# Supplementary material for: Eukaryotic genomes from a global metagenomic data set illuminate trophic modes and biogeography of ocean plankton
Source: mBio. 2023 Nov 10;14(6):e01676-23. doi: 10.1128/mbio.01676-23 (PMC10746220; doi:10.1128/mbio.01676-23)
Supplement: Table S1 — Assembly group description, sample inclusion, and basic assembly statistics. [file mbio.01676-23-s0002.csv]

#Table S1. Assembly group description	sample inclusion	and basic assembly statistics.
	sub_region	depth	size_fraction	total_err_count	err_list	total_length	total_num_contigs	largest_contig	GC_percent	N50	L50
SPO-all-DCM-0.8-5.00	SPO-all	DCM	0.8-5.00	26	ERR1726527, ERR1726579, ERR1726584, ERR1726609, ERR1726631, ERR1726842, ERR1726858, ERR868358, ERR868364, ERR868381, ERR868415, ERR868419, ERR868422, ERR868424, ERR868425, ERR868432, ERR868438, ERR868440, ERR868446, ERR868453, ERR868457, ERR868458, ERR868465, ERR868505, ERR873961, ERR873966	4407251549	2165492	1091547	52.04	2042	526694
SPO-all-DCM-180-2000.00	SPO-all	DCM	180-2000.00	16	ERR1700911, ERR1726550, ERR1726552, ERR1726566, ERR1726604, ERR1726623, ERR1726627, ERR1726698, ERR1726778, ERR1726806, ERR1726826, ERR1726880, ERR1726882, ERR1726900, ERR1726922, ERR1726962	1176646817	757959	84044	40.12	1476	260122
SPO-all-SRF-0.8-5.00	SPO-all	SRF	0.8-5.00	43	ERR1726556, ERR1726564, ERR1726567, ERR1726569, ERR1726602, ERR1726628, ERR1726634, ERR1726643, ERR1726645, ERR1726656, ERR1726667, ERR1726714, ERR1726719, ERR1726725, ERR1726749, ERR1726762, ERR1726846, ERR1726851, ERR1726907, ERR1726913, ERR868352, ERR868357, ERR868363, ERR868382, ERR868404, ERR868405, ERR868413, ERR868416, ERR868436, ERR868442, ERR868444, ERR868447, ERR868462, ERR868466, ERR86…	9706949089	4828681	1369037	51.59	2015	1202542
SPO-all-SRF-180-2000.00	SPO-all	SRF	180-2000.00	33	ERR1726541, ERR1726543, ERR1726561, ERR1726586, ERR1726593, ERR1726600, ERR1726608, ERR1726620, ERR1726624, ERR1726657, ERR1726664, ERR1726685, ERR1726694, ERR1726705, ERR1726716, ERR1726739, ERR1726740, ERR1726741, ERR1726745, ERR1726763, ERR1726765, ERR1726770, ERR1726775, ERR1726790, ERR1726795, ERR1726876, ERR1726883, ERR1726891, ERR1726895, ERR1726909, ERR1726916, ERR1726931, ERR1726946	6202110831	3546733	547879	38.38	1681	1063188
SPO-all-SRF-20-180.00	SPO-all	SRF	20-180.00	31	ERR1726524, ERR1726525, ERR1726528, ERR1726544, ERR1726558, ERR1726577, ERR1726588, ERR1726592, ERR1726598, ERR1726601, ERR1726605, ERR1726615, ERR1726622, ERR1726639, ERR1726666, ERR1726670, ERR1726695, ERR1726709, ERR1726721, ERR1726755, ERR1726785, ERR1726834, ERR1726850, ERR1726857, ERR1726892, ERR1726903, ERR1726927, ERR1726932, ERR1726952, ERR1726963, ERR1726970	6335042238	3793633	117836	40.03	1619	1224089
SPO-all-SRF-5-20.00	SPO-all	SRF	5-20.00	23	ERR1726522, ERR1726533, ERR1726535, ERR1726571, ERR1726594, ERR1726632, ERR1726688, ERR1726691, ERR1726708, ERR1726713, ERR1726732, ERR1726735, ERR1726779, ERR1726822, ERR1726841, ERR1726865, ERR1726878, ERR1726890, ERR1726896, ERR1726912, ERR1726938, ERR1726943, ERR1726961	3022184393	1756191	1162445	45.21	1624	524999
IO-all-SRF-180-2000.00	IO-all	SRF	180-2000.00	21	ERR1700889, ERR1700906, ERR1700907, ERR1700909, ERR1726531, ERR1726538, ERR1726614, ERR1726649, ERR1726651, ERR1726652, ERR1726674, ERR1726734, ERR1726794, ERR1726809, ERR1726814, ERR1726820, ERR1726934, ERR1726978, ERR599247, ERR599294, ERR599312	2946934237	1703453	179673	38.79	1666	517604
IO-all-SRF-5-20.00	IO-all	SRF	5-20.00	12	ERR1700890, ERR1700899, ERR1726575, ERR1726677, ERR1726697, ERR1726784, ERR1726854, ERR1726921, ERR1726974, ERR599218, ERR599222, ERR599282	1379812814	636936	359209	43.47	2323	146145
NAO-all-DCM-5-20.00	NAO-all	DCM	5-20.00	5	ERR1700891, ERR1700900, ERR1700908, ERR1726551, ERR1726684	617157707	366070	73644	45.45	1639	116428
IO-all-ZZZ-0.8-5.00	IO-all	ZZZ	0.8-5.00	6	ERR1700892, ERR1726582, ERR1726591, ERR1726862, ERR1726908, ERR1726940	394121962	175534	658672	51.65	2328	33528
NAO-all-SRF-5-20.00	NAO-all	SRF	5-20.00	11	ERR1700893, ERR1700902, ERR1726534, ERR1726542, ERR1726547, ERR1726548, ERR1726703, ERR1726772, ERR1726847, ERR1726861, ERR1726973	1073217780	674671	514534	46.56	1513	225766
MS-all-DCM-5-20.00	MS-all	DCM	5-20.00	7	ERR1700894, ERR1700913, ERR1726585, ERR1726715, ERR538172, ERR538181, ERR538188	992060678	604525	551915	43.6	1569	196340
MS-all-SRF-5-20.00	MS-all	SRF	5-20.00	9	ERR1700895, ERR1700896, ERR1726540, ERR1726555, ERR1726722, ERR1726929, ERR538178, ERR538184, ERR538190	1322301431	696497	648033	43.31	1872	189926
SAO-all-SRF-5-20.00	SAO-all	SRF	5-20.00	12	ERR1700898, ERR1726626, ERR1726881, ERR1726969, ERR599204, ERR599208, ERR599223, ERR599232, ERR599241, ERR599250, ERR599295, ERR599332	644085106	320806	1135662	44.93	1988	76086
IO-all-DCM-5-20.00	IO-all	DCM	5-20.00	6	ERR1700904, ERR1700912, ERR1726665, ERR599205, ERR599215, ERR599226	306730736	122450	304235	39.56	3097	22555
NPO-all-SRF-5-20.00	NPO-all	SRF	5-20.00	13	ERR1700910, ERR1726559, ERR1726640, ERR1726669, ERR1726702, ERR1726723, ERR1726792, ERR1726805, ERR1726849, ERR1726871, ERR1726886, ERR1726888, ERR1726924	1090167164	620964	696265	45.12	1696	184369
IO-all-SRF-20-180.00	IO-all	SRF	20-180.00	17	ERR1700914, ERR1726587, ERR1726599, ERR1726611, ERR1726644, ERR1726646, ERR1726726, ERR1726728, ERR1726729, ERR1726800, ERR1726808, ERR1726844, ERR1726951, ERR1726979, ERR599314, ERR599320, ERR599321	3623891612	2141063	338976	40.31	1646	683750
NPO-all-DCM-0.8-5.00	NPO-all	DCM	0.8-5.00	15	ERR1726523, ERR1726570, ERR1726724, ERR1726760, ERR1726845, ERR1726848, ERR868346, ERR868385, ERR868386, ERR868398, ERR868427, ERR868450, ERR868464, ERR868472, ERR868492	3272549906	1604067	596123	52.03	2034	383006
IO-all-DCM-180-2000.00	IO-all	DCM	180-2000.00	12	ERR1726526, ERR1726686, ERR1726696, ERR1726746, ERR1726798, ERR1726804, ERR1726813, ERR1726843, ERR1726868, ERR1726920, ERR599244, ERR599249	859051038	548998	189279	39.52	1486	186570
NAO-all-DCM-20-180.00	NAO-all	DCM	20-180.00	4	ERR1726529, ERR1726852, ERR1726893, ERR1726911	1094813776	700501	36904	40.57	1509	243722
SAO-all-DCM-5-20.00	SAO-all	DCM	5-20.00	8	ERR1726530, ERR1726780, ERR1726906, ERR599221, ERR599229, ERR599231, ERR599317, ERR599329	224836998	144482	75700	50.23	1463	48849
NAO-all-MIX-180-2000.00	NAO-all	MIX	180-2000.00	2	ERR1726532, ERR1726941	508969927	332370	62946	43.32	1460	116619
NPO-all-SRF-180-2000.00	NPO-all	SRF	180-2000.00	12	ERR1726536, ERR1726619, ERR1726738, ERR1726747, ERR1726766, ERR1726776, ERR1726782, ERR1726789, ERR1726797, ERR1726823, ERR1726923, ERR1726935	1633968566	989281	275309	39.64	1586	318681
RS-all-DCM-180-2000.00	RS-all	DCM	180-2000.00	3	ERR1726537, ERR1726578, ERR1726905	180702790	112577	23036	39.99	1528	37179
NPO-all-DCM-180-2000.00	NPO-all	DCM	180-2000.00	6	ERR1726539, ERR1726650, ERR1726796, ERR1726818, ERR1726930, ERR1726966	488877209	311708	166825	43.05	1503	106489
NAO-all-MIX-5-20.00	NAO-all	MIX	5-20.00	2	ERR1726545, ERR1726756	532846816	335553	104180	45.82	1526	113908
MS-all-SRF-20-180.00	MS-all	SRF	20-180.00	13	ERR1726546, ERR1726613, ERR1726642, ERR1726660, ERR1726673, ERR1726675, ERR1726791, ERR1726870, ERR1726956, ERR1726976, ERR538171, ERR538183, ERR538189	3458679246	1989328	348656	40.42	1713	622465
IO-all-SRF-0.8-5.00	IO-all	SRF	0.8-5.00	20	ERR1726549, ERR1740328, ERR599210, ERR599266, ERR599280, ERR868355, ERR868391, ERR868396, ERR868397, ERR868399, ERR868406, ERR868408, ERR868428, ERR868452, ERR868478, ERR868486, ERR868498, ERR868503, ERR868507, ERR868508	5480045277	2701960	602997	51.87	2077	688380
NAO-all-SRF-180-2000.00	NAO-all	SRF	180-2000.00	13	ERR1726553, ERR1726638, ERR1726654, ERR1726712, ERR1726764, ERR1726827, ERR1726831, ERR1726859, ERR1726877, ERR1726885, ERR1726889, ERR1726944, ERR1726949	2106368901	1303185	140557	41.14	1526	424365
IO-all-DCM-20-180.00	IO-all	DCM	20-180.00	10	ERR1726554, ERR1726590, ERR1726671, ERR1726736, ERR1726754, ERR1726832, ERR1726915, ERR1726925, ERR599296, ERR599299	2233840323	1285930	364111	41.71	1669	389275
MS-all-DCM-180-2000.00	MS-all	DCM	180-2000.00	8	ERR1726557, ERR1726618, ERR1726672, ERR1726718, ERR1726753, ERR1726839, ERR1726936, ERR538174	1037496342	586450	185571	42.29	1665	167464
NPO-all-DCM-5-20.00	NPO-all	DCM	5-20.00	8	ERR1726560, ERR1726583, ERR1726595, ERR1726616, ERR1726637, ERR1726837, ERR1726856, ERR1726904	456276603	271654	207791	51.02	1584	83053
NPO-all-DCM-20-180.00	NPO-all	DCM	20-180.00	11	ERR1726563, ERR1726641, ERR1726647, ERR1726658, ERR1726680, ERR1726767, ERR1726769, ERR1726874, ERR1726945, ERR1726954, ERR1726964	2377809101	1512999	118448	40.16	1509	519490
SAO-all-DCM-180-2000.00	SAO-all	DCM	180-2000.00	10	ERR1726565, ERR1726573, ERR1726630, ERR1726648, ERR1726825, ERR599259, ERR599265, ERR599279, ERR599287, ERR599303	660727783	402992	50182	44.35	1583	131502
RS-all-DCM-20-180.00	RS-all	DCM	20-180.00	3	ERR1726568, ERR1726610, ERR1726960	529827576	315247	85090	37.39	1627	100420
SAO-all-SRF-0.8-5.00	SAO-all	SRF	0.8-5.00	23	ERR1726572, ERR1726699, ERR1726733, ERR1726975, ERR1740326, ERR599237, ERR599238, ERR599253, ERR599257, ERR599261, ERR599267, ERR599276, ERR599293, ERR599297, ERR599298, ERR599302, ERR599305, ERR599309, ERR599311, ERR599331, ERR868372, ERR868387, ERR868388	6417888833	3147739	672762	54.34	2092	797950
MS-all-SRF-180-2000.00	MS-all	SRF	180-2000.00	15	ERR1726574, ERR1726612, ERR1726662, ERR1726681, ERR1726748, ERR1726759, ERR1726786, ERR1726787, ERR1726802, ERR1726810, ERR1726879, ERR1726887, ERR1726953, ERR538180, ERR538185	2509991009	1392416	314420	41.07	1714	390394
NPO-all-SRF-0.8-5.00	NPO-all	SRF	0.8-5.00	20	ERR1726576, ERR1726730, ERR1726807, ERR1726816, ERR1726864, ERR1726884, ERR1726914, ERR1726933, ERR1726955, ERR868347, ERR868374, ERR868378, ERR868390, ERR868420, ERR868433, ERR868441, ERR868477, ERR868480, ERR868485, ERR868500	5365634653	2611195	827585	51.38	2085	636281
NPO-all-SRF-20-180.00	NPO-all	SRF	20-180.00	13	ERR1726580, ERR1726621, ERR1726661, ERR1726687, ERR1726692, ERR1726750, ERR1726788, ERR1726801, ERR1726872, ERR1726873, ERR1726894, ERR1726948, ERR1726967	2615441104	1545596	58423	40.75	1651	493923
NAO-all-SRF-20-180.00	NAO-all	SRF	20-180.00	11	ERR1726581, ERR1726625, ERR1726635, ERR1726720, ERR1726737, ERR1726744, ERR1726757, ERR1726768, ERR1726860, ERR1726867, ERR1726971	2885894539	1822750	97954	40.19	1513	618388
NAO-all-SRF-0.8-5.00	NAO-all	SRF	0.8-5.00	20	ERR1726589, ERR1726676, ERR1726679, ERR1726693, ERR1726817, ERR1726835, ERR1726863, ERR1726980, ERR868351, ERR868354, ERR868366, ERR868369, ERR868392, ERR868395, ERR868411, ERR868421, ERR868430, ERR868445, ERR868459, ERR873964	7295143867	3407827	1018021	54.12	2212	785193
NAO-all-DCM-0.8-5.00	NAO-all	DCM	0.8-5.00	8	ERR1726596, ERR868367, ERR868423, ERR868435, ERR868437, ERR868509, ERR868510, ERR868511	1904922595	929453	420509	53.79	2040	220654
MS-all-SRF-0.8-5.00	MS-all	SRF	0.8-5.00	14	ERR1726597, ERR538173, ERR538186, ERR868356, ERR868389, ERR868393, ERR868402, ERR868403, ERR868407, ERR868412, ERR868431, ERR868456, ERR868497, ERR868504	5388239675	2536494	478346	53.33	2216	602886
SAO-all-DCM-20-180.00	SAO-all	DCM	20-180.00	8	ERR1726607, ERR1726706, ERR1726758, ERR1726950, ERR599209, ERR599262, ERR599292, ERR599333	1146796939	717648	62173	40.06	1540	242735
NAO-all-DCM-180-2000.00	NAO-all	DCM	180-2000.00	4	ERR1726617, ERR1726783, ERR1726824, ERR1726957	316946301	206143	103996	42.23	1453	71182
NAO-all-MIX-0.8-5.00	NAO-all	MIX	0.8-5.00	9	ERR1726629, ERR1726707, ERR1726761, ERR1726821, ERR1726919, ERR1726972, ERR868375, ERR868410, ERR868429	3776451919	1885329	536593	52.33	2031	484793
IO-all-DCM-0.8-5.00	IO-all	DCM	0.8-5.00	13	ERR1726633, ERR1726897, ERR599323, ERR599324, ERR599328, ERR868350, ERR868370, ERR868383, ERR868400, ERR868409, ERR868414, ERR868454, ERR868487	2833261052	1411716	307080	53.47	2035	358641
SAO-all-SRF-20-180.00	SAO-all	SRF	20-180.00	14	ERR1726636, ERR1726663, ERR1726731, ERR1726853, ERR1726899, ERR1726937, ERR599256, ERR599258, ERR599263, ERR599269, ERR599301, ERR599304, ERR599306, ERR599326	2009775166	1224087	164238	42.12	1576	398197
NAO-all-MIX-20-180.00	NAO-all	MIX	20-180.00	3	ERR1726653, ERR1726803, ERR1726947	1334527219	746836	76939	42.56	1772	228307
SAO-all-SRF-180-2000.00	SAO-all	SRF	180-2000.00	13	ERR1726678, ERR1726689, ERR1726819, ERR1726928, ERR1726958, ERR599234, ERR599243, ERR599245, ERR599255, ERR599277, ERR599286, ERR599313, ERR599336	1983689150	1159060	476483	38.59	1636	354059
SAO-all-DCM-0.8-5.00	SAO-all	DCM	0.8-5.00	40	ERR1726682, ERR1726701, ERR1726704, ERR1726793, ERR1726829, ERR1726833, ERR1726866, ERR1726875, ERR1726898, ERR1740324, ERR599219, ERR599233, ERR599235, ERR599236, ERR599240, ERR599242, ERR599251, ERR599252, ERR599271, ERR599272, ERR599273, ERR599274, ERR599275, ERR599284, ERR599285, ERR599289, ERR599290, ERR599300, ERR599307, ERR599308, ERR599315, ERR599316, ERR599318, ERR599319, ERR599322, ERR5…	9964060386	4674436	558869	55.26	2247	1107106
SO-all-SRF-180-2000.00	SO-all	SRF	180-2000.00	4	ERR1726683, ERR1726774, ERR599214, ERR599291	560947567	329144	97495	44.72	1648	102516
RS-all-SRF-180-2000.00	RS-all	SRF	180-2000.00	5	ERR1726711, ERR1726752, ERR1726840, ERR1726917, ERR1726926	620236079	389232	31055	38.73	1542	132620
MS-all-DCM-20-180.00	MS-all	DCM	20-180.00	7	ERR1726743, ERR1726811, ERR1726836, ERR1726855, ERR1726965, ERR538176, ERR538177	1633716179	940203	396803	41.56	1693	289554
RS-all-SRF-20-180.00	RS-all	SRF	20-180.00	6	ERR1726751, ERR1726777, ERR1726838, ERR1726902, ERR1726918, ERR1726942	1390703803	847784	62218	39.66	1609	284895
SO-all-SRF-20-180.00	SO-all	SRF	20-180.00	5	ERR1726781, ERR1726799, ERR1726901, ERR599264, ERR599283	513028051	309574	100246	44.13	1595	100018
SO-all-DCM-180-2000.00	SO-all	DCM	180-2000.00	2	ERR1726812, ERR599310	329130800	197790	171065	47.41	1595	62844
NPO-all-MES-0.8-5.00	NPO-all	MES	0.8-5.00	9	ERR1726869, ERR868384, ERR868467, ERR868470, ERR868490, ERR868506, ERR868512, ERR873960, ERR873967	1839466103	699559	580271	54.35	3153	108284
RS-all-DCM-5-20.00	RS-all	DCM	5-20.00	1	ERR1726910	220981361	167619	14451	30.26	1261	67947
SO-all-SRF-5-20.00	SO-all	SRF	5-20.00	4	ERR1726939, ERR1726968, ERR599224, ERR599228	503510354	227883	195575	40.22	2491	57899
SO-all-SRF-0.8-5.00	SO-all	SRF	0.8-5.00	7	ERR1740325, ERR599254, ERR599270, ERR599281, ERR599335, ERR868376, ERR868394	1809943952	922999	139073	53.94	1992	249470
SO-all-DCM-5-20.00	SO-all	DCM	5-20.00	2	ERR1740327, ERR599206	25090559	8892	35774	37.27	3855	1938
MS-all-DCM-0.8-5.00	MS-all	DCM	0.8-5.00	10	ERR538175, ERR538179, ERR538182, ERR868373, ERR868418, ERR868448, ERR868473, ERR868482, ERR868488, ERR868496	4017161023	1891047	669335	51.04	2182	442992
SAO-all-MES-0.8-5.00	SAO-all	MES	0.8-5.00	10	ERR599207, ERR599211, ERR599213, ERR599216, ERR599220, ERR599230, ERR599246, ERR599248, ERR599260, ERR599278	1397404063	636289	333140	45.85	2318	126362
IO-all-MES-0.8-5.00	IO-all	MES	0.8-5.00	8	ERR599212, ERR599225, ERR599268, ERR868353, ERR868455, ERR868468, ERR873962, ERR873969	2006958507	672026	496770	51.67	4007	101548
SO-all-MES-0.8-5.00	SO-all	MES	0.8-5.00	2	ERR599217, ERR599227	21343351	12138	39512	41.16	1678	3689
SO-all-DCM-0.8-5.00	SO-all	DCM	0.8-5.00	3	ERR599239, ERR599325, ERR868361	1015621356	514372	111343	52.47	2027	142823
SO-all-DCM-20-180.00	SO-all	DCM	20-180.00	1	ERR599288	192294640	108295	56466	47.36	1758	32997
RS-all-DCM-0.8-5.00	RS-all	DCM	0.8-5.00	2	ERR868348, ERR868439	447545908	219634	352009	55.11	2031	51841
NAO-all-MES-0.8-5.00	NAO-all	MES	0.8-5.00	9	ERR868349, ERR868380, ERR868434, ERR868449, ERR868451, ERR868474, ERR868479, ERR868495, ERR873965	2369279389	1013763	1196825	52.92	2472	186776
IO-all-FSW-0.8-5.00	IO-all	FSW	0.8-5.00	2	ERR868368, ERR868484	689980219	245489	640322	52.78	3451	35352
RS-all-SRF-0.8-5.00	RS-all	SRF	0.8-5.00	4	ERR868401, ERR868460, ERR868463, ERR868471	782249234	359126	528728	52.68	2285	78354
SPO-SPSG-DCM-5-20.00	SPO-SPSG	DCM	5-20.00	9	ERR1700897, ERR1700903, ERR1700905, ERR1726668, ERR1726717, ERR1726771, ERR1726773, ERR1726815, ERR1726959	542827348	269213	297188	51.92	2020	64829
SPO-CHIL-DCM-5-20.00	SPO-CHIL	DCM	5-20.00	2	ERR1700901, ERR1726828	64868839	36878	80358	47.3	1684	10757
SPO-PEOD-DCM-180-2000.00	SPO-PEOD	DCM	180-2000.00	2	ERR1700911, ERR1726962	247529306	148873	54235	38.35	1610	47877
SPO-SPSG-SRF-5-20.00	SPO-SPSG	SRF	5-20.00	18	ERR1726522, ERR1726533, ERR1726535, ERR1726571, ERR1726688, ERR1726691, ERR1726708, ERR1726732, ERR1726735, ERR1726779, ERR1726822, ERR1726865, ERR1726890, ERR1726896, ERR1726912, ERR1726938, ERR1726943, ERR1726961	1777975936	1029719	854732	47.1	1614	302473
SPO-CHIL-SRF-20-180.00	SPO-CHIL	SRF	20-180.00	4	ERR1726524, ERR1726525, ERR1726850, ERR1726952	1070844695	659719	75932	39.23	1570	219741
SPO-SPSG-DCM-0.8-5.00	SPO-SPSG	DCM	0.8-5.00	19	ERR1726527, ERR1726579, ERR1726584, ERR1726609, ERR1726631, ERR868364, ERR868381, ERR868415, ERR868419, ERR868424, ERR868425, ERR868432, ERR868438, ERR868446, ERR868453, ERR868457, ERR868465, ERR873961, ERR873966	2807560593	1366868	780256	53.85	2050	320889
SPO-SPSG-SRF-20-180.00	SPO-SPSG	SRF	20-180.00	25	ERR1726528, ERR1726544, ERR1726558, ERR1726588, ERR1726592, ERR1726598, ERR1726601, ERR1726605, ERR1726615, ERR1726622, ERR1726639, ERR1726666, ERR1726670, ERR1726695, ERR1726721, ERR1726755, ERR1726785, ERR1726834, ERR1726857, ERR1726892, ERR1726903, ERR1726927, ERR1726932, ERR1726963, ERR1726970	4860413319	2874892	91529	40.37	1646	918184
SPO-SPSG-SRF-180-2000.00	SPO-SPSG	SRF	180-2000.00	27	ERR1726541, ERR1726543, ERR1726561, ERR1726586, ERR1726593, ERR1726600, ERR1726608, ERR1726620, ERR1726624, ERR1726657, ERR1726664, ERR1726685, ERR1726694, ERR1726716, ERR1726739, ERR1726741, ERR1726745, ERR1726763, ERR1726765, ERR1726770, ERR1726775, ERR1726883, ERR1726891, ERR1726909, ERR1726916, ERR1726931, ERR1726946	4865391657	2831143	533560	39.17	1651	870358
SPO-SPSG-DCM-180-2000.00	SPO-SPSG	DCM	180-2000.00	12	ERR1726550, ERR1726552, ERR1726604, ERR1726623, ERR1726698, ERR1726778, ERR1726806, ERR1726826, ERR1726880, ERR1726882, ERR1726900, ERR1726922	604081580	396830	87485	41.37	1441	138544
SPO-SPSG-SRF-0.8-5.00	SPO-SPSG	SRF	0.8-5.00	33	ERR1726556, ERR1726564, ERR1726567, ERR1726569, ERR1726602, ERR1726634, ERR1726643, ERR1726656, ERR1726667, ERR1726714, ERR1726725, ERR1726762, ERR1726846, ERR1726907, ERR1726913, ERR868352, ERR868363, ERR868382, ERR868404, ERR868405, ERR868436, ERR868442, ERR868444, ERR868447, ERR868466, ERR868469, ERR868475, ERR868476, ERR868489, ERR868493, ERR868499, ERR868501, ERR868513	6819632671	3414291	1149817	53.17	1994	855557
SPO-PEOD-DCM-5-20.00	SPO-PEOD	DCM	5-20.00	2	ERR1726562, ERR1726742	236718532	124451	473437	48.82	1816	31615
SPO-CHIL-DCM-180-2000.00	SPO-CHIL	DCM	180-2000.00	2	ERR1726566, ERR1726627	179831374	114187	78542	39.98	1510	38806
SPO-PEOD-SRF-20-180.00	SPO-PEOD	SRF	20-180.00	2	ERR1726577, ERR1726709	743880007	406929	49668	42.6	1839	122214
SPO-PEOD-SRF-5-20.00	SPO-PEOD	SRF	5-20.00	2	ERR1726594, ERR1726841	300622260	151548	348530	48.45	2001	37945
SPO-SPSG-DCM-20-180.00	SPO-SPSG	DCM	20-180.00	7	ERR1726603, ERR1726606, ERR1726655, ERR1726690, ERR1726700, ERR1726710, ERR1726977	1221772511	773340	55165	40.2	1515	263810
SPO-PEOD-SRF-0.8-5.00	SPO-PEOD	SRF	0.8-5.00	4	ERR1726628, ERR1726851, ERR868357, ERR868462	836423792	435523	1368490	51.25	1840	110091
SPO-CHIL-SRF-5-20.00	SPO-CHIL	SRF	5-20.00	3	ERR1726632, ERR1726713, ERR1726878	496054553	309327	122714	41.79	1527	102637
SPO-CHIL-SRF-0.8-5.00	SPO-CHIL	SRF	0.8-5.00	6	ERR1726645, ERR1726719, ERR1726749, ERR868413, ERR868416, ERR868502	1634914196	717842	840353	46.74	2450	148344
SPO-PEOD-DCM-20-180.00	SPO-PEOD	DCM	20-180.00	2	ERR1726659, ERR1726727	616590191	366683	84510	39.68	1635	118294
SPO-PEOD-SRF-180-2000.00	SPO-PEOD	SRF	180-2000.00	2	ERR1726705, ERR1726795	371437065	236776	50153	41.79	1497	80684
SPO-CHIL-SRF-180-2000.00	SPO-CHIL	SRF	180-2000.00	4	ERR1726740, ERR1726790, ERR1726876, ERR1726895	903464226	459761	341098	37.11	1966	118823
SPO-CHIL-DCM-20-180.00	SPO-CHIL	DCM	20-180.00	1	ERR1726830	272156932	169623	44894	38.6	1551	56898
SPO-PEOD-DCM-0.8-5.00	SPO-PEOD	DCM	0.8-5.00	5	ERR1726842, ERR1726858, ERR868422, ERR868440, ERR868458	993401544	481188	973537	48.89	2081	113262
SPO-CHIL-DCM-0.8-5.00	SPO-CHIL	DCM	0.8-5.00	2	ERR868358, ERR868505	415943773	196849	313467	50.82	2169	43905
SPO-SPSG-MIX-0.8-5.00	SPO-SPSG	MIX	0.8-5.00	7	ERR868359, ERR868360, ERR868371, ERR868426, ERR868481, ERR868491, ERR868494	1529539954	631734	830682	55.04	2685	114682
SPO-PEOD-MES-0.8-5.00	SPO-PEOD	MES	0.8-5.00	1	ERR868362	257756389	97796	312655	50.68	3056	13237
SPO-SPSG-MES-0.8-5.00	SPO-SPSG	MES	0.8-5.00	7	ERR868365, ERR868379, ERR868417, ERR868443, ERR873959, ERR873963, ERR873968	1432914120	656879	933592	53.24	2258	143325
SPO-CHIL-MES-0.8-5.00	SPO-CHIL	MES	0.8-5.00	1	ERR868377	143809522	42893	493709	48.22	6543	2560
