# Supplementary material for: Eukaryotic genomes from a global metagenomic data set illuminate trophic modes and biogeography of ocean plankton
Source: mBio. 2023 Nov 10;14(6):e01676-23. doi: 10.1128/mbio.01676-23 (PMC10746220; doi:10.1128/mbio.01676-23)
Supplement: Table S2 — TOPAZ eukaryotic MAG taxonomy, genomic characteristics (e.g., total length, GC content, N50, number of predicted proteins), and estimated completeness and contamination. [file mbio.01676-23-s0003.csv]

#Table S2. TOPAZ Eukaryotic MAG taxonomy	genomic characteristics (e.g.	total length	GC content	N50	number of predicted proteins)	and estimated completeness and contamination.
	eukulele_taxonomy	mmseqs_taxonomy	groups	total_length	total_num_contigs	total_length_5kb	total_length_10kb	total_length_50kb	GC_percent	N50	L50	proportion_coding_sequence_mean	proportion_coding_sequence_std	proportion_repeat_mean	proportion_repeat_std	num_predicted_proteins	num_proteins_annotated_pfam	proportion_proteins_annoated_pfam	num_unique_pfam	num_proteins_annotated_kegg	proportion_proteins_annoated_kegg	num_unique_kegg	busco_eukaryota_odb10_completeness	busco_eukaryota_odb10_contamination	eukcc_completeness	eukcc_contamination	eukcc_lineage	ocean_region	depth	size_fraction
TOPAZ_IOD1_E001	Eukaryota;Hacrobia;Cryptophyta;Cryptophyceae;Cryptomonadales;-;-;-	Eukaryota;-;-;-;Cryptophyceae;-;Pyrenomonadales;Geminigeraceae;Geminigera cryophila	Cryptophyta	37074820	8377	15520088	2726308	0	58.27	4531	2799	0.8352168733153639	0.03960332822372824	0.009127978436657679	0.004848705105108014	18210	8092	44.44	2035	2930	16.09	2922	57.25	2.75	69.57	8.7	Eukaryota_Fungi_Ascomycota	IO	DCM	0.8-5
TOPAZ_IOD1_E002	Eukaryota;-;-;-;-;-;-;-	Eukaryota;-;Sar;-;-;-;-;-;-	SAR	2801896	851	188909	0	0	44.45	3208	352	0.8797744827586207	0.1632707338596764	0.017537241379310346	0.00561894449319426	1749	958	54.77	338	357	20.41	842	13.73	0.0				IO	DCM	0.8-5
TOPAZ_IOD1_E003	Eukaryota;Hacrobia;Haptophyta;Prymnesiophyceae;-;-;-;-	Eukaryota;-;Prymnesiophyceae;Haptista;Haptophyta;-;Prymnesiales;Prymnesiaceae;Chrysochromulina rotalis	Haptophyta	30740252	7112	12314358	2329232	0	62.86	4424	2372	0.8695444155844156	0.03843846304863886	0.021962012987012988	0.014732528608308775	19545	8541	43.7	1738	2596	13.28	2850	49.41	0.39	52.08	4.17	Eukaryota_Fungi_Microsporidia	IO	DCM	0.8-5
TOPAZ_IOD1_E004	Eukaryota;Hacrobia;Haptophyta;Prymnesiophyceae;-;-;-;-	Eukaryota;-;Prymnesiophyceae;Haptista;Haptophyta;-;Prymnesiales;Chrysochromulinaceae;Chrysochromulina rotalis	Haptophyta	39191221	9102	15279501	2168595	0	62.08	4404	3132	0.7393057653061225	0.041322468963640606	0.0229259693877551	0.0074900431239788515	19350	8805	45.5	1741	2660	13.75	2859	50.98	0.39				IO	DCM	0.8-5
TOPAZ_IOD1_E005	Eukaryota;Archaeplastida;Chlorophyta;Mamiellophyceae;Mamiellales;Mamiellaceae;Micromonas;Micromonas sp.	Eukaryota;Viridiplantae;-;Chlorophyta;Mamiellophyceae;-;Mamiellales;Mamiellaceae;-	Chlorophyta	17055374	1415	15579731	12443612	1136508	66.2	17298	291	0.8277152631578948	0.05177579129392456	0.004298830409356725	0.003838935316341222	9083	5751	63.32	2542	3152	34.7	3127	74.9	0.39	94.74	0.0	Eukaryota	IO	DCM	0.8-5
TOPAZ_IOD1_E006	Eukaryota;-;-;-;-;-;-;-	Eukaryota;-;Sar;-;-;-;-;-;-	SAR	6216056	1828	646516	10967	0	58.76	3307	738	0.932463015873016	0.09958807799232848	0.0012542857142857145	0.0013405302365828025	3137	1500	47.82	343	406	12.94	956	12.16	0.0				IO	DCM	0.8-5
TOPAZ_IOD1_E007	Eukaryota;-;-;-;-;-;-;-	Eukaryota;-;-;-;Cryptophyceae;-;Pyrenomonadales;-;-	Cryptophyta	7798024	2202	1200476	75211	0	49.71	3480	859	0.9177584615384616	0.02290685185126276	0.0	0.0	3755	1913	50.95	550	655	17.44	1181	21.18	0.39				IO	DCM	0.8-5
TOPAZ_IOD1_E008	Eukaryota;-;-;-;-;-;-;-	Eukaryota;-;Sar;-;-;-;-;-;-	SAR	25519293	5508	11988952	2613370	0	33.14	4794	1784	0.7999080859375001	0.05940712071173152	0.0107346484375	0.004523335056421734	12527	6183	49.36	1941	2530	20.2	2891	65.49	1.18				IO	DCM	0.8-5
TOPAZ_IOD1_E009	Eukaryota;Archaeplastida;Chlorophyta;-;-;-;-;-	Eukaryota;Viridiplantae;core chlorophytes;Chlorophyta;-;-;-;-;-	Chlorophyta	11967780	2657	5212218	921112	0	65.22	4635	897	0.8655485833333334	0.04542878361229866	0.0003168333333333333	0.0007086736241427048	6460	4134	63.99	1978	2340	36.22	2677	56.47	0.39	63.16	0.0	Eukaryota	IO	DCM	0.8-5
TOPAZ_IOD1_E010	Eukaryota;-;-;-;-;-;-;-	Eukaryota;-;Sar;-;-;-;-;-;-	SAR	17808078	4387	5642691	591598	0	51.4	4041	1572	0.9074831843575418	0.06600761962470003	0.0022731284916201115	0.0016873496590090805	9379	4253	45.35	1190	1493	15.92	2139	38.04	0.78				IO	DCM	0.8-5
TOPAZ_IOD1_E011	Eukaryota;-;-;-;-;-;-;-	Eukaryota;-;Sar;-;-;-;-;-;-	SAR	33529673	7262	15793518	2911227	0	40.97	4810	2394	0.8100594345238095	0.041333740245905054	0.007150684523809525	0.005099928087307985	18623	8179	43.92	1793	2656	14.26	2888	60.39	1.96	64.58	12.5	Eukaryota_Fungi_Microsporidia	IO	DCM	0.8-5
TOPAZ_IOD1_E012	Eukaryota;Archaeplastida;Chlorophyta;Mamiellophyceae;Mamiellales;Bathycoccaceae;Bathycoccus;Bathycoccus prasinos	Eukaryota;Viridiplantae;-;Chlorophyta;Mamiellophyceae;-;Mamiellales;Bathycoccaceae;Bathycoccus prasinos	Chlorophyta	12257231	1914	8691266	3943275	0	48.11	7330	513	0.8073721951219511	0.0585688791851319	0.015036178861788619	0.007146679087818945	6484	4304	66.38	2101	2517	38.82	2701	68.63	0.39				IO	DCM	0.8-5
TOPAZ_IOD1_E013	Eukaryota;Archaeplastida;Chlorophyta;-;-;-;-;-	Eukaryota;Viridiplantae;core chlorophytes;Chlorophyta;-;-;-;-;-	Chlorophyta	9161534	2199	3144354	507692	0	67.46	4207	769	0.8916621739130437	0.05052487847856838	0.0	0.0	4645	3013	64.87	1440	1650	35.52	2146	46.67	0.39	46.58	0.85	Eukaryota_Viridiplantae	IO	DCM	0.8-5
TOPAZ_IOD1_E014	Eukaryota;Archaeplastida;Chlorophyta;-;-;-;-;-	Eukaryota;Viridiplantae;-;Chlorophyta;-;-;-;Pycnococcaceae;-	Chlorophyta	15397391	996	14706066	12797060	1842596	60.92	22507	218	0.8183413636363637	0.03159860532571187	0.011718506493506494	0.011246475163961114	8568	5946	69.4	2855	3459	40.37	3400	90.98	0.0				IO	DCM	0.8-5
TOPAZ_IOD1_E015	Eukaryota;-;-;-;-;-;-;-	Eukaryota;-;Sar;-;-;-;-;-;-	SAR	8828126	2369	1874417	64554	0	46.96	3695	902	0.9070670786516852	0.0718494188978596	0.003556629213483146	0.002459467807519591	4919	2392	48.63	836	991	20.15	1605	31.76	0.0				IO	DCM	0.8-5
TOPAZ_IOD1_E016	Eukaryota;Stramenopiles;Ochrophyta;Bacillariophyta;Bacillariophyta_X;-;-;-	Eukaryota;-;Sar;Bacillariophyta;Bacillariophyceae;-;Bacillariales;Bacillariaceae;Cylindrotheca closterium	Ochrophyta	22608913	2943	18401900	10678994	0	45.67	9490	753	0.747478986784141	0.05397348406201676	0.002199515418502202	0.001962796313605923	11961	6678	55.83	2318	3095	25.88	3060	80.0	0.78	89.74	0.0	Eukaryota_Bacillariophyta	IO	DCM	0.8-5
TOPAZ_IOD1_E017	Eukaryota;-;-;-;-;-;-;-	Eukaryota;-;Sar;-;-;-;-;-;-	SAR	16049173	3633	6744788	1207633	0	40.62	4486	1207	0.829337701863354	0.050467785017100086	0.008170434782608696	0.004568342503262332	8543	3656	42.8	1032	1258	14.73	1996	38.04	0.39	33.99	4.36	Eukaryota_Fungi_Ascomycota	IO	DCM	0.8-5
TOPAZ_IOD1_E018	Eukaryota;Archaeplastida;Chlorophyta;Mamiellophyceae;Mamiellales;Bathycoccaceae;-;-	Eukaryota;Viridiplantae;-;Chlorophyta;Mamiellophyceae;-;Mamiellales;Bathycoccaceae;Ostreococcus sp- 'lucimarinus'	Chlorophyta	11942366	832	11240763	9492070	1694169	60.63	20479	168	0.8384424166666666	0.05849342816356714	0.017437583333333336	0.011293848251432677	7249	4958	68.4	2468	2992	41.27	3015	81.96	0.39				IO	DCM	0.8-5
TOPAZ_IOD1_E019	Eukaryota;-;-;-;-;-;-;-	Eukaryota;-;Sar;-;-;-;-;-;-	SAR	6695314	1681	1860065	126541	0	47.18	3991	626	0.9466885074626866	0.019389390717585688	0.004276865671641789	0.0022851880022957604	3184	1687	52.98	565	646	20.29	1178	16.86	0.39				IO	DCM	0.8-5
TOPAZ_IOD4_E001	Eukaryota;Metazoa;-;-;-;-;-;-	Eukaryota;Metazoa;Opisthokonta;Chordata;-;-;-;-;-	Metazoa	18068592	5141	3000245	352774	0	36.06	3356	1973	0.5260807182320442	0.07664828645580549	0.03349475138121547	0.009561799546818987	9428	2462	26.11	577	665	7.05	1290	17.25	0.0	17.72	1.06	Eukaryota	IO	DCM	180-2000
TOPAZ_IOD4_E002	Eukaryota;Metazoa;Arthropoda;Hexanauplia;-;-;-;-	Eukaryota;Metazoa;Opisthokonta;Arthropoda;Insecta;Pterygota;-;-;-	Metazoa	3134990	887	529951	150540	0	33.73	3299	337	0.61050875	0.1167682662570936	0.0048415625	0.003832248939408001	1638	304	18.56	49	58	3.54	203	0.39	0.0				IO	DCM	180-2000
TOPAZ_IOD3_E001	Eukaryota;Metazoa;Arthropoda;-;-;-;-;-	Eukaryota;Metazoa;Opisthokonta;Arthropoda;Insecta;Pterygota;-;-;-	Metazoa	60166704	15552	16709305	2672387	0	33.52	3763	5532	0.4418413621262458	0.12010157287250765	0.07499503322259135	0.016843535982711277	21290	7985	37.51	2299	3099	14.56	3225	57.65	1.18				IO	DCM	20-180
TOPAZ_IOD3_E002	Eukaryota;Metazoa;Arthropoda;Hexanauplia;-;-;-;-	Eukaryota;Metazoa;Opisthokonta;Arthropoda;Hexanauplia;Copepoda;Calanoida;Temoridae;Eurytemora affinis	Metazoa	5641666	1635	773284	36150	0	48.3	3333	646	0.8101817543859651	0.08244762195080693	0.0	0.0	2715	1292	47.59	692	751	27.66	1180	21.57	0.0				IO	DCM	20-180
TOPAZ_IOD3_E003	Eukaryota;Metazoa;Arthropoda;-;-;-;-;-	Eukaryota;Metazoa;Opisthokonta;Arthropoda;Insecta;Pterygota;-;-;-	Metazoa	11118631	3355	1088285	44679	0	36.64	3194	1359	0.4198024107142857	0.09092343875329492	0.004459464285714286	0.002893457471880593	4558	1478	32.43	495	576	12.64	990	11.37	0.0				IO	DCM	20-180
TOPAZ_IOD3_E004	Eukaryota;Metazoa;Arthropoda;Hexanauplia;-;-;-;-	Eukaryota;Metazoa;Opisthokonta;Arthropoda;Insecta;Pterygota;-;-;-	Metazoa	19629832	5824	2453453	160258	0	42.14	3212	2318	0.4376140101522841	0.08023404285053838	0.05407888324873096	0.011952237977111068	7820	2028	25.93	462	562	7.19	1041	9.8	0.0				IO	DCM	20-180
TOPAZ_IOD3_E005	Eukaryota;Metazoa;Arthropoda;Hexanauplia;-;-;-;-	Eukaryota;Metazoa;Opisthokonta;Arthropoda;Hexanauplia;Copepoda;Calanoida;Temoridae;Eurytemora affinis	Metazoa	25138288	6764	5876888	591187	0	40.94	3601	2503	0.5445379761904762	0.0783934943007516	0.01709277777777778	0.007229962747592111	10191	4852	47.61	1610	2050	20.12	2381	34.51	0.0	47.27	3.64	Eukaryota_Fungi_Microsporidia	IO	DCM	20-180
TOPAZ_IOD3_E006	Eukaryota;Metazoa;Arthropoda;Hexanauplia;-;-;-;-	Eukaryota;Metazoa;Opisthokonta;Arthropoda;Hexanauplia;Copepoda;Calanoida;Temoridae;Eurytemora affinis	Metazoa	3274509	817	1047264	84220	0	54.37	3995	290	0.7671363636363636	0.0599863816776513	0.002974242424242425	0.0031636285556620237	1375	863	62.76	489	521	37.89	903	16.08	0.0	11.58	0.43	Eukaryota_Metazoa	IO	DCM	20-180
TOPAZ_IOD3_E007	Eukaryota;Metazoa;Arthropoda;Hexanauplia;-;-;-;-	Eukaryota;Metazoa;Opisthokonta;Arthropoda;Insecta;Pterygota;-;-;-	Metazoa	17141457	4641	3848773	476948	0	41.09	3559	1712	0.4127549418604651	0.10132517522461508	0.031403139534883724	0.00972789172188008	5813	1886	32.44	380	476	8.19	912	3.53	0.0				IO	DCM	20-180
TOPAZ_IOD3_E008	Eukaryota;Metazoa;Arthropoda;-;-;-;-;-	Eukaryota;Metazoa;Opisthokonta;Arthropoda;Hexanauplia;Copepoda;Harpacticoida;Harpacticidae;Tigriopus californicus	Metazoa	40076237	8560	18786640	6143986	50363	39.28	4749	2589	0.5254655112219452	0.12408256680468213	0.028502069825436405	0.011975466898477108	14993	7873	52.51	2984	3861	25.75	3474	73.33	0.39	69.84	6.61	Eukaryota	IO	DCM	20-180
TOPAZ_IOD3_E009	Eukaryota;Archaeplastida;Chlorophyta;Mamiellophyceae;Mamiellales;Bathycoccaceae;-;-	Eukaryota;Viridiplantae;-;Chlorophyta;Mamiellophyceae;-;Mamiellales;Bathycoccaceae;Ostreococcus sp- 'lucimarinus'	Chlorophyta	5673067	1404	1796666	213915	0	58.91	4009	495	0.8349980701754387	0.0587005241746702	0.003788947368421053	0.004158984223240062	3486	2321	66.58	1250	1395	40.02	1866	41.18	0.0	43.59	0.43	Eukaryota_Viridiplantae_Chlorophyta_Mamiellophyceae_Mamiellales_Bathycoccaceae_Ostreococcus	IO	DCM	20-180
TOPAZ_IOD3_E010	Eukaryota;Archaeplastida;Chlorophyta;Mamiellophyceae;Mamiellales;Bathycoccaceae;Bathycoccus;-	Eukaryota;Viridiplantae;-;Chlorophyta;Mamiellophyceae;-;Mamiellales;Bathycoccaceae;Bathycoccus prasinos	Chlorophyta	6595895	1628	2125026	247070	0	47.9	4062	576	0.8268051515151515	0.0494997669796298	0.0025660606060606064	0.0015113438519248849	3622	2376	65.6	1202	1350	37.27	1845	34.12	0.39				IO	DCM	20-180
TOPAZ_IOD3_E011	Eukaryota;Metazoa;-;-;-;-;-;-	Eukaryota;Metazoa;Opisthokonta;Chordata;-;-;-;-;-	Metazoa	23039502	5966	6500809	933809	0	36.65	3776	2122	0.5174981818181819	0.07847593500037697	0.02811064935064935	0.015383090537018843	10656	3880	36.41	1028	1251	11.74	1911	32.94	0.78	29.17	6.25	Eukaryota_Fungi_Microsporidia	IO	DCM	20-180
TOPAZ_IOD3_E012	Eukaryota;Metazoa;Arthropoda;Hexanauplia;-;-;-;-	Eukaryota;Metazoa;Opisthokonta;Arthropoda;Hexanauplia;Copepoda;Calanoida;Temoridae;Eurytemora affinis	Metazoa	8629447	2288	2179680	369025	0	48.84	3596	824	0.7450750574712643	0.07572247683851813	0.0032185057471264358	0.00208486584299813	3838	1843	48.02	894	1007	26.24	1496	27.45	0.0				IO	DCM	20-180
TOPAZ_IOD3_E013	Eukaryota;Archaeplastida;Chlorophyta;-;-;-;-;-	Eukaryota;Viridiplantae;core chlorophytes;Chlorophyta;Chlorophyceae;-;Chlamydomonadales;Chlamydomonadaceae;-	Chlorophyta	24413123	1240	23353771	20901551	10222035	66.47	41725	165	0.8137216734693878	0.07850050605878417	0.008450081632653062	0.012510225466306587	8805	5570	63.26	2584	3157	35.85	3095	85.88	0.39				IO	DCM	20-180
TOPAZ_IOD3_E014	Eukaryota;Metazoa;Arthropoda;Hexanauplia;-;-;-;-	Eukaryota;Metazoa;Opisthokonta;Arthropoda;Hexanauplia;Copepoda;Calanoida;Temoridae;Eurytemora affinis	Metazoa	7774568	1892	2761489	445041	0	48.34	4106	657	0.6813346153846153	0.048268696542145335	0.00972846153846154	0.0053263951048174475	3510	1848	52.65	859	950	27.07	1427	22.75	0.0				IO	DCM	20-180
TOPAZ_IOD2_E001	Eukaryota;Metazoa;Arthropoda;-;-;-;-;-	Eukaryota;Metazoa;Opisthokonta;Arthropoda;Hexanauplia;Copepoda;Harpacticoida;Harpacticidae;Tigriopus californicus	Metazoa	2615460	469	1718888	500405	0	32.81	6470	144	0.5881685185185185	0.1134234244767254	0.0	0.0	1322	363	27.46	94	104	7.87	284	1.57	0.0				IO	DCM	5-20
TOPAZ_IOD2_E002	Eukaryota;-;-;-;-;-;-;-	Eukaryota;-;Sar;Bacillariophyta;Coscinodiscophyceae;-;-;-;-	Eukaryota	2789134	483	1877409	623402	0	23.91	6926	142	0.2519646428571429	0.12947314082967562	0.0	0.0	405	31	7.65	13	13	3.21	43	0.78	0.0				IO	DCM	5-20
TOPAZ_IOF1_E001	Eukaryota;-;-;-;-;-;-;-	Eukaryota;-;Apusozoa;-;-;-;-;Apusomonadidae;Thecamonas trahens	Apusozoa	12790725	3059	4574747	466604	0	61.82	4234	1082	0.91793703125	0.02310699222365437	0.013627265625	0.011826386461719546	6081	3236	53.21	1075	1303	21.43	1881	33.73	0.0	41.38	0.0	Eukaryota_Apicomplexa_Nephromyces_Nephromyces.sp..ex.Molgula.occidentalis	IO	FSW	0.8-5
TOPAZ_IOF1_E002	Eukaryota;Archaeplastida;Chlorophyta;-;-;-;-;-	Eukaryota;Viridiplantae;core chlorophytes;Chlorophyta;-;-;-;-;-	Chlorophyta	11167423	2529	4588481	750441	0	65.14	4545	863	0.8787805357142856	0.04435602630258787	0.0	0.0	6003	3847	64.08	1859	2188	36.45	2561	56.08	0.39	57.46	0.63	Eukaryota_Viridiplantae	IO	FSW	0.8-5
TOPAZ_IOF1_E003	Eukaryota;Archaeplastida;Chlorophyta;-;-;-;-;-	Eukaryota;Viridiplantae;-;Chlorophyta;-;-;-;Pycnococcaceae;-	Chlorophyta	14910512	1465	13341535	9710474	369792	60.94	13588	336	0.8149912666666668	0.06809200040432226	0.0056170000000000005	0.005333661625312703	8430	5796	68.75	2791	3368	39.95	3348	89.41	0.0	100.0	0.0	Eukaryota	IO	FSW	0.8-5
TOPAZ_IOM1_E001	Eukaryota;-;-;-;-;-;-;-	Eukaryota;Fungi;Opisthokonta;Ascomycota;Sordariomycetes;Hypocreomycetidae;Hypocreales;Nectriaceae;Acremonium chrysogenum	Fungi	12615435	1291	11349434	7752628	170855	53.93	11920	333	0.5384088188976376	0.07506045670006492	0.0010362204724409447	0.0015443531526348887	5222	3369	64.52	1483	1766	33.82	2142	41.18	0.78	40.43	0.4	Eukaryota_Fungi_Ascomycota_Sordariomycetes	IO	MES	0.8-5
TOPAZ_IOM1_E002	Eukaryota;-;-;-;-;-;-;-	Eukaryota;-;Sar;-;-;-;-;-;-	SAR	2809188	698	894414	108290	0	33.55	4032	245	0.15004068965517242	0.10961314104239303	0.02881827586206897	0.025110444326389918	401	32	7.98	7	7	1.75	43	0.39	0.0				IO	MES	0.8-5
TOPAZ_IOM1_E003	Eukaryota;Opisthokonta;Fungi;Ascomycota;Saccharomycotina;-;-;-	Eukaryota;Fungi;Opisthokonta;Ascomycota;Saccharomycetes;-;Saccharomycetales;Debaryomycetaceae;Meyerozyma guilliermondii	Fungi	3018209	466	2275905	967250	0	43.6	7713	131	0.8362106451612904	0.1309571611298774	0.0	0.0	2630	1373	52.21	837	879	33.42	1279	25.1	0.0	23.39	0.17	Eukaryota_Fungi_Ascomycota_Saccharomycetes_Saccharomycetales_Debaryomycetaceae_Meyerozyma_Meyerozyma.guilliermondii	IO	MES	0.8-5
TOPAZ_IOM1_E004	Eukaryota;Opisthokonta;Fungi;Ascomycota;Saccharomycotina;-;-;-	Eukaryota;Fungi;Opisthokonta;Ascomycota;Saccharomycetes;-;Saccharomycetales;Debaryomycetaceae;Candida parapsilosis	Fungi	12503747	502	12199179	11544744	5191116	38.68	40951	89	0.6911865873015872	0.08996840194133326	0.003423412698412698	0.0048811978367756725	6129	4478	73.06	2857	3319	54.15	3090	92.16	0.0	97.88	0.0	Eukaryota_Fungi_Ascomycota_Saccharomycetes_Saccharomycetales_Debaryomycetaceae	IO	MES	0.8-5
TOPAZ_IOS1_E001	Eukaryota;Hacrobia;Haptophyta;Prymnesiophyceae;-;-;-;-	Eukaryota;-;Prymnesiophyceae;Haptista;Haptophyta;-;Prymnesiales;Chrysochromulinaceae;Chrysochromulina rotalis	Haptophyta	10299541	3027	1179235	55862	0	57.8	3290	1209	0.762973203883495	0.04106636649041917	0.0013415533980582525	0.001368131570691015	5406	2406	44.51	503	614	11.36	1258	14.12	0.0				IO	SRF	0.8-5
TOPAZ_IOS1_E002	Eukaryota;Stramenopiles;Ochrophyta;Chrysophyceae;-;-;-;-	Eukaryota;-;Sar;-;Chrysophyceae;-;Chromulinales;Paraphysomonadaceae;Paraphysomonas bandaiensis	Ochrophyta	16596095	4089	5307515	654106	0	40.17	4035	1464	0.8000701204819276	0.04133462583302973	0.025430240963855433	0.007171293001644151	7914	3885	49.09	1303	1592	20.12	2178	45.88	1.18				IO	SRF	0.8-5
TOPAZ_IOS1_E003	Eukaryota;Stramenopiles;Ochrophyta;Chrysophyceae;-;-;-;-	Eukaryota;-;Sar;-;Chrysophyceae;-;Chromulinales;Chromulinaceae;-	Ochrophyta	3873942	1129	425251	0	0	51.96	3400	456	0.8696600000000001	0.043017819623130664	0.0	0.0	2737	1375	50.24	544	590	21.56	1076	25.1	0.0				IO	SRF	0.8-5
TOPAZ_IOS1_E004	Eukaryota;-;-;-;-;-;-;-	Eukaryota;-;Sar;-;-;-;-;-;-	SAR	15789844	4446	2630049	149440	0	55.21	3470	1720	0.9201453164556962	0.02282743784507455	0.013117721518987342	0.00558582902958592	8139	3533	43.41	725	1043	12.81	1623	21.96	0.39	19.05	1.27	Eukaryota_Viridiplantae_Chlorophyta	IO	SRF	0.8-5
TOPAZ_IOS1_E005	Eukaryota;Hacrobia;Haptophyta;Prymnesiophyceae;-;-;-;-	Eukaryota;-;Prymnesiophyceae;Haptista;Haptophyta;-;Prymnesiales;Prymnesiaceae;Chrysochromulina rotalis	Haptophyta	37901682	7633	20372143	5862277	0	62.67	5267	2317	0.8718684210526316	0.04992136515120111	0.022961578947368427	0.014794965168902241	23551	10549	44.79	2051	3225	13.69	3175	60.39	0.39	60.39	10.5	Eukaryota_Fungi_Ascomycota	IO	SRF	0.8-5
TOPAZ_IOS1_E006	Eukaryota;-;-;-;-;-;-;-	Eukaryota;-;Sar;-;-;-;-;-;-	SAR	34521783	6916	18752827	4755569	0	40.93	5343	2148	0.8088744508670519	0.05009836401242634	0.0076671098265895955	0.005838227448411308	18964	8270	43.61	1960	2791	14.72	3048	68.24	3.92				IO	SRF	0.8-5
TOPAZ_IOS1_E007	Eukaryota;-;-;-;-;-;-;-	Eukaryota;-;Sar;-;-;-;-;-;-	SAR	3780734	1158	281428	0	0	57.89	3161	481	0.9078897368421052	0.029261182791401313	0.0009584210526315789	0.0009154220376008039	2252	1033	45.87	280	316	14.03	809	12.16	0.0				IO	SRF	0.8-5
TOPAZ_IOS1_E008	Eukaryota;Stramenopiles;Ochrophyta;Chrysophyceae;-;-;-;-	Eukaryota;-;Sar;-;Chrysophyceae;-;Chromulinales;Paraphysomonadaceae;Paraphysomonas bandaiensis	Ochrophyta	23517011	5727	7959471	762473	0	39.96	4130	2038	0.6914893220338983	0.057071328938693	0.06329055084745762	0.015469354618848382	11424	5170	45.26	1600	2053	17.97	2536	49.8	0.0	53.33	2.22	Eukaryota_Apicomplexa	IO	SRF	0.8-5
TOPAZ_IOS1_E009	Eukaryota;-;-;-;-;-;-;-	Eukaryota;-;Sar;-;-;-;-;-;-	SAR	18485280	4427	6493581	1062759	0	40.9	4200	1534	0.8325688648648648	0.035942459695765656	0.008522054054054054	0.005157241468522269	10136	4265	42.08	1058	1343	13.25	2076	34.51	0.78				IO	SRF	0.8-5
TOPAZ_IOS1_E010	Eukaryota;Archaeplastida;Chlorophyta;-;-;-;-;-	Eukaryota;Viridiplantae;core chlorophytes;Chlorophyta;-;-;-;-;-	Chlorophyta	12954518	2817	5952002	1279977	0	72.41	4760	904	0.8250628461538462	0.05149494075574677	0.019541	0.020099641743841337	6271	3719	59.3	1745	2037	32.48	2414	53.73	0.0	63.16	0.0	Eukaryota	IO	SRF	0.8-5
TOPAZ_IOS1_E011	Eukaryota;-;-;-;-;-;-;-	Eukaryota;-;Sar;-;-;-;-;-;-	SAR	4513863	1331	510798	20722	0	44.54	3298	540	0.8868819565217391	0.11660338550569367	0.0	0.0	2567	1075	41.88	314	352	13.71	847	10.98	0.0				IO	SRF	0.8-5
TOPAZ_IOS1_E012	Eukaryota;Archaeplastida;Chlorophyta;Mamiellophyceae;Mamiellales;Bathycoccaceae;Bathycoccus;Bathycoccus prasinos	Eukaryota;Viridiplantae;-;Chlorophyta;Mamiellophyceae;-;Mamiellales;Bathycoccaceae;Bathycoccus prasinos	Chlorophyta	12402862	1828	9179918	4572682	52002	48.07	7999	475	0.8064801600000001	0.08498886620713562	0.01268704	0.006216372707487864	6491	4310	66.4	2098	2520	38.82	2711	66.67	0.78	84.21	0.0	Eukaryota_Viridiplantae_Chlorophyta_Mamiellophyceae_Mamiellales	IO	SRF	0.8-5
TOPAZ_IOS1_E013	Eukaryota;-;-;-;-;-;-;-	Eukaryota;-;Sar;-;Dinophyceae;-;-;-;-	Dinoflagellata	51377091	9681	29858318	11672993	0	59.03	5723	2731	0.8546791245136187	0.033594680069916734	0.0059157198443579775	0.006607339832105004	26395	11812	44.75	2401	3829	14.51	3406	79.61	0.78	80.56	8.33	Eukaryota_Heterolobosea_Schizopyrenida_Vahlkampfiidae_Naegleria	IO	SRF	0.8-5
TOPAZ_IOS1_E014	Eukaryota;-;-;-;-;-;-;-	Eukaryota;-;Sar;-;-;-;-;-;-	SAR	8818711	2559	1084744	20621	0	43.52	3356	1021	0.8668334831460673	0.07865806843906302	0.02367775280898876	0.007051524777784276	6035	2964	49.11	859	1000	16.57	1721	31.76	0.39	26.32	1.75	Eukaryota	IO	SRF	0.8-5
TOPAZ_IOS1_E015	Eukaryota;Archaeplastida;Chlorophyta;Mamiellophyceae;Mamiellales;Bathycoccaceae;-;-	Eukaryota;Viridiplantae;-;Chlorophyta;Mamiellophyceae;-;Mamiellales;Bathycoccaceae;Ostreococcus sp- 'lucimarinus'	Chlorophyta	11997742	720	11573470	10178443	1990536	60.58	23380	152	0.8438307500000001	0.029592582408505118	0.01722691666666666	0.01107299295552271	7215	4948	68.58	2469	2989	41.43	3009	81.96	0.39	95.73	2.14	Eukaryota_Viridiplantae_Chlorophyta_Mamiellophyceae_Mamiellales_Bathycoccaceae_Ostreococcus	IO	SRF	0.8-5
TOPAZ_IOS1_E016	Eukaryota;-;-;-;-;-;-;-	Eukaryota;-;Sar;-;-;-;-;-;-	SAR	20602783	5597	4492025	212058	0	57.16	3592	2109	0.895073574879227	0.0637690610001702	0.00791647342995169	0.0053613852514542756	12761	4704	36.86	808	1204	9.43	1787	26.27	0.39				IO	SRF	0.8-5
TOPAZ_IOS1_E017	Eukaryota;Archaeplastida;Chlorophyta;-;-;-;-;-	Eukaryota;Viridiplantae;-;Chlorophyta;Mamiellophyceae;-;-;-;-	Chlorophyta	2570988	760	237107	12808	0	55.3	3292	307	0.8582	0.05408301923183255	0.0	0.0	1483	799	53.88	363	374	25.22	754	12.16	0.0				IO	SRF	0.8-5
TOPAZ_IOS1_E018	Eukaryota;-;-;-;-;-;-;-	Eukaryota;-;Sar;-;-;-;-;-;-	SAR	25401375	6121	9147872	1103030	0	39.82	4200	2122	0.8772719215686274	0.0582736906148581	0.0024281176470588237	0.001828254601558534	14827	6222	41.96	1758	2416	16.29	2704	52.94	2.35	56.52	13.04	Eukaryota_Fungi_Ascomycota	IO	SRF	0.8-5
TOPAZ_IOS1_E019	Eukaryota;-;-;-;-;-;-;-	Eukaryota;-;Sar;-;-;-;-;-;-	SAR	31107337	6053	17417287	5754588	0	34.16	5480	1802	0.7594351602564101	0.06392632173237194	0.02136842948717949	0.01072301244664602	14349	6980	48.64	2100	2775	19.34	3058	64.31	0.39				IO	SRF	0.8-5
TOPAZ_IOS1_E020	Eukaryota;Archaeplastida;Chlorophyta;-;-;-;-;-	Eukaryota;Viridiplantae;core chlorophytes;Chlorophyta;-;-;-;-;-	Chlorophyta	11518523	2566	4938907	926735	0	65.34	4604	859	0.8698783620689655	0.07510293372000634	0.00018612068965517242	0.000539895857696783	6223	3962	63.67	1899	2242	36.03	2585	56.47	0.39	58.55	0.43	Eukaryota_Viridiplantae	IO	SRF	0.8-5
TOPAZ_IOS1_E021	Eukaryota;-;-;-;-;-;-;-	Eukaryota;-;Sar;-;Dinophyceae;-;Gymnodiniales;Kareniaceae;-	Dinoflagellata	3772322	767	2032271	498124	0	48.99	5236	238	0.13136184210526314	0.0557532833045573	0.12555078947368425	0.03297072755782803	464	68	14.66	10	11	2.37	68	1.18	0.0				IO	SRF	0.8-5
TOPAZ_IOS1_E022	Eukaryota;-;-;-;-;-;-;-	Eukaryota;-;Sar;-;-;-;-;-;-	SAR	20317423	4612	8311862	1421966	0	46.47	4461	1546	0.8707195588235294	0.05669349792664328	0.003874313725490196	0.0021143135027357762	10154	5181	51.02	1585	2037	20.06	2425	53.73	0.0	56.52	4.35	Eukaryota	IO	SRF	0.8-5
TOPAZ_IOS1_E023	Eukaryota;-;-;-;-;-;-;-	Eukaryota;-;Sar;-;-;-;-;-;-	SAR	6210994	1947	368288	12759	0	50.45	3066	815	0.9143901587301588	0.1046767462919082	0.00495047619047619	0.010822776017530048	3127	1463	46.79	431	510	16.31	1015	8.24	0.0				IO	SRF	0.8-5
TOPAZ_IOS1_E024	Eukaryota;-;-;-;-;-;-;-	Eukaryota;-;Sar;-;-;-;-;-;-	SAR	4592177	1350	551198	21680	0	48.62	3316	542	0.8738641304347824	0.028992179423460336	0.0029932608695652173	0.0021451756331742305	2456	1221	49.71	313	348	14.17	848	10.2	0.0				IO	SRF	0.8-5
TOPAZ_IOS1_E025	Eukaryota;-;-;-;-;-;-;-	Eukaryota;-;Sar;-;-;-;-;-;-	SAR	6285359	1830	783390	22956	0	56.32	3346	729	0.9362306349206351	0.026933049790646577	0.01041777777777778	0.00636975279090829	2825	1544	54.65	447	523	18.51	1032	20.0	0.39				IO	SRF	0.8-5
TOPAZ_IOS1_E026	Eukaryota;Stramenopiles;Ochrophyta;Chrysophyceae;-;-;-;-	Eukaryota;-;Sar;-;Chrysophyceae;-;Chromulinales;Paraphysomonadaceae;-	Ochrophyta	18655281	4942	4366736	342792	0	41.06	3733	1850	0.7396608021390375	0.055652890963710094	0.03533550802139037	0.010659774462287374	8116	3947	48.63	1353	1651	20.34	2206	43.92	0.39	54.17	12.5	Eukaryota_Fungi_Microsporidia	IO	SRF	0.8-5
TOPAZ_IOS1_E027	Eukaryota;-;-;-;-;-;-;-	Eukaryota;-;Sar;-;-;-;-;-;-	SAR	14256053	3841	3222804	247337	0	62.95	3619	1425	0.9089151748251748	0.041092164887959186	0.004011678321678322	0.003211155595756677	7827	3439	43.94	743	988	12.62	1633	27.45	0.39				IO	SRF	0.8-5
TOPAZ_IOS1_E028	Eukaryota;Stramenopiles;Ochrophyta;Chrysophyceae;-;-;-;-	Eukaryota;-;Sar;-;Chrysophyceae;-;Chromulinales;Chromulinaceae;-	Ochrophyta	5776314	1566	1124632	50298	0	52.78	3674	599	0.8728539655172415	0.03745645761458622	0.001358103448275862	0.0014273093288887794	4041	2027	50.16	750	835	20.66	1373	28.63	0.78	20.51	0.0	Eukaryota	IO	SRF	0.8-5
TOPAZ_IOS1_E029	Eukaryota;Archaeplastida;Chlorophyta;-;-;-;-;-	Eukaryota;Viridiplantae;core chlorophytes;Chlorophyta;-;-;-;-;-	Chlorophyta	11456815	2963	3098172	194730	0	71.46	3796	1087	0.8033034782608697	0.048445190151048714	0.017292782608695653	0.01911635409789793	6303	3658	58.04	1656	1905	30.22	2402	49.02	0.39	54.39	0.0	Eukaryota	IO	SRF	0.8-5
TOPAZ_IOS1_E030	Eukaryota;-;-;-;-;-;-;-	Eukaryota;-;Sar;-;-;-;-;-;-	SAR	40418542	6886	26548838	11642924	0	51.91	6574	1857	0.8619765679012347	0.05004249548527269	0.009937555555555557	0.004563259469683301	18924	9176	48.49	2401	3533	18.67	3319	80.0	3.53				IO	SRF	0.8-5
TOPAZ_IOS1_E031	Eukaryota;-;-;-;-;-;-;-	Eukaryota;-;Sar;-;-;-;-;-;-	SAR	2790198	850	215032	15250	0	62.02	3150	348	0.8136664285714285	0.038760151961802734	0.05699785714285715	0.03708479206563008	1340	611	45.6	129	167	12.46	454	4.31	0.0				IO	SRF	0.8-5
TOPAZ_IOS1_E032	Eukaryota;-;-;-;-;-;-;-	Eukaryota;-;Sar;-;-;-;-;-;-	SAR	10776361	2738	3142065	492030	0	63.63	3890	974	0.9104597222222224	0.036281483938431884	0.011091203703703702	0.005491859247608394	4155	1960	47.17	493	578	13.91	1174	16.86	0.39				IO	SRF	0.8-5
TOPAZ_IOS1_E033	Eukaryota;-;-;-;-;-;-;-	Eukaryota;-;Sar;-;Dinophyceae;-;-;-;-	Dinoflagellata	55758875	15606	9503375	478319	0	55.43	3490	6030	0.8638671863799283	0.03180243169628391	0.005151021505376345	0.00521306078230128	25751	12483	48.48	1575	3246	12.61	2785	47.45	4.31	68.18	22.73	Eukaryota_Diplonemida_Diplonema_Diplonema.papillatum	IO	SRF	0.8-5
TOPAZ_IOS1_E034	Eukaryota;-;-;-;-;-;-;-	Eukaryota;-;Sar;-;-;-;-;-;-	SAR	15449477	3586	5983568	781880	0	49.07	4378	1238	0.8881116129032257	0.04339558238976555	0.04126967741935483	0.013963081618433609	7689	3746	48.72	1113	1387	18.04	1929	34.9	1.18	36.84	0.0	Eukaryota	IO	SRF	0.8-5
TOPAZ_IOS1_E035	Eukaryota;Archaeplastida;Chlorophyta;Mamiellophyceae;Mamiellales;Mamiellaceae;Micromonas;-	Eukaryota;Viridiplantae;-;Chlorophyta;Mamiellophyceae;-;Mamiellales;Mamiellaceae;Micromonas pusilla	Chlorophyta	8118284	2079	2172382	168297	0	67.1	3850	761	0.7586253658536586	0.08291624234357431	0.0	0.0	5294	3084	58.25	1306	1505	28.43	2062	41.96	0.39	45.73	1.28	Eukaryota_Viridiplantae_Chlorophyta_Mamiellophyceae_Mamiellales_Mamiellaceae_Micromonas	IO	SRF	0.8-5
TOPAZ_IOS1_E036	Eukaryota;-;-;-;-;-;-;-	Eukaryota;-;-;-;Cryptophyceae;-;Pyrenomonadales;Goniomonadaceae;-	Cryptophyta	24649110	5452	10875731	1866271	0	50.09	4687	1814	0.8815252631578947	0.04524372218772881	0.0018564777327935219	0.004427104790311943	10707	5623	52.52	1619	2161	20.18	2449	55.69	1.96	55.26	0.0	Eukaryota_Apicomplexa	IO	SRF	0.8-5
TOPAZ_IOS1_E037	Eukaryota;-;-;-;-;-;-;-	Eukaryota;-;Sar;-;-;-;-;-;-	SAR	6724737	1513	2977583	612879	0	46.79	4585	493	0.9308517647058822	0.08590187353194095	0.0036920588235294116	0.002729421161875304	3517	1590	45.21	530	600	17.06	1184	18.43	0.39				IO	SRF	0.8-5
TOPAZ_IOS1_E038	Eukaryota;-;-;-;-;-;-;-	Eukaryota;-;Sar;-;-;-;-;-;-	SAR	8094077	2266	1303362	56697	0	51.53	3532	879	0.933513827160494	0.015659530965012988	0.0	0.0	4523	2390	52.84	785	935	20.67	1527	25.88	0.0				IO	SRF	0.8-5
TOPAZ_IOS1_E039	Eukaryota;Hacrobia;Cryptophyta;Cryptophyceae;Cryptomonadales;-;-;-	Eukaryota;-;-;-;Cryptophyceae;-;Pyrenomonadales;Geminigeraceae;Geminigera cryophila	Cryptophyta	12063028	2894	4254523	810531	0	55.84	4194	986	0.8239930578512398	0.047548806797222884	0.006210330578512396	0.0033453376792542946	5943	2342	39.41	536	655	11.02	1288	20.39	0.39				IO	SRF	0.8-5
TOPAZ_IOS1_E040	Eukaryota;Archaeplastida;Chlorophyta;Mamiellophyceae;Mamiellales;Mamiellaceae;-;-	Eukaryota;Viridiplantae;-;Chlorophyta;Mamiellophyceae;-;Mamiellales;Mamiellaceae;Micromonas pusilla	Chlorophyta	9015461	2492	1670937	70053	0	68.05	3533	959	0.7761529670329671	0.07728700925051392	0.0	0.0	5925	3180	53.67	1295	1517	25.6	2015	41.96	0.39				IO	SRF	0.8-5
TOPAZ_IOS1_E041	Eukaryota;Stramenopiles;Ochrophyta;Bacillariophyta;Bacillariophyta_X;-;-;-	Eukaryota;-;Sar;Bacillariophyta;Bacillariophyceae;-;Bacillariales;Bacillariaceae;Cylindrotheca closterium	Ochrophyta	24035760	2543	20906675	14664468	590903	45.68	12581	577	0.7465447302904564	0.04537071477690307	0.003070082987551867	0.0028954750778970666	12464	7006	56.21	2392	3251	26.08	3114	81.96	0.39	90.2	3.92	Eukaryota_Bacillariophyta	IO	SRF	0.8-5
TOPAZ_IOS1_E042	Eukaryota;Stramenopiles;Ochrophyta;Chrysophyceae;-;-;-;-	Eukaryota;-;Sar;-;Chrysophyceae;-;Chromulinales;Chromulinaceae;-	Ochrophyta	18628559	3157	12422367	5143283	0	45.81	6648	876	0.8650849197860961	0.05329498765817986	0.0011816042780748662	0.0015912295026284467	10913	5823	53.36	2157	2720	24.92	2925	75.29	0.78	76.92	2.56	Eukaryota	IO	SRF	0.8-5
TOPAZ_IOS1_E043	Eukaryota;Hacrobia;Haptophyta;Prymnesiophyceae;-;-;-;-	Eukaryota;-;Prymnesiophyceae;Haptista;Haptophyta;-;Prymnesiales;Chrysochromulinaceae;Chrysochromulina rotalis	Haptophyta	63206019	11888	37766568	12008389	0	62.26	5830	3538	0.7242856556082148	0.052391420576317814	0.03482448657187994	0.012457338349937662	29346	13036	44.42	2493	4237	14.44	3556	67.84	1.57	70.83	14.58	Eukaryota_Fungi_Microsporidia	IO	SRF	0.8-5
TOPAZ_IOS1_E044	Eukaryota;Archaeplastida;Chlorophyta;-;-;-;-;-	Eukaryota;Viridiplantae;core chlorophytes;Chlorophyta;Chlorophyceae;-;Chlamydomonadales;Chlamydomonadaceae;-	Chlorophyta	6043573	1654	1107271	259093	64793	66.29	3500	621	0.7566449180327869	0.06363020276316747	0.0	0.0	3214	1635	50.87	685	744	23.15	1255	26.27	0.0	26.07	0.43	Eukaryota_Viridiplantae_Chlorophyta	IO	SRF	0.8-5
TOPAZ_IOS1_E045	Eukaryota;Stramenopiles;Ochrophyta;Dictyochophyceae;-;-;-;-	Eukaryota;-;Sar;-;Dictyochophyceae;-;Pedinellales;-;Pteridomonas danica	Ochrophyta	47909308	9625	25854601	6855525	0	50.25	5269	3009	0.7355672708333334	0.058487172313764525	0.08927929166666666	0.023470625052000583	19734	9322	47.24	2258	3368	17.07	3260	72.55	2.35				IO	SRF	0.8-5
TOPAZ_IOS1_E046	Eukaryota;Archaeplastida;Chlorophyta;-;-;-;-;-	Eukaryota;Viridiplantae;-;Chlorophyta;-;-;-;Pycnococcaceae;-	Chlorophyta	13921104	2118	10234121	5006367	0	60.88	7754	555	0.8181897142857144	0.06475769976218887	0.004370142857142857	0.0056912924700450816	7886	5288	67.06	2567	3047	38.64	3165	82.35	0.0	87.72	0.0	Eukaryota	IO	SRF	0.8-5
TOPAZ_IOS4_E001	Eukaryota;Metazoa;Arthropoda;Hexanauplia;-;-;-;-	Eukaryota;Metazoa;Opisthokonta;Arthropoda;Hexanauplia;Copepoda;Calanoida;Temoridae;Eurytemora affinis	Metazoa	49550982	12636	15067012	336832	0	38.53	3974	4609	0.6216701411290323	0.08048888394110656	0.27996506048387104	0.07879791966252347	17877	4699	26.29	1204	1509	8.44	1898	30.59	0.0	23.12	2.35	Eukaryota_Metazoa	IO	SRF	180-2000
TOPAZ_IOS4_E002	Eukaryota;Metazoa;-;-;-;-;-;-	Eukaryota;Metazoa;Opisthokonta;Chordata;-;-;-;-;-	Metazoa	22101800	4916	9687152	2644480	0	40.83	4570	1554	0.6424125225225223	0.09766063591873286	0.010005990990990992	0.01104624124485603	11426	4655	40.74	1192	1494	13.08	2109	40.78	0.0	33.33	1.85	Eukaryota	IO	SRF	180-2000
TOPAZ_IOS4_E003	Eukaryota;Metazoa;-;-;-;-;-;-	Eukaryota;Metazoa;Opisthokonta;Chordata;-;-;-;-;-	Metazoa	5155157	1488	771413	64835	0	40.84	3331	582	0.7676211538461538	0.07415615000311185	0.01261673076923077	0.006331568562842571	3607	1072	29.72	185	216	5.99	647	7.06	0.0				IO	SRF	180-2000
TOPAZ_IOS4_E004	Eukaryota;Metazoa;Arthropoda;Hexanauplia;Calanoida;-;-;-	Eukaryota;Metazoa;Opisthokonta;Arthropoda;Hexanauplia;Copepoda;Calanoida;Temoridae;Eurytemora affinis	Metazoa	5559696	1476	1303149	20721	0	39.89	3732	552	0.37661875	0.07159366263011442	6.428571428571429e-06	4.7675561702757834e-05	1773	519	29.27	137	157	8.86	373	0.78	0.0				IO	SRF	180-2000
TOPAZ_IOS4_E005	Eukaryota;Archaeplastida;Chlorophyta;-;-;-;-;-	Eukaryota;Viridiplantae;core chlorophytes;Chlorophyta;Chlorophyceae;-;Chlamydomonadales;Chlamydomonadaceae;-	Chlorophyta	24584986	1593	22728714	19747530	8068922	65.9	29668	213	0.7956130894308943	0.10798976527935213	0.01126581300813008	0.015570548364509778	8844	5520	62.42	2549	3097	35.02	3063	87.06	0.39				IO	SRF	180-2000
TOPAZ_IOS4_E006	Eukaryota;Metazoa;-;-;-;-;-;-	Eukaryota;Metazoa;Opisthokonta;Chordata;-;-;-;-;-	Metazoa	27220493	7314	6233517	707362	0	36.77	3624	2707	0.5297070329670329	0.09006779837239794	0.01960439560439561	0.010086384563977068	13680	4378	32.0	833	1058	7.73	1772	25.1	0.39	23.95	1.84	Eukaryota	IO	SRF	180-2000
TOPAZ_IOS4_E007	Eukaryota;Metazoa;Arthropoda;-;-;-;-;-	Eukaryota;Metazoa;Opisthokonta;Arthropoda;Insecta;Pterygota;-;-;-	Metazoa	8861933	2505	1344419	115495	0	30.78	3432	977	0.28767595505617977	0.06325442333369959	0.0	0.0	2869	808	28.16	262	288	10.04	585	6.27	0.0				IO	SRF	180-2000
TOPAZ_IOS4_E008	Eukaryota;Metazoa;Arthropoda;Hexanauplia;-;-;-;-	Eukaryota;Metazoa;Opisthokonta;Arthropoda;Hexanauplia;Copepoda;Calanoida;Temoridae;Eurytemora affinis	Metazoa	59760935	14933	18820517	3696753	0	34.72	3914	5136	0.435075	0.10372059767563352	0.14815264214046822	0.03731921584492316	18935	6718	35.48	1870	2460	12.99	2730	44.31	0.0	43.86	5.26	Eukaryota	IO	SRF	180-2000
TOPAZ_IOS4_E009	Eukaryota;Metazoa;-;-;-;-;-;-	Eukaryota;Metazoa;Opisthokonta;Arthropoda;-;-;-;-;-	Metazoa	2503230	574	1010999	363072	0	35.84	4356	176	0.6885957692307692	0.16332639767733334	0.02077923076923077	0.020915197257768355	984	153	15.55	3	4	0.41	71	0.39	0.0				IO	SRF	180-2000
TOPAZ_IOS4_E010	Eukaryota;Metazoa;Arthropoda;Branchiopoda;Diplostraca;-;-;-	Eukaryota;Metazoa;Opisthokonta;Arthropoda;Insecta;Pterygota;-;-;-	Metazoa	76874338	7609	67484118	49876592	2739551	38.6	14029	1610	0.5139692717815345	0.10700403506964687	0.02311010403120936	0.015132739178605276	21847	8805	40.3	4213	5374	24.6	4253	92.55	1.18	92.33	7.41	Eukaryota	IO	SRF	180-2000
TOPAZ_IOS4_E011	Eukaryota;Metazoa;-;-;-;-;-;-	Eukaryota;Metazoa;Opisthokonta;Chordata;-;-;-;-;-	Metazoa	15031393	3390	6327619	2300248	0	38.89	4374	1018	0.4971826490066225	0.07373177323946402	0.006746953642384107	0.00507468212469758	6112	2160	35.34	296	404	6.61	929	6.67	0.0				IO	SRF	180-2000
TOPAZ_IOS4_E012	Eukaryota;Metazoa;Arthropoda;Hexanauplia;-;-;-;-	Eukaryota;Metazoa;Opisthokonta;Arthropoda;Hexanauplia;Copepoda;Calanoida;Temoridae;Eurytemora affinis	Metazoa	5335185	1576	662373	32446	0	37.01	3251	631	0.7172059259259259	0.08494872003305155	0.004171851851851853	0.002387059305128441	2551	1208	47.35	558	589	23.09	993	18.04	0.0				IO	SRF	180-2000
TOPAZ_IOS4_E014	Eukaryota;Metazoa;Arthropoda;-;-;-;-;-	Eukaryota;Metazoa;Opisthokonta;Arthropoda;Insecta;Pterygota;-;-;-	Metazoa	115299514	31552	24595196	1457027	0	35.63	3550	11843	0.2008213963573287	0.06022757056281845	0.2726652818733738	0.04227754788422197	38990	787	2.02	107	132	0.34	478	3.14	0.0				IO	SRF	180-2000
TOPAZ_IOS4_E015	Eukaryota;Metazoa;-;-;-;-;-;-	Eukaryota;Metazoa;Opisthokonta;Chordata;-;-;-;-;-	Metazoa	8564660	2319	2081197	242733	0	36.12	3544	843	0.6271476744186046	0.06693289891661923	0.03712720930232558	0.015205742386162275	4365	902	20.66	114	148	3.39	473	2.75	0.0				IO	SRF	180-2000
TOPAZ_IOS3_E001	Eukaryota;Metazoa;Arthropoda;Hexanauplia;-;-;-;-	Eukaryota;Metazoa;Opisthokonta;Arthropoda;Insecta;Pterygota;-;-;-	Metazoa	7974775	2362	997157	19801	0	43.2	3256	944	0.578424625	0.061812553780436666	0.04021325	0.009048951427513578	3935	1083	27.52	241	292	7.42	619	3.53	0.0				IO	SRF	20-180
TOPAZ_IOS3_E002	Eukaryota;Metazoa;Arthropoda;Hexanauplia;-;-;-;-	Eukaryota;Metazoa;Opisthokonta;Arthropoda;Hexanauplia;Copepoda;Calanoida;Temoridae;Eurytemora affinis	Metazoa	13431896	3677	2786770	318244	0	38.46	3531	1382	0.47181703703703703	0.07117288435054749	0.021055481481481484	0.008718593814458208	5687	2246	39.49	543	661	11.62	1140	9.41	0.0				IO	SRF	20-180
TOPAZ_IOS3_E003	Eukaryota;Metazoa;Arthropoda;Hexanauplia;Calanoida;-;-;-	Eukaryota;Metazoa;Opisthokonta;Arthropoda;Hexanauplia;Copepoda;Calanoida;Temoridae;Eurytemora affinis	Metazoa	3823312	996	1016100	138225	0	51.2	3799	361	0.7047435897435896	0.09985058402785377	0.00659948717948718	0.0049009360428380905	1662	989	59.51	534	574	34.54	1010	16.86	0.0	12.17	0.0	Eukaryota	IO	SRF	20-180
TOPAZ_IOS3_E004	Eukaryota;Metazoa;Arthropoda;-;-;-;-;-	Eukaryota;Metazoa;Opisthokonta;Arthropoda;Insecta;Pterygota;-;-;-	Metazoa	19303621	5496	3178021	207108	0	41.06	3399	2127	0.3786517010309278	0.07336062545892756	0.02467824742268041	0.008604667219561752	6315	2410	38.16	683	799	12.65	1430	17.25	0.0	17.78	0.0	Eukaryota_Apicomplexa	IO	SRF	20-180
TOPAZ_IOS3_E005	Eukaryota;Metazoa;Arthropoda;Hexanauplia;-;-;-;-	Eukaryota;Metazoa;Opisthokonta;Arthropoda;Hexanauplia;Copepoda;Calanoida;Temoridae;Eurytemora affinis	Metazoa	49709635	11093	21408154	5552503	0	44.76	4500	3528	0.4776852409638554	0.07233466491132383	0.008850642570281123	0.0046801410737965544	17407	8681	49.87	2730	3700	21.26	3301	59.61	1.18	55.56	4.76	Eukaryota	IO	SRF	20-180
TOPAZ_IOS3_E006	Eukaryota;Metazoa;Arthropoda;-;-;-;-;-	Eukaryota;Metazoa;Opisthokonta;Arthropoda;Insecta;Pterygota;-;-;-	Metazoa	10715765	3352	709661	0	0	39.85	3070	1399	0.3808071296296295	0.08116158917555591	0.05316768518518519	0.013154016539563641	4081	1001	24.53	182	243	5.95	594	5.1	0.0				IO	SRF	20-180
TOPAZ_IOS3_E007	Eukaryota;Alveolata;Ciliophora;Spirotrichea;-;-;-;-	Eukaryota;-;Sar;Ciliophora;Spirotrichea;Choreotrichia;Tintinnida;Rhabdonellidae;Schmidingerella taraikaensis	SAR	5651603	1701	557510	20859	0	46.26	3197	690	0.9356850877192984	0.062033513441563076	0.0025131578947368413	0.0013434769735942722	2590	732	28.26	97	130	5.02	396	3.14	0.0				IO	SRF	20-180
TOPAZ_IOS3_E008	Eukaryota;Alveolata;Ciliophora;Spirotrichea;-;-;-;-	Eukaryota;-;Sar;Ciliophora;Spirotrichea;Choreotrichia;Tintinnida;Rhabdonellidae;Schmidingerella taraikaensis	SAR	2949253	929	135660	0	0	48.62	3086	394	0.8014973333333334	0.08092562890017531	0.0013386666666666664	0.0008053062909366982	1307	365	27.93	64	70	5.36	254	3.14	0.0				IO	SRF	20-180
TOPAZ_IOS3_E009	Eukaryota;Metazoa;Arthropoda;Hexanauplia;-;-;-;-	Eukaryota;Metazoa;Opisthokonta;Arthropoda;Hexanauplia;Copepoda;Calanoida;Temoridae;Eurytemora affinis	Metazoa	6985497	2128	582749	62381	0	38.99	3166	868	0.4303032857142857	0.07287552847583785	0.009536571428571427	0.004742035694784704	3200	919	28.72	168	193	6.03	517	2.35	0.0				IO	SRF	20-180
TOPAZ_IOS3_E010	Eukaryota;Archaeplastida;Chlorophyta;-;-;-;-;-	Eukaryota;Viridiplantae;core chlorophytes;Chlorophyta;Chlorophyceae;-;Chlamydomonadales;Chlamydomonadaceae;-	Chlorophyta	25031089	1118	24031608	22019309	12350108	66.51	48609	132	0.8198249003984064	0.06952785661093255	0.008935776892430278	0.012775341088764979	8839	5633	63.73	2620	3197	36.17	3126	88.63	0.0	98.25	3.51	Eukaryota	IO	SRF	20-180
TOPAZ_IOS3_E011	Eukaryota;Metazoa;Arthropoda;Hexanauplia;-;-;-;-	Eukaryota;Metazoa;Opisthokonta;Arthropoda;Hexanauplia;Copepoda;Calanoida;Temoridae;Eurytemora affinis	Metazoa	48941103	11085	20459646	4857521	0	41.06	4446	3575	0.5047597959183673	0.0915310974676466	0.016984816326530608	0.008658973549182821	17812	8362	46.95	2703	3624	20.35	3360	63.53	1.57				IO	SRF	20-180
TOPAZ_IOS3_E012	Eukaryota;Metazoa;Arthropoda;-;-;-;-;-	Eukaryota;Metazoa;Opisthokonta;Arthropoda;Hexanauplia;Copepoda;Harpacticoida;Harpacticidae;Tigriopus californicus	Metazoa	35277364	7777	15583750	4630729	54249	39.2	4592	2409	0.5409605949008499	0.11607249820028985	0.031531614730878184	0.013375577844032236	13754	7137	51.89	2752	3461	25.16	3293	71.76	0.78	65.34	4.23	Eukaryota	IO	SRF	20-180
TOPAZ_IOS3_E013	Eukaryota;Metazoa;Chordata;-;-;-;-;-	Eukaryota;Metazoa;Opisthokonta;Chordata;-;-;-;-;-	Metazoa	5541894	1451	1505273	157226	0	39.48	3696	520	0.4567198214285714	0.07164957490381002	0.0013058928571428572	0.0016531860762800186	2008	645	32.12	79	93	4.63	377	2.75	0.0				IO	SRF	20-180
TOPAZ_IOS3_E014	Eukaryota;Metazoa;Arthropoda;Hexanauplia;-;-;-;-	Eukaryota;Metazoa;Opisthokonta;Arthropoda;Hexanauplia;Copepoda;Calanoida;Temoridae;Eurytemora affinis	Metazoa	5985788	1600	1361357	143185	0	45.19	3638	598	0.8082328333333333	0.03471681528652778	0.0008701666666666668	0.0009227973624920166	3038	1770	58.26	847	964	31.73	1450	20.78	0.39	23.06	1.85	Eukaryota_Fungi_Ascomycota	IO	SRF	20-180
TOPAZ_IOS3_E015	Eukaryota;Metazoa;Arthropoda;Hexanauplia;-;-;-;-	Eukaryota;Metazoa;Opisthokonta;Arthropoda;Hexanauplia;Copepoda;Calanoida;Temoridae;Eurytemora affinis	Metazoa	32598474	8300	9613793	1575098	0	36.93	3847	2928	0.5365245398773006	0.08842189265248968	0.03879564417177914	0.014756846182285004	13392	5223	39.0	1615	2112	15.77	2403	35.69	0.0	34.86	5.1	Eukaryota_Fungi_Ascomycota	IO	SRF	20-180
TOPAZ_IOS3_E016	Eukaryota;Metazoa;Arthropoda;Hexanauplia;-;-;-;-	Eukaryota;Metazoa;Opisthokonta;Arthropoda;Hexanauplia;Copepoda;Calanoida;Temoridae;Eurytemora affinis	Metazoa	17160565	4683	3727001	427473	0	43.12	3514	1741	0.5476020930232558	0.09064127576531256	0.016433372093023254	0.00839914774337463	7346	2881	39.22	1023	1218	16.58	1716	19.22	0.39				IO	SRF	20-180
TOPAZ_IOS3_E017	Eukaryota;Metazoa;Arthropoda;Hexanauplia;-;-;-;-	Eukaryota;Metazoa;Opisthokonta;Arthropoda;Insecta;Pterygota;-;-;-	Metazoa	18110092	5061	3375079	353332	0	41.76	3448	1928	0.4513385714285714	0.09482984807470313	0.042056318681318684	0.01556376120420508	6980	2313	33.14	570	670	9.6	1199	10.2	0.39	12.96	0.53	Eukaryota	IO	SRF	20-180
TOPAZ_IOS3_E018	Eukaryota;Metazoa;Arthropoda;Hexanauplia;-;-;-;-	Eukaryota;Metazoa;Opisthokonta;Arthropoda;-;-;-;-;-	Metazoa	3833369	1226	198671	13127	0	39.51	3006	519	0.07169102564102563	0.0421545459296836	0.048775897435897435	0.01163531444110243	528	53	10.04	5	12	2.27	28	0.0	0.0				IO	SRF	20-180
TOPAZ_IOS3_E019	Eukaryota;Metazoa;Arthropoda;Hexanauplia;-;-;-;-	Eukaryota;Metazoa;Opisthokonta;Arthropoda;Hexanauplia;Copepoda;Calanoida;Temoridae;Eurytemora affinis	Metazoa	5057898	1360	1184570	124146	0	48.53	3580	502	0.7656168627450981	0.0553462654917486	0.002027450980392157	0.0015945518063968172	2327	1113	47.83	583	649	27.89	1048	20.0	0.0	14.02	0.26	Eukaryota	IO	SRF	20-180
TOPAZ_IOS3_E020	Eukaryota;Metazoa;Arthropoda;-;-;-;-;-	Eukaryota;Metazoa;Opisthokonta;Arthropoda;Insecta;Pterygota;-;-;-	Metazoa	36176498	9326	10489142	2562841	0	33.87	3679	3197	0.4838337292817679	0.12494323219989367	0.062376685082872925	0.014116715614106438	13375	5507	41.17	1932	2434	18.2	2741	53.33	1.57	44.39	3.35	Eukaryota	IO	SRF	20-180
TOPAZ_IOS3_E021	Eukaryota;Metazoa;Arthropoda;Hexanauplia;-;-;-;-	Eukaryota;Metazoa;Opisthokonta;Arthropoda;Insecta;Pterygota;-;-;-	Metazoa	5682647	1533	1221361	133311	54841	35.38	3639	569	0.5449649122807018	0.08958366637469499	0.01869175438596491	0.007288637184676514	2703	630	23.31	159	182	6.73	504	3.53	0.0				IO	SRF	20-180
TOPAZ_IOS3_E022	Eukaryota;Metazoa;Arthropoda;-;-;-;-;-	Eukaryota;Metazoa;Opisthokonta;Arthropoda;Insecta;Pterygota;-;-;-	Metazoa	29557155	8677	4068401	308816	0	35.09	3267	3422	0.2756633445945946	0.07806048482108523	0.25649246621621624	0.03871138430308351	9023	1522	16.87	225	332	3.68	751	3.53	0.0	6.08	0.0	Eukaryota_Metazoa	IO	SRF	20-180
TOPAZ_IOS3_E023	Eukaryota;Metazoa;Arthropoda;Hexanauplia;-;-;-;-	Eukaryota;Metazoa;Opisthokonta;Arthropoda;Hexanauplia;Copepoda;Calanoida;Temoridae;Eurytemora affinis	Metazoa	18951340	5380	3207008	333989	0	35.08	3375	2065	0.4927087368421053	0.0994725569374166	0.05945336842105264	0.014525085821688759	7227	2509	34.72	782	919	12.72	1460	20.78	0.0				IO	SRF	20-180
TOPAZ_IOS3_E024	Eukaryota;Metazoa;Arthropoda;Hexanauplia;-;-;-;-	Eukaryota;Metazoa;Opisthokonta;Arthropoda;Hexanauplia;Copepoda;Calanoida;Temoridae;Eurytemora affinis	Metazoa	5855086	1563	1463389	147015	0	36.78	3635	573	0.5211047457627119	0.09339366632529814	0.00840949152542373	0.006744447414569578	2461	796	32.34	244	282	11.46	579	7.06	0.0				IO	SRF	20-180
TOPAZ_IOS3_E025	Eukaryota;Metazoa;Arthropoda;-;-;-;-;-	Eukaryota;Metazoa;Opisthokonta;Arthropoda;Insecta;Pterygota;-;-;-	Metazoa	31260056	8801	5752464	266822	0	35.96	3433	3382	0.4038855271565495	0.07272332932365648	0.02914900958466454	0.012377573272065064	11745	3858	32.85	991	1351	11.5	1735	25.88	0.0	20.35	1.3	Eukaryota_Metazoa	IO	SRF	20-180
TOPAZ_IOS2_E001	Eukaryota;Metazoa;Arthropoda;-;-;-;-;-	Eukaryota;Metazoa;Opisthokonta;Arthropoda;Insecta;Pterygota;-;-;-	Metazoa	2808040	654	1083999	102256	0	36.65	4454	229	0.6054868965517243	0.11960485303564798	0.03965034482758621	0.02537971162070325	1496	344	22.99	88	105	7.02	292	1.96	0.0				IO	SRF	5-20
TOPAZ_IOS2_E002	Eukaryota;Stramenopiles;Ochrophyta;Bacillariophyta;Bacillariophyta_X;-;-;-	Eukaryota;-;Sar;Bacillariophyta;Bacillariophyceae;-;Bacillariales;Bacillariaceae;Cylindrotheca closterium	Ochrophyta	18868071	3249	12610816	4739186	0	45.62	6497	941	0.7521845502645501	0.036978760934453625	0.0015395238095238096	0.001729073301580167	10158	5622	55.35	1982	2585	25.45	2754	65.88	0.78	71.79	0.0	Eukaryota_Bacillariophyta	IO	SRF	5-20
TOPAZ_IOS2_E003	Eukaryota;Metazoa;Arthropoda;Hexanauplia;-;-;-;-	Eukaryota;Metazoa;Opisthokonta;Arthropoda;Hexanauplia;Copepoda;Calanoida;Temoridae;Eurytemora affinis	Metazoa	5183841	808	3919340	1349800	0	45.58	7354	255	0.6107586538461538	0.06267637685360859	0.0023234615384615386	0.003001520694463049	2115	1106	52.29	398	459	21.7	846	7.84	0.78				IO	SRF	5-20
TOPAZ_IOS2_E004	Eukaryota;Metazoa;Arthropoda;Hexanauplia;-;-;-;-	Eukaryota;Metazoa;Opisthokonta;Arthropoda;Hexanauplia;Copepoda;Calanoida;Temoridae;Eurytemora affinis	Metazoa	21485136	4302	12095883	2285959	0	40.65	5397	1402	0.4096630232558139	0.07263115891460448	0.013317302325581395	0.007695435202450272	7469	2481	33.22	523	701	9.39	1097	9.02	0.39				IO	SRF	5-20
TOPAZ_IOS2_E005	Eukaryota;Metazoa;-;-;-;-;-;-	Eukaryota;Metazoa;Opisthokonta;Arthropoda;Insecta;Pterygota;-;-;-	Metazoa	17495936	4361	5656240	727582	0	34.42	3982	1516	0.35934142857142864	0.1039904830574924	0.03391108571428572	0.013392599767614585	7146	1355	18.96	297	367	5.14	911	7.84	0.0				IO	SRF	5-20
TOPAZ_IOS2_E006	Eukaryota;Archaeplastida;Chlorophyta;Chloropicophyceae;Chloropicales;-;-;-	Eukaryota;Viridiplantae;-;Chlorophyta;-;-;-;-;-	Chlorophyta	2934855	444	2134917	1144995	0	48.72	7854	120	0.7846403333333333	0.09453692610062776	0.0	0.0	1700	1062	62.47	513	576	33.88	933	16.86	1.18				IO	SRF	5-20
TOPAZ_IOS2_E007	Eukaryota;Metazoa;-;-;-;-;-;-	Eukaryota;Metazoa;Opisthokonta;Arthropoda;Insecta;Pterygota;-;-;-	Metazoa	136623641	28883	67962934	15540522	0	33.59	4983	9145	0.4246923774689099	0.08744312702001343	0.01723655449890271	0.014751874463902847	51629	15558	30.13	2763	5007	9.7	3962	64.71	9.41	66.67	29.17	Eukaryota_Fungi_Microsporidia	IO	SRF	5-20
TOPAZ_IOS2_E008	Eukaryota;Metazoa;-;-;-;-;-;-	Eukaryota;Metazoa;Opisthokonta;-;-;-;-;-;-	Metazoa	6222425	1639	1621514	146648	0	37.62	3680	594	0.7072736507936507	0.12448755449112027	0.09455190476190477	0.035479309054363736	2424	176	7.26	38	50	2.06	176	0.39	0.0				IO	SRF	5-20
TOPAZ_MSD1_E001	Eukaryota;Hacrobia;Cryptophyta;Cryptophyceae;Cryptomonadales;-;-;-	Eukaryota;-;-;-;Cryptophyceae;-;Pyrenomonadales;Geminigeraceae;Geminigera cryophila	Cryptophyta	6577351	1975	606349	10978	0	58.79	3221	801	0.8367154545454546	0.03506239776333902	0.001462121212121212	0.0013640964543692546	3859	1673	43.35	532	622	16.12	1131	19.61	0.78				MS	DCM	0.8-5
TOPAZ_MSD1_E002	Eukaryota;Archaeplastida;Chlorophyta;Mamiellophyceae;Mamiellales;Mamiellaceae;-;-	Eukaryota;Viridiplantae;-;Chlorophyta;Mamiellophyceae;-;Mamiellales;Mamiellaceae;Micromonas pusilla	Chlorophyta	3643837	1048	519915	48021	0	69.07	3395	411	0.7687610810810812	0.07676396665890607	0.0	0.0	2265	1338	59.07	576	631	27.86	1111	18.04	0.0				MS	DCM	0.8-5
TOPAZ_MSD1_E003	Eukaryota;-;-;-;-;-;-;-	Eukaryota;-;Sar;-;-;-;-;-;-	SAR	50703571	7403	37578314	20923446	171812	62.0	8377	1827	0.8672717125984252	0.048202492310879454	0.03202765748031496	0.028904040732978906	25021	12318	49.23	2517	4287	17.13	3483	78.82	0.78	77.99	27.25	Eukaryota_Fungi_Microsporidia_Pleistophoridae	MS	DCM	0.8-5
TOPAZ_MSD1_E004	Eukaryota;Archaeplastida;Chlorophyta;Mamiellophyceae;Mamiellales;Bathycoccaceae;Ostreococcus;Ostreococcus lucimarinus	Eukaryota;Viridiplantae;-;Chlorophyta;Mamiellophyceae;-;Mamiellales;Bathycoccaceae;Ostreococcus sp- 'lucimarinus'	Chlorophyta	11918097	626	11600507	10452421	2044392	60.95	27715	132	0.8365290833333333	0.07209464065837155	0.04039249999999999	0.020654886195522842	7105	4916	69.19	2468	2986	42.03	3008	80.78	0.0				MS	DCM	0.8-5
TOPAZ_MSD1_E005	Eukaryota;Stramenopiles;Ochrophyta;Dictyochophyceae;-;-;-;-	Eukaryota;-;Sar;-;Dictyochophyceae;-;Pedinellales;-;Pteridomonas danica	Ochrophyta	9905243	1875	5718309	1858099	0	52.86	5576	557	0.8100169999999999	0.09403745869067284	0.0292793	0.009897134257450486	3567	1595	44.72	423	522	14.63	1000	12.94	0.0				MS	DCM	0.8-5
TOPAZ_MSD1_E006	Eukaryota;Archaeplastida;Chlorophyta;Prasino-Clade-V;Pseudoscourfieldiales;Pycnococcaceae;Pycnococcus;Pycnococcus provasolii	Eukaryota;Viridiplantae;-;Chlorophyta;-;-;-;Pycnococcaceae;Pycnococcus provasolii	Chlorophyta	4971075	1367	852444	10534	0	57.88	3584	531	0.8611353999999999	0.039026128898982534	0.006025	0.003369914687347441	3616	1692	46.79	630	692	19.14	1314	23.92	0.0				MS	DCM	0.8-5
TOPAZ_MSD1_E007	Eukaryota;Stramenopiles;Ochrophyta;Dictyochophyceae;-;-;-;-	Eukaryota;-;Sar;-;Dictyochophyceae;-;Pedinellales;-;Pseudopedinella elastica	Ochrophyta	4113303	867	2069657	411966	0	61.1	5018	278	0.8354859523809524	0.1166030141132014	0.02146952380952381	0.0063290524200031225	1925	791	41.09	200	237	12.31	638	6.67	0.0	5.13	0.0	Eukaryota	MS	DCM	0.8-5
TOPAZ_MSD1_E008	Eukaryota;Stramenopiles;Ochrophyta;Chrysophyceae;-;-;-;-	Eukaryota;-;Sar;-;Chrysophyceae;-;Chromulinales;Paraphysomonadaceae;Paraphysomonas bandaiensis	Ochrophyta	15439349	3687	5430347	893143	0	40.23	4184	1280	0.825008322580645	0.06465046392887311	0.013418129032258063	0.005768497851886716	6664	3326	49.91	1196	1460	21.91	1995	37.25	0.39	33.72	2.33	Eukaryota_Fungi_Basidiomycota	MS	DCM	0.8-5
TOPAZ_MSD1_E009	Eukaryota;Archaeplastida;Chlorophyta;Mamiellophyceae;Mamiellales;Bathycoccaceae;-;-	Eukaryota;Viridiplantae;-;Chlorophyta;Mamiellophyceae;-;Mamiellales;Bathycoccaceae;Bathycoccus prasinos	Chlorophyta	12018546	1997	8258341	3225277	0	48.44	6616	575	0.801796694214876	0.08002091046336472	0.008010909090909091	0.0049667015178025496	6581	4198	63.79	2021	2407	36.57	2639	63.53	0.0	75.44	3.51	Eukaryota_Viridiplantae_Chlorophyta_Mamiellophyceae_Mamiellales	MS	DCM	0.8-5
TOPAZ_MSD1_E010	Eukaryota;Archaeplastida;Chlorophyta;Prasino-Clade-V;-;-;-;-	Eukaryota;Viridiplantae;-;Chlorophyta;-;-;-;Pycnococcaceae;Pycnococcus provasolii	Chlorophyta	14142731	3202	5948940	1147222	0	66.17	4536	1064	0.8919955633802816	0.050540784528328615	0.00042077464788732393	0.0007035844583712006	7713	4213	54.62	1491	1782	23.1	2456	41.57	0.39				MS	DCM	0.8-5
TOPAZ_MSD1_E011	Eukaryota;Archaeplastida;Chlorophyta;Mamiellophyceae;Mamiellales;Mamiellaceae;Micromonas;-	Eukaryota;Viridiplantae;-;Chlorophyta;Mamiellophyceae;-;Mamiellales;Mamiellaceae;Micromonas commoda	Chlorophyta	14631117	2302	10093007	5321075	0	64.22	7260	551	0.8086414965986395	0.07291595163750089	0.009023877551020408	0.006312695495616781	8352	4998	59.84	2124	2593	31.05	2802	63.92	0.0	81.62	0.43	Eukaryota_Viridiplantae_Chlorophyta_Mamiellophyceae_Mamiellales	MS	DCM	0.8-5
TOPAZ_MSD1_E012	Eukaryota;Hacrobia;Haptophyta;Prymnesiophyceae;-;-;-;-	Eukaryota;-;Prymnesiophyceae;Haptista;Haptophyta;-;Prymnesiales;Prymnesiaceae;Chrysochromulina rotalis	Haptophyta	33981689	7561	14906778	3173737	0	62.77	4631	2455	0.8766944117647059	0.026320231593292786	0.020098617647058826	0.014933450711336744	20804	9248	44.45	1867	2865	13.77	2990	54.9	0.39				MS	DCM	0.8-5
TOPAZ_MSD1_E013	Eukaryota;-;-;-;-;-;-;-	Eukaryota;-;Sar;-;-;-;-;-;-	SAR	14737941	3825	3712977	287316	0	55.03	3837	1415	0.9115650675675676	0.05315686498718398	0.004053108108108108	0.002536464567429664	6554	3218	49.1	914	1141	17.41	1777	28.24	0.0				MS	DCM	0.8-5
TOPAZ_MSD1_E014	Eukaryota;Archaeplastida;Chlorophyta;Mamiellophyceae;Mamiellales;Mamiellaceae;Micromonas;-	Eukaryota;Viridiplantae;-;Chlorophyta;Mamiellophyceae;-;Mamiellales;Mamiellaceae;Micromonas pusilla	Chlorophyta	15026060	4088	3070541	110599	0	68.3	3621	1551	0.7734190066225166	0.0657485525311421	0.0	0.0	9129	4748	52.01	1588	2200	24.1	2349	49.02	5.1	54.27	10.68	Eukaryota_Viridiplantae_Chlorophyta_Mamiellophyceae_Mamiellales	MS	DCM	0.8-5
TOPAZ_MSD1_E015	Eukaryota;Archaeplastida;Chlorophyta;Mamiellophyceae;Mamiellales;Bathycoccaceae;-;-	Eukaryota;Viridiplantae;-;Chlorophyta;Mamiellophyceae;-;Mamiellales;Bathycoccaceae;Ostreococcus sp- 'lucimarinus'	Chlorophyta	2622779	752	355779	0	0	60.11	3373	300	0.7661222222222223	0.13452820724000553	0.0032696296296296297	0.005037807784168943	1796	1156	64.37	600	634	35.3	1054	25.88	0.0				MS	DCM	0.8-5
TOPAZ_MSD1_E016	Eukaryota;Archaeplastida;Chlorophyta;Mamiellophyceae;Mamiellales;Bathycoccaceae;Bathycoccus;Bathycoccus prasinos	Eukaryota;Viridiplantae;-;Chlorophyta;Mamiellophyceae;-;Mamiellales;Bathycoccaceae;Bathycoccus prasinos	Chlorophyta	11756879	1963	8030095	3169533	0	48.15	6770	558	0.8208141525423729	0.05730737360972433	0.01338593220338983	0.006049177873443314	6161	4188	67.98	2018	2408	39.08	2652	67.45	0.39				MS	DCM	0.8-5
TOPAZ_MSD1_E017	Eukaryota;-;-;-;-;-;-;-	Eukaryota;-;Sar;-;-;-;-;-;-	SAR	17412025	5065	2392035	181734	0	65.07	3301	1989	0.8460086857142858	0.06945149866109912	0.032049542857142864	0.01294712309211776	6951	2683	38.6	339	503	7.24	1188	9.41	0.0				MS	DCM	0.8-5
TOPAZ_MSD1_E018	Eukaryota;-;-;-;-;-;-;-	Eukaryota;-;Sar;-;-;-;-;-;-	SAR	18353312	4332	6841321	901646	0	46.23	4322	1510	0.8540527717391305	0.04354116316315024	0.013865978260869565	0.006608040237629921	8226	4332	52.66	1410	1770	21.52	2275	45.49	0.39	54.39	1.75	Eukaryota	MS	DCM	0.8-5
TOPAZ_MSD4_E001	Eukaryota;Metazoa;Arthropoda;-;-;-;-;-	Eukaryota;Metazoa;Opisthokonta;Arthropoda;Hexanauplia;Copepoda;Calanoida;Temoridae;Eurytemora affinis	Metazoa	3149250	841	802234	197880	0	45.95	3558	297	0.8762446875000001	0.08780073693399358	0.0	0.0	1714	448	26.14	111	141	8.23	275	1.96	0.0	1.16	0.0	Eukaryota_Fungi_Basidiomycota	MS	DCM	180-2000
TOPAZ_MSD4_E002	Eukaryota;Metazoa;-;-;-;-;-;-	Eukaryota;Metazoa;Opisthokonta;Arthropoda;-;-;-;-;-	Metazoa	2709249	815	340605	47027	0	41.9	3147	325	0.3432464285714286	0.1579432702454154	0.00842107142857143	0.005176480698647431	832	168	20.19	8	25	3.0	62	0.39	0.0				MS	DCM	180-2000
TOPAZ_MSD4_E003	Eukaryota;Metazoa;Arthropoda;Hexanauplia;-;-;-;-	Eukaryota;Metazoa;Opisthokonta;Arthropoda;Hexanauplia;Copepoda;Calanoida;Temoridae;Eurytemora affinis	Metazoa	11438470	3359	1551275	133021	0	47.62	3242	1323	0.7319514782608697	0.07322128830670084	0.005726173913043479	0.003597134991026511	5677	2166	38.15	771	911	16.05	1354	18.43	0.0	21.49	5.16	Eukaryota_Kinetoplastida_Trypanosomatidae	MS	DCM	180-2000
TOPAZ_MSD4_E004	Eukaryota;Metazoa;Arthropoda;Hexanauplia;-;-;-;-	Eukaryota;Metazoa;Opisthokonta;Arthropoda;Hexanauplia;Copepoda;Calanoida;Temoridae;Eurytemora affinis	Metazoa	38396515	8507	17027881	4717362	0	43.23	4608	2653	0.5063453125	0.09087345845440706	0.013077317708333331	0.007206677520066239	13494	5968	44.23	2089	2680	19.86	2759	46.27	0.78	46.63	7.24	Eukaryota_Fungi_Ascomycota	MS	DCM	180-2000
TOPAZ_MSD4_E005	Eukaryota;Metazoa;Arthropoda;Branchiopoda;Diplostraca;-;-;-	Eukaryota;Metazoa;Opisthokonta;Arthropoda;Insecta;Pterygota;-;-;-	Metazoa	81342419	6785	72364189	58866601	14778715	45.75	19954	1055	0.5536635995085994	0.11216146613781217	0.04745512285012285	0.03308123876019066	16555	7200	43.49	3262	3986	24.08	3640	75.29	0.0	73.54	4.23	Eukaryota_Metazoa	MS	DCM	180-2000
TOPAZ_MSD3_E001	Eukaryota;Metazoa;Arthropoda;-;-;-;-;-	Eukaryota;Metazoa;Opisthokonta;Arthropoda;Hexanauplia;Copepoda;Harpacticoida;Harpacticidae;Tigriopus californicus	Metazoa	42610832	10646	13784698	2396618	53058	33.57	3898	3662	0.4758854566744731	0.1127783523727028	0.0008582903981264638	0.002037286419024005	13214	6300	47.68	2498	3060	23.16	3186	61.18	0.39	58.28	20.96	Eukaryota_Fungi_Microsporidia_Pleistophoridae	MS	DCM	20-180
TOPAZ_MSD3_E002	Eukaryota;Metazoa;Arthropoda;-;-;-;-;-	Eukaryota;Metazoa;Opisthokonta;Arthropoda;Hexanauplia;Copepoda;Harpacticoida;Harpacticidae;Tigriopus californicus	Metazoa	42982022	10898	12920721	2053582	0	33.23	3874	3829	0.5122690232558139	0.10667314077483094	0.0028519767441860465	0.00928130915231545	14293	6967	48.74	2481	3135	21.93	3219	65.88	0.78	59.77	12.32	Eukaryota_Fungi_Ascomycota_Eurotiomycetes	MS	DCM	20-180
TOPAZ_MSD3_E003	Eukaryota;Metazoa;Arthropoda;Hexanauplia;-;-;-;-	Eukaryota;Metazoa;Opisthokonta;Arthropoda;Hexanauplia;Copepoda;Calanoida;Temoridae;Eurytemora affinis	Metazoa	8304691	2475	875004	21336	0	45.21	3264	1003	0.5695669047619047	0.08089947802786743	0.0018467857142857144	0.0017053830464250589	3852	1810	46.99	631	710	18.43	1234	14.51	0.0	13.96	0.22	Eukaryota_Metazoa	MS	DCM	20-180
TOPAZ_MSD3_E004	Eukaryota;Stramenopiles;Ochrophyta;Bacillariophyta;Bacillariophyta_X;-;-;-	Eukaryota;-;Sar;Bacillariophyta;Coscinodiscophyceae;Chaetocerotophycidae;Chaetocerotales;Chaetocerotaceae;Chaetoceros affinis	Ochrophyta	13841789	3607	3648441	258680	0	39.82	3784	1322	0.8197558992805755	0.05273869059866578	0.0033723021582733807	0.0072328083758817765	6807	3301	48.49	1049	1295	19.02	1946	31.76	0.0	33.33	0.0	Eukaryota_Bacillariophyta	MS	DCM	20-180
TOPAZ_MSD3_E005	Eukaryota;Metazoa;Arthropoda;-;-;-;-;-	Eukaryota;Metazoa;Opisthokonta;Arthropoda;Hexanauplia;Copepoda;Harpacticoida;Harpacticidae;Tigriopus californicus	Metazoa	27555318	7153	7461242	959062	0	39.3	3780	2576	0.5364930434782609	0.1059094632673484	0.019934746376811592	0.007744948770483534	12098	5931	49.02	2088	2658	21.97	2867	50.59	0.39	42.06	4.76	Eukaryota	MS	DCM	20-180
TOPAZ_MSD3_E006	Eukaryota;Metazoa;Arthropoda;-;-;-;-;-	Eukaryota;Metazoa;Opisthokonta;Arthropoda;Hexanauplia;Copepoda;Harpacticoida;Harpacticidae;Tigriopus californicus	Metazoa	3294687	930	562481	49576	0	40.67	3461	356	0.8381124242424242	0.030052890551271187	0.003608181818181818	0.003775094985395776	2133	992	46.51	426	474	22.22	814	11.37	0.0	10.32	0.0	Eukaryota	MS	DCM	20-180
TOPAZ_MSD3_E007	Eukaryota;Metazoa;Arthropoda;Hexanauplia;-;-;-;-	Eukaryota;Metazoa;Opisthokonta;Arthropoda;Hexanauplia;Copepoda;Calanoida;Temoridae;Eurytemora affinis	Metazoa	30619613	8307	6821877	763621	0	45.22	3568	3074	0.6058325732899023	0.10562213462785916	0.01992703583061889	0.0072709926564701296	12820	4910	38.3	1990	2428	18.94	2727	51.76	0.78				MS	DCM	20-180
TOPAZ_MSD3_E008	Eukaryota;Metazoa;Arthropoda;-;-;-;-;-	Eukaryota;Metazoa;Opisthokonta;Arthropoda;Insecta;Pterygota;-;-;-	Metazoa	4120103	1290	315309	106953	0	33.94	3027	534	0.5812528571428571	0.106184159057243	0.011560952380952382	0.005615106244817597	2242	705	31.45	247	268	11.95	572	7.84	0.0	4.55	0.0	Eukaryota_Metazoa	MS	DCM	20-180
TOPAZ_MSD2_E001	Eukaryota;Metazoa;Arthropoda;Hexanauplia;-;-;-;-	Eukaryota;Metazoa;Opisthokonta;Arthropoda;Hexanauplia;Copepoda;Calanoida;Temoridae;Eurytemora affinis	Metazoa	20852726	5540	5173465	514433	0	47.1	3668	2021	0.70939004784689	0.06499356554458809	0.006362057416267943	0.0031633320928599524	9686	4203	43.39	1786	2147	22.17	2540	54.12	0.78				MS	DCM	5-20
TOPAZ_MSD2_E002	Eukaryota;Metazoa;Arthropoda;Hexanauplia;-;-;-;-	Eukaryota;Metazoa;Opisthokonta;Arthropoda;Insecta;Pterygota;-;-;-	Metazoa	9433471	2801	1088630	40963	0	40.7	3243	1121	0.4649272631578947	0.08494741072157036	0.020824421052631582	0.005942465147835619	4202	709	16.87	131	156	3.71	430	2.35	0.0				MS	DCM	5-20
TOPAZ_MSD2_E003	Eukaryota;Metazoa;Arthropoda;Hexanauplia;-;-;-;-	Eukaryota;Metazoa;Opisthokonta;Arthropoda;Hexanauplia;Copepoda;Calanoida;Temoridae;Eurytemora affinis	Metazoa	6404750	1934	670046	64334	0	48.19	3152	776	0.7391104615384615	0.10161126116317816	0.0006650769230769232	0.0007731854650170355	3063	1210	39.5	458	519	16.94	963	10.59	0.0	11.41	0.58	Eukaryota_Fungi_Ascomycota	MS	DCM	5-20
TOPAZ_MSD2_E004	Eukaryota;Metazoa;Arthropoda;Hexanauplia;-;-;-;-	Eukaryota;Metazoa;Opisthokonta;Arthropoda;Hexanauplia;Copepoda;Calanoida;Temoridae;Eurytemora affinis	Metazoa	15207517	4338	2534010	216205	0	41.31	3360	1677	0.4265528758169936	0.07223120410620078	0.005677058823529412	0.0036926168842781578	6349	1824	28.73	403	507	7.99	958	7.84	0.0				MS	DCM	5-20
TOPAZ_MSS1_E001	Eukaryota;Archaeplastida;Chlorophyta;Mamiellophyceae;Mamiellales;Bathycoccaceae;Ostreococcus;Ostreococcus lucimarinus	Eukaryota;Viridiplantae;-;Chlorophyta;Mamiellophyceae;-;Mamiellales;Bathycoccaceae;Ostreococcus sp- 'lucimarinus'	Chlorophyta	11932911	730	11415442	10029006	1973740	61.0	24504	147	0.8359308333333334	0.06591522552470121	0.03365666666666667	0.01675659498691651	7175	4919	68.56	2450	2979	41.52	2993	79.61	0.0				MS	SRF	0.8-5
TOPAZ_MSS1_E002	Eukaryota;Archaeplastida;Chlorophyta;Chloropicophyceae;-;-;-;-	Eukaryota;Viridiplantae;-;Chlorophyta;-;-;-;-;-	Chlorophyta	10821051	2042	6401631	2084157	0	61.87	5738	598	0.8123083486238533	0.07072547148332778	0.008935137614678897	0.010581492638042709	6780	4182	61.68	1992	2313	34.12	2619	66.27	0.0				MS	SRF	0.8-5
TOPAZ_MSS1_E003	Eukaryota;-;-;-;-;-;-;-	Eukaryota;-;Sar;-;-;-;-;-;-	SAR	31526372	6599	15838821	3742211	0	54.82	5012	2101	0.8856934177215192	0.04985433970130743	0.009856867088607595	0.0044003183854951855	13340	6518	48.86	1736	2341	17.55	2741	56.86	0.39	68.42	3.51	Eukaryota	MS	SRF	0.8-5
TOPAZ_MSS1_E004	Eukaryota;Stramenopiles;Ochrophyta;Dictyochophyceae;-;-;-;-	Eukaryota;-;Sar;-;Dictyochophyceae;-;Pedinellales;-;Pteridomonas danica	Ochrophyta	43168781	8876	22257359	5496422	0	49.82	5085	2803	0.7831509027777778	0.051146154043980166	0.045416111111111115	0.014211111089392754	17696	8402	47.48	1925	2855	16.13	2995	56.08	1.57	58.97	0.0	Eukaryota	MS	SRF	0.8-5
TOPAZ_MSS1_E005	Eukaryota;Stramenopiles;Ochrophyta;Chrysophyceae;-;-;-;-	Eukaryota;-;Sar;-;Chrysophyceae;-;Chromulinales;Paraphysomonadaceae;Paraphysomonas bandaiensis	Ochrophyta	5691766	1110	3219991	977112	0	39.62	5504	342	0.7792670175438596	0.04702386691379186	0.02839578947368421	0.008598424569564224	2792	1312	46.99	467	529	18.95	1052	15.69	0.0	15.69	0.0	Eukaryota_Chrysophyceae_Hydrurales_Hydruraceae_Hydrurus_Hydrurus.foetidus	MS	SRF	0.8-5
TOPAZ_MSS1_E006	Eukaryota;Stramenopiles;Ochrophyta;Chrysophyceae;-;-;-;-	Eukaryota;-;Sar;-;Chrysophyceae;-;Chromulinales;Chromulinaceae;-	Ochrophyta	12921619	2765	6204422	1492292	0	52.39	4864	881	0.8627547692307692	0.06808132194114945	0.0021354615384615388	0.0021251545143963465	7733	4145	53.6	1614	1924	24.88	2360	54.12	1.18				MS	SRF	0.8-5
TOPAZ_MSS1_E007	Eukaryota;Archaeplastida;Chlorophyta;Prasino-Clade-V;-;-;-;-	Eukaryota;Viridiplantae;-;Chlorophyta;-;-;-;Pycnococcaceae;Pycnococcus provasolii	Chlorophyta	17495687	3605	9141349	2197062	0	67.24	5180	1128	0.8873545142857144	0.027817179125108414	0.0018967428571428566	0.002660832998924071	9428	5230	55.47	1883	2290	24.29	2765	53.73	0.78	64.91	0.0	Eukaryota	MS	SRF	0.8-5
TOPAZ_MSS1_E008	Eukaryota;Hacrobia;Haptophyta;Prymnesiophyceae;-;-;-;-	Eukaryota;-;Prymnesiophyceae;Haptista;Haptophyta;-;Prymnesiales;Prymnesiaceae;Chrysochromulina rotalis	Haptophyta	7959576	2396	826239	10465	0	60.57	3219	972	0.8045761249999999	0.05227051521875764	0.005140250000000001	0.008437281252719976	4430	1896	42.8	338	425	9.59	1014	8.63	0.0				MS	SRF	0.8-5
TOPAZ_MSS1_E009	Eukaryota;Hacrobia;Cryptophyta;Cryptophyceae;Cryptomonadales;-;-;-	Eukaryota;-;-;-;Cryptophyceae;-;Pyrenomonadales;Geminigeraceae;Geminigera cryophila	Cryptophyta	59066454	9357	41076817	21175105	57897	58.43	7434	2358	0.8261126226734349	0.04984733146862432	0.019665313028764803	0.010620435487507759	27130	11875	43.77	2613	4195	15.46	3489	74.51	2.75	85.45	30.91	Eukaryota_Fungi_Microsporidia	MS	SRF	0.8-5
TOPAZ_MSS1_E010	Eukaryota;Archaeplastida;Chlorophyta;Mamiellophyceae;Mamiellales;Mamiellaceae;Micromonas;-	Eukaryota;Viridiplantae;-;Chlorophyta;Mamiellophyceae;-;Mamiellales;Mamiellaceae;Micromonas commoda	Chlorophyta	13259830	2206	8652400	4595612	215956	64.18	6735	521	0.8022557894736841	0.06384497249665425	0.010458045112781957	0.008506116283212259	7548	4498	59.59	1913	2318	30.71	2646	56.86	0.0	72.65	2.14	Eukaryota_Viridiplantae_Chlorophyta_Mamiellophyceae_Mamiellales_Mamiellaceae_Micromonas_Micromonas.commoda	MS	SRF	0.8-5
TOPAZ_MSS1_E011	Eukaryota;Stramenopiles;Ochrophyta;Dictyochophyceae;-;-;-;-	Eukaryota;-;Sar;-;Dictyochophyceae;-;Pedinellales;-;Pseudopedinella elastica	Ochrophyta	38896993	7312	22996787	7406002	0	61.97	5696	2177	0.7963390231362468	0.035227932676939494	0.0	0.0	15030	7191	47.84	1565	2399	15.96	2570	46.27	0.0	47.83	8.7	Eukaryota	MS	SRF	0.8-5
TOPAZ_MSS1_E012	Eukaryota;Stramenopiles;Ochrophyta;Chrysophyceae;-;-;-;-	Eukaryota;-;Sar;-;Chrysophyceae;-;Chromulinales;Chromulinaceae;-	Ochrophyta	15150242	3127	7906152	1784231	0	42.6	5185	986	0.8551827631578947	0.04470613080818606	0.008058552631578947	0.005446039532480018	8668	4571	52.73	1605	1926	22.22	2469	55.69	0.0				MS	SRF	0.8-5
TOPAZ_MSS1_E013	Eukaryota;Archaeplastida;Chlorophyta;Mamiellophyceae;Mamiellales;Bathycoccaceae;-;-	Eukaryota;Viridiplantae;-;Chlorophyta;Mamiellophyceae;-;Mamiellales;Bathycoccaceae;Bathycoccus prasinos	Chlorophyta	10652802	2185	5561192	1150829	0	48.41	5149	707	0.7997371028037383	0.07238134803899897	0.01094626168224299	0.00422149429258924	5729	3638	63.5	1736	2063	36.01	2400	54.12	0.39	70.18	3.51	Eukaryota_Viridiplantae_Chlorophyta_Mamiellophyceae_Mamiellales	MS	SRF	0.8-5
TOPAZ_MSS1_E014	Eukaryota;Archaeplastida;Chlorophyta;-;-;-;-;-	Eukaryota;Viridiplantae;core chlorophytes;Chlorophyta;-;-;-;-;-	Chlorophyta	18215179	2584	14067984	7052868	52587	58.97	8295	708	0.7855590710382515	0.062491589787898635	0.007298907103825136	0.004134599564610375	8291	5186	62.55	2423	2936	35.41	3052	76.86	0.78	96.49	0.0	Eukaryota	MS	SRF	0.8-5
TOPAZ_MSS1_E015	Eukaryota;Hacrobia;Haptophyta;Prymnesiophyceae;-;-;-;-	Eukaryota;-;Prymnesiophyceae;Haptista;Haptophyta;-;Prymnesiales;Chrysochromulinaceae;Chrysochromulina rotalis	Haptophyta	60150217	14299	22550854	3669116	0	63.65	4225	4846	0.7535149169435217	0.04663158182674268	0.03144878737541528	0.01734257044172574	30156	12540	41.58	1642	3072	10.19	2904	47.06	2.35				MS	SRF	0.8-5
TOPAZ_MSS1_E016	Eukaryota;-;-;-;-;-;-;-	Eukaryota;-;Sar;-;-;-;-;-;-	SAR	18959731	3863	9930807	2404519	0	50.84	5146	1225	0.9242482631578948	0.036196862333258285	0.0037730000000000007	0.002392714369211582	8716	4876	55.94	1505	1883	21.6	2388	49.8	1.18	47.83	0.0	Eukaryota	MS	SRF	0.8-5
TOPAZ_MSS1_E017	Eukaryota;Hacrobia;Haptophyta;Prymnesiophyceae;-;-;-;-	Eukaryota;-;Prymnesiophyceae;Haptista;Haptophyta;-;Prymnesiales;Prymnesiaceae;Chrysochromulina rotalis	Haptophyta	12731188	3769	1393564	70741	0	62.68	3255	1511	0.8025038281250001	0.059303390595536014	0.005920390625	0.0036248556872877174	6854	2916	42.54	549	741	10.81	1400	15.29	0.0				MS	SRF	0.8-5
TOPAZ_MSS1_E018	Eukaryota;Stramenopiles;Ochrophyta;Chrysophyceae;-;-;-;-	Eukaryota;-;Sar;-;Chrysophyceae;-;Chromulinales;Paraphysomonadaceae;Paraphysomonas bandaiensis	Ochrophyta	44169809	9165	22234011	5905243	0	39.41	5023	2887	0.7574636877828054	0.062287032933784674	0.04454649321266969	0.01362670532019527	18735	9742	52.0	2256	4378	23.37	3109	70.98	27.06				MS	SRF	0.8-5
TOPAZ_MSS1_E019	Eukaryota;Hacrobia;Cryptophyta;Cryptophyceae;Cryptomonadales;-;-;-	Eukaryota;-;-;-;Cryptophyceae;-;Pyrenomonadales;Geminigeraceae;Geminigera cryophila	Cryptophyta	11883407	3427	1721983	11442	0	61.88	3363	1352	0.7841864705882353	0.04536194504352175	0.015219495798319329	0.0065314433846552725	5803	1886	32.5	433	515	8.87	1116	18.43	0.0				MS	SRF	0.8-5
TOPAZ_MSS1_E020	Eukaryota;Archaeplastida;Chlorophyta;Mamiellophyceae;Mamiellales;Mamiellaceae;Micromonas;-	Eukaryota;Viridiplantae;-;Chlorophyta;Mamiellophyceae;-;Mamiellales;Mamiellaceae;Micromonas pusilla	Chlorophyta	10653135	3096	1398637	93771	0	68.67	3321	1229	0.7712406542056075	0.059120815416060235	0.0007260747663551401	0.0017494494498520275	6469	3213	49.67	1107	1426	22.04	1850	34.12	0.39				MS	SRF	0.8-5
TOPAZ_MSS1_E021	Eukaryota;Stramenopiles;Ochrophyta;Chrysophyceae;-;-;-;-	Eukaryota;-;Sar;-;Chrysophyceae;-;Chromulinales;Chromulinaceae;-	Ochrophyta	22035103	1472	20763078	17893160	4015078	52.07	23875	272	0.8823447058823529	0.04652419425586905	0.0052280995475113105	0.008966567315308269	11459	6848	59.76	2480	3344	29.18	3161	85.1	4.71	84.62	5.13	Eukaryota	MS	SRF	0.8-5
TOPAZ_MSS1_E022	Eukaryota;-;-;-;-;-;-;-	Eukaryota;-;Sar;-;Dinophyceae;-;-;-;-	Dinoflagellata	11414493	3514	779942	31438	0	57.11	3126	1461	0.8903450434782608	0.07394291825895352	0.0015703478260869564	0.001645970008937393	5639	2635	46.73	427	653	11.58	1197	12.16	0.0	16.67	0.0	Eukaryota_Fungi_Microsporidia	MS	SRF	0.8-5
TOPAZ_MSS1_E023	Eukaryota;-;-;-;-;-;-;-	Eukaryota;-;Sar;-;-;-;-;-;-	SAR	40995347	7773	23928653	8748041	0	64.18	5784	2203	0.8604614878048781	0.033886695237628287	0.031468048780487805	0.023419931153125382	22322	9930	44.49	1999	3200	14.34	3069	63.14	0.39	66.67	5.26	Eukaryota	MS	SRF	0.8-5
TOPAZ_MSS1_E024	Eukaryota;Stramenopiles;Ochrophyta;Chrysophyceae;-;-;-;-	Eukaryota;-;Sar;-;Chrysophyceae;-;Chromulinales;Paraphysomonadaceae;Paraphysomonas bandaiensis	Ochrophyta	20267861	2894	15324749	8519530	53456	34.2	8624	704	0.8568483743842366	0.040636773874822216	0.0185271921182266	0.010907113622942608	10552	5598	53.05	2097	2658	25.19	2901	70.2	0.39	81.25	12.5	Eukaryota_Fungi_Microsporidia	MS	SRF	0.8-5
TOPAZ_MSS1_E025	Eukaryota;Hacrobia;Haptophyta;Prymnesiophyceae;Isochrysidales;Noelaerhabdaceae;-;-	Eukaryota;-;Prymnesiophyceae;Haptista;Haptophyta;-;Isochrysidales;Noelaerhabdaceae;Emiliania huxleyi	Haptophyta	19205354	5281	3708892	236883	0	66.62	3562	2008	0.7678261658031088	0.06987271611152328	0.028054922279792747	0.008279742563090836	9143	4022	43.99	778	1080	11.81	1762	17.25	0.0	22.73	0.0	Eukaryota_Kinetoplastida_Trypanosomatidae	MS	SRF	0.8-5
TOPAZ_MSS1_E026	Eukaryota;-;-;-;-;-;-;-	Eukaryota;-;Sar;-;-;-;-;-;-	SAR	51901868	8083	36908033	18585035	51237	62.13	7543	2052	0.8672905576923077	0.049679368960021036	0.03107676923076923	0.03247354822870655	25121	12260	48.8	2492	4266	16.98	3482	76.86	1.18	78.14	9.86	Eukaryota_Fungi_Ascomycota	MS	SRF	0.8-5
TOPAZ_MSS1_E027	Eukaryota;Archaeplastida;Chlorophyta;Mamiellophyceae;Mamiellales;Mamiellaceae;Micromonas;-	Eukaryota;Viridiplantae;-;Chlorophyta;Mamiellophyceae;-;Mamiellales;Mamiellaceae;Micromonas pusilla	Chlorophyta	16933953	2249	13059569	8016172	859651	67.81	9365	482	0.7364843529411764	0.11138953035548993	0.16205094117647054	0.09926714824889013	8422	4832	57.37	2005	2424	28.78	2782	60.0	0.78				MS	SRF	0.8-5
TOPAZ_MSS1_E028	Eukaryota;Stramenopiles;Ochrophyta;Dictyochophyceae;-;-;-;-	Eukaryota;-;Sar;-;Dictyochophyceae;-;Florenciellales;-;Florenciella parvula	Ochrophyta	54348515	11561	26264637	6237608	0	57.75	4877	3707	0.8183954595588235	0.04397668950298268	0.02651102941176471	0.01110976928530311	22890	11323	49.47	2088	3472	15.17	3222	63.53	1.57				MS	SRF	0.8-5
TOPAZ_MSS1_E029	Eukaryota;Hacrobia;Cryptophyta;Cryptophyceae;-;-;-;-	Eukaryota;-;-;-;Cryptophyceae;-;Pyrenomonadales;Geminigeraceae;Geminigera cryophila	Cryptophyta	9346513	2416	2312634	55607	0	54.13	3871	906	0.8599695744680852	0.0626999797739099	0.01076617021276596	0.005697571731062461	3477	1180	33.94	90	137	3.94	431	3.53	0.0				MS	SRF	0.8-5
TOPAZ_MSS1_E030	Eukaryota;Stramenopiles;Ochrophyta;Dictyochophyceae;-;-;-;-	Eukaryota;-;Sar;-;Dictyochophyceae;-;Pedinellales;-;Florenciella parvula	Ochrophyta	14923330	2818	8545315	3181659	0	53.65	5606	810	0.8054248	0.07882022709702546	0.04040606666666666	0.014162840811864766	5412	2342	43.27	588	755	13.95	1280	18.43	0.78				MS	SRF	0.8-5
TOPAZ_MSS1_E031	Eukaryota;-;-;-;-;-;-;-	Eukaryota;-;Sar;-;Dinophyceae;-;-;-;-	Dinoflagellata	29012144	8077	5361134	437830	0	65.57	3474	3074	0.8253058075601375	0.061379594952895564	0.045298487972508586	0.021998257501651398	11409	4467	39.15	591	929	8.14	1650	18.82	0.78				MS	SRF	0.8-5
TOPAZ_MSS1_E032	Eukaryota;Archaeplastida;Chlorophyta;Mamiellophyceae;Mamiellales;Mamiellaceae;-;-	Eukaryota;Viridiplantae;-;Chlorophyta;Mamiellophyceae;-;Mamiellales;Mamiellaceae;Micromonas pusilla	Chlorophyta	19624958	1951	17347466	12579708	864485	70.89	13691	416	0.8312717766497462	0.052728721715947474	0.0037012690355329946	0.004634716591328385	10043	6183	61.57	2622	3257	32.43	3280	78.82	0.0	98.25	3.51	Eukaryota_Viridiplantae_Chlorophyta_Mamiellophyceae_Mamiellales	MS	SRF	0.8-5
TOPAZ_MSS4_E001	Eukaryota;Metazoa;Arthropoda;Hexanauplia;Calanoida;-;-;-	Eukaryota;Metazoa;Opisthokonta;Arthropoda;Insecta;Pterygota;-;-;-	Metazoa	31387422	8790	5956078	521982	0	38.72	3434	3329	0.4512821019108281	0.0895368656026745	0.1679241082802548	0.027916594339056838	9823	2462	25.06	657	786	8.0	1451	19.61	0.0	19.73	4.45	Eukaryota_Fungi_Ascomycota	MS	SRF	180-2000
TOPAZ_MSS4_E002	Eukaryota;Metazoa;Arthropoda;-;-;-;-;-	Eukaryota;Metazoa;Opisthokonta;Arthropoda;Insecta;Pterygota;-;-;-	Metazoa	6709234	2021	607879	34188	0	35.13	3193	818	0.4992801470588236	0.11772590129934482	0.0907164705882353	0.02610171849000537	2231	460	20.62	81	122	5.47	296	3.53	0.0				MS	SRF	180-2000
TOPAZ_MSS4_E003	Eukaryota;Metazoa;Arthropoda;Branchiopoda;Diplostraca;-;-;-	Eukaryota;Metazoa;Opisthokonta;Arthropoda;Insecta;Pterygota;-;-;-	Metazoa	77172423	5227	71278885	61873538	18825270	43.89	26310	817	0.5542006347150259	0.11912679775888485	0.061683613989637315	0.03991464822951881	15832	6244	39.44	3024	3635	22.96	3376	67.45	0.0	72.92	10.42	Eukaryota_Fungi_Microsporidia	MS	SRF	180-2000
TOPAZ_MSS4_E004	Eukaryota;Metazoa;Arthropoda;Hexanauplia;Calanoida;-;-;-	Eukaryota;Metazoa;Opisthokonta;Arthropoda;Insecta;Pterygota;-;-;-	Metazoa	16702226	3894	6498229	1580329	0	38.11	4298	1278	0.31663011904761906	0.09473826111468082	0.02023553571428572	0.007003675970086179	4672	1285	27.5	234	274	5.86	607	1.57	0.0	5.26	0.0	Eukaryota_Apicomplexa	MS	SRF	180-2000
TOPAZ_MSS4_E005	Eukaryota;Metazoa;Arthropoda;Hexanauplia;-;-;-;-	Eukaryota;Metazoa;Opisthokonta;Arthropoda;Hexanauplia;Copepoda;Calanoida;Temoridae;Eurytemora affinis	Metazoa	41835148	8686	21075011	7430382	0	43.0	5033	2509	0.4963491885441527	0.0980494150527255	0.024457661097852027	0.012108867547730738	14561	6199	42.57	2147	2811	19.3	2810	44.31	0.78	45.61	8.77	Eukaryota	MS	SRF	180-2000
TOPAZ_MSS4_E006	Eukaryota;Metazoa;Arthropoda;Branchiopoda;Diplostraca;-;-;-	Eukaryota;Metazoa;Opisthokonta;Arthropoda;Branchiopoda;Phyllopoda;Diplostraca;Daphniidae;Daphnia pulex	Metazoa	38593904	1901	37223098	34429573	12167909	37.43	34656	341	0.5648396632124353	0.11964876165006615	0.005590777202072538	0.006977894364251385	9502	4169	43.87	2328	2717	28.59	2779	54.51	0.39	54.23	2.65	Eukaryota	MS	SRF	180-2000
TOPAZ_MSS4_E007	Eukaryota;Metazoa;Arthropoda;Hexanauplia;-;-;-;-	Eukaryota;Metazoa;Opisthokonta;Arthropoda;Hexanauplia;Copepoda;Calanoida;Temoridae;Eurytemora affinis	Metazoa	2728457	792	377259	37746	0	45.74	3281	311	0.7352432142857142	0.10986075358814028	0.00382	0.0024166712643634426	1428	507	35.5	174	195	13.66	410	3.14	0.0				MS	SRF	180-2000
TOPAZ_MSS4_E008	Eukaryota;Metazoa;Arthropoda;Hexanauplia;-;-;-;-	Eukaryota;Metazoa;Opisthokonta;Arthropoda;Insecta;Pterygota;-;-;-	Metazoa	3985896	1239	318558	67154	0	41.87	3077	511	0.65105175	0.07360196973884259	0.01647125	0.006035133879003845	2658	399	15.01	77	86	3.24	284	2.35	0.0				MS	SRF	180-2000
TOPAZ_MSS4_E009	Eukaryota;Metazoa;Arthropoda;Hexanauplia;-;-;-;-	Eukaryota;Metazoa;Opisthokonta;Arthropoda;Hexanauplia;Copepoda;Calanoida;Temoridae;Eurytemora affinis	Metazoa	34297889	7591	15053226	3658025	0	45.91	4590	2436	0.5841330903790087	0.05901229000632551	0.007095655976676384	0.004290525200239809	13575	7216	53.16	2591	3426	25.24	3176	60.78	1.18	54.55	9.6	Eukaryota_Fungi_Ascomycota	MS	SRF	180-2000
TOPAZ_MSS4_E010	Eukaryota;Metazoa;-;-;-;-;-;-	Eukaryota;Metazoa;Opisthokonta;Chordata;-;-;-;-;-	Metazoa	50960555	11240	22631475	7183983	50714	36.53	4572	3451	0.5219081960784314	0.08488150459917859	0.05369203921568627	0.01969520133051304	22139	7467	33.73	1653	2220	10.03	2727	57.65	0.39	51.06	5.03	Eukaryota	MS	SRF	180-2000
TOPAZ_MSS4_E011	Eukaryota;Metazoa;Arthropoda;Hexanauplia;-;-;-;-	Eukaryota;Metazoa;Opisthokonta;Arthropoda;Hexanauplia;Copepoda;Calanoida;Temoridae;Eurytemora affinis	Metazoa	6594091	1913	930393	57909	0	47.41	3296	755	0.7928025757575757	0.044692382894851536	0.0023989393939393942	0.0017759761539382247	3411	1447	42.42	671	724	21.23	1178	21.57	0.0				MS	SRF	180-2000
TOPAZ_MSS4_E012	Eukaryota;Metazoa;Arthropoda;Hexanauplia;-;-;-;-	Eukaryota;Metazoa;Opisthokonta;Arthropoda;Insecta;Pterygota;-;-;-	Metazoa	8273981	2578	645780	112571	0	40.99	3056	1065	0.4496596385542169	0.07589371181224729	0.05360409638554218	0.012759152636076968	3554	719	20.23	90	109	3.07	391	2.35	0.0				MS	SRF	180-2000
TOPAZ_MSS4_E013	Eukaryota;Metazoa;Arthropoda;-;-;-;-;-	Eukaryota;Metazoa;Opisthokonta;Arthropoda;Insecta;Pterygota;-;-;-	Metazoa	11887908	3484	1418672	24844	0	41.57	3301	1388	0.4130913445378152	0.07743505293729902	0.010193529411764707	0.0043761795218110215	3754	1701	45.31	600	657	17.5	1177	14.51	0.0				MS	SRF	180-2000
TOPAZ_MSS3_E001	Eukaryota;Metazoa;Arthropoda;Hexanauplia;-;-;-;-	Eukaryota;Metazoa;Opisthokonta;Arthropoda;Hexanauplia;Copepoda;Calanoida;Temoridae;Eurytemora affinis	Metazoa	7070997	1910	1515354	125230	0	42.25	3622	714	0.4937280281690142	0.07080750987901505	0.007701408450704225	0.005445975719500902	3167	1241	39.19	292	336	10.61	738	5.49	0.0				MS	SRF	20-180
TOPAZ_MSS3_E002	Eukaryota;Metazoa;Arthropoda;-;-;-;-;-	Eukaryota;Metazoa;Opisthokonta;Arthropoda;Hexanauplia;Copepoda;Harpacticoida;Harpacticidae;Tigriopus californicus	Metazoa	22557034	5465	8035969	1786107	0	38.84	4060	1811	0.5912820796460178	0.1147414267012019	0.035755929203539816	0.012722022863110298	10660	5157	48.38	1988	2482	23.28	2719	54.12	1.18				MS	SRF	20-180
TOPAZ_MSS3_E003	Eukaryota;Metazoa;Arthropoda;Hexanauplia;-;-;-;-	Eukaryota;Metazoa;Opisthokonta;Arthropoda;Hexanauplia;Copepoda;Calanoida;Temoridae;Eurytemora affinis	Metazoa	7465828	2134	1239016	97285	0	47.51	3364	826	0.7420887999999999	0.05763973113423297	0.004609599999999999	0.002344743590814711	4026	1548	38.45	591	690	17.14	1113	15.29	0.0				MS	SRF	20-180
TOPAZ_MSS3_E004	Eukaryota;Metazoa;Arthropoda;Hexanauplia;-;-;-;-	Eukaryota;Metazoa;Opisthokonta;Arthropoda;Insecta;Pterygota;-;-;-	Metazoa	18425564	5602	1612250	142738	0	41.6	3161	2276	0.4563283243243243	0.08227261169776058	0.08434216216216217	0.020652599696986663	7693	1696	22.05	253	338	4.39	772	3.92	0.0				MS	SRF	20-180
TOPAZ_MSS3_E005	Eukaryota;Metazoa;Arthropoda;-;-;-;-;-	Eukaryota;Metazoa;Opisthokonta;Arthropoda;Insecta;Pterygota;-;-;-	Metazoa	49136601	11392	19736841	3617198	0	41.61	4380	3781	0.4070866056910569	0.08590655584918365	0.037066626016260165	0.0120785786663818	13506	6169	45.68	1904	2438	18.05	2793	47.84	0.39	52.17	4.35	Eukaryota	MS	SRF	20-180
TOPAZ_MSS3_E006	Eukaryota;Metazoa;Arthropoda;-;-;-;-;-	Eukaryota;Metazoa;Opisthokonta;Arthropoda;Hexanauplia;Copepoda;Harpacticoida;Harpacticidae;Tigriopus californicus	Metazoa	50420951	12699	15296646	2657066	0	32.9	3896	4447	0.4776656633663367	0.1065252537306611	0.002113960396039604	0.00855133512581954	16045	7645	47.65	2671	3382	21.08	3374	67.84	0.78	69.57	4.35	Eukaryota	MS	SRF	20-180
TOPAZ_MSS3_E007	Eukaryota;Metazoa;Arthropoda;-;-;-;-;-	Eukaryota;Metazoa;Opisthokonta;Arthropoda;Insecta;Pterygota;-;-;-	Metazoa	4757321	1462	421526	34399	0	34.95	3138	602	0.4985729166666666	0.09701261975378797	0.08090166666666666	0.017614389398695855	2393	335	14.0	54	73	3.05	219	1.57	0.0				MS	SRF	20-180
TOPAZ_MSS3_E008	Eukaryota;Metazoa;Arthropoda;Hexanauplia;-;-;-;-	Eukaryota;Metazoa;Opisthokonta;Arthropoda;Hexanauplia;Copepoda;Calanoida;Temoridae;Eurytemora affinis	Metazoa	64090423	13091	33295325	9706616	0	42.61	5148	4004	0.4976215756630266	0.10022684331981258	0.0444375663026521	0.01954657457306665	22133	9557	43.18	3061	4220	19.07	3660	71.76	1.18	64.55	7.14	Eukaryota	MS	SRF	20-180
TOPAZ_MSS3_E009	Eukaryota;Metazoa;Arthropoda;-;-;-;-;-	Eukaryota;Metazoa;Opisthokonta;Arthropoda;Insecta;Pterygota;-;-;-	Metazoa	23777163	7198	2313014	93148	0	35.49	3169	2922	0.34385336134453776	0.09189012143463947	0.16910932773109244	0.029124930590492325	7905	2016	25.5	414	598	7.56	1055	10.98	0.0				MS	SRF	20-180
TOPAZ_MSS3_E010	Eukaryota;Metazoa;Arthropoda;Hexanauplia;-;-;-;-	Eukaryota;Metazoa;Opisthokonta;Arthropoda;Hexanauplia;Copepoda;Calanoida;Temoridae;Eurytemora affinis	Metazoa	35163813	9401	8376873	1003151	0	44.92	3633	3449	0.5795227556818182	0.09415632768269114	0.03888318181818182	0.013722456383396336	14771	5303	35.9	1981	2419	16.38	2762	52.16	0.78	48.15	3.97	Eukaryota_Metazoa	MS	SRF	20-180
TOPAZ_MSS3_E011	Eukaryota;Metazoa;Arthropoda;Hexanauplia;-;-;-;-	Eukaryota;Metazoa;Opisthokonta;Arthropoda;Hexanauplia;Copepoda;Calanoida;Temoridae;Eurytemora affinis	Metazoa	51897780	11636	21979589	5830736	0	43.16	4496	3711	0.4616333718689788	0.0738290662380236	0.015152909441233141	0.006591041024423486	17438	8161	46.8	2531	3395	19.47	3211	55.29	0.78	51.58	15.76	Eukaryota_Fungi_Ascomycota_Dothideomycetes	MS	SRF	20-180
TOPAZ_MSS3_E012	Eukaryota;Metazoa;Arthropoda;Hexanauplia;-;-;-;-	Eukaryota;Metazoa;Opisthokonta;Arthropoda;Hexanauplia;Copepoda;Calanoida;Temoridae;Eurytemora affinis	Metazoa	11512349	3111	2551651	229792	0	48.62	3589	1166	0.6785893103448276	0.06360348779641886	0.0042325	0.004610499799931936	5772	3139	54.38	1208	1415	24.51	1949	31.76	0.39	26.63	1.51	Eukaryota_Metazoa	MS	SRF	20-180
TOPAZ_MSS3_E013	Eukaryota;Metazoa;Arthropoda;Hexanauplia;-;-;-;-	Eukaryota;Metazoa;Opisthokonta;Arthropoda;Hexanauplia;Copepoda;Calanoida;Temoridae;Eurytemora affinis	Metazoa	41664737	8861	20010678	6623299	0	42.94	4828	2650	0.5054057314148681	0.10189079344795113	0.026014364508393284	0.012793893389011329	15102	6421	42.52	2110	2787	18.45	2801	48.63	1.18	42.71	3.85	Eukaryota_Metazoa	MS	SRF	20-180
TOPAZ_MSS3_E014	Eukaryota;Metazoa;Arthropoda;-;-;-;-;-	Eukaryota;Metazoa;Opisthokonta;Arthropoda;Hexanauplia;Copepoda;Harpacticoida;Harpacticidae;Tigriopus californicus	Metazoa	21614600	5781	5127554	711643	0	38.9	3609	2120	0.5989825806451613	0.09608710170505508	0.03266497695852535	0.01188973530591116	10131	4549	44.9	1479	1845	18.21	2266	40.0	0.39	34.78	0.0	Eukaryota	MS	SRF	20-180
TOPAZ_MSS3_E015	Eukaryota;Metazoa;-;-;-;-;-;-	Eukaryota;Metazoa;Opisthokonta;Chordata;-;-;-;-;-	Metazoa	7168365	2124	754564	33146	0	35.95	3287	854	0.6657809722222221	0.06216003213390513	0.0006402777777777777	0.0009278379471507076	4338	1825	42.07	651	719	16.57	1292	23.14	0.0	18.69	1.18	Eukaryota_Fungi	MS	SRF	20-180
TOPAZ_MSS3_E016	Eukaryota;Metazoa;Arthropoda;Hexanauplia;Calanoida;-;-;-	Eukaryota;Metazoa;Opisthokonta;Arthropoda;Insecta;Pterygota;-;-;-	Metazoa	27950508	7834	5120186	500364	0	38.39	3436	2980	0.4679863214285714	0.08847962275314887	0.14261382142857146	0.026992376278912496	9259	2188	23.63	534	643	6.94	1309	17.65	0.0				MS	SRF	20-180
TOPAZ_MSS3_E017	Eukaryota;Metazoa;Arthropoda;Hexanauplia;-;-;-;-	Eukaryota;Metazoa;Opisthokonta;Arthropoda;Hexanauplia;Copepoda;Calanoida;Temoridae;Eurytemora affinis	Metazoa	7308723	2052	1346061	93893	0	37.31	3428	786	0.3545837837837837	0.09794725888722366	0.014145945945945943	0.005904988710637289	2354	671	28.5	98	116	4.93	354	0.78	0.0				MS	SRF	20-180
TOPAZ_MSS3_E018	Eukaryota;Metazoa;Arthropoda;-;-;-;-;-	Eukaryota;Metazoa;Opisthokonta;Arthropoda;Insecta;Pterygota;-;-;-	Metazoa	48645056	13277	10444038	1217168	0	33.52	3537	4939	0.4568347433264887	0.09727099168030544	0.08238464065708419	0.018259775740311776	18232	6064	33.26	1602	2138	11.73	2544	46.27	0.78	39.79	6.94	Eukaryota_Fungi	MS	SRF	20-180
TOPAZ_MSS3_E019	Eukaryota;Metazoa;Arthropoda;-;-;-;-;-	Eukaryota;Metazoa;Opisthokonta;Arthropoda;Insecta;Pterygota;-;-;-	Metazoa	3837498	1049	862924	210714	0	44.91	3444	382	0.8051823076923076	0.09827687331212714	0.004013589743589743	0.00383162848633981	2139	459	21.46	116	146	6.83	316	2.75	0.0				MS	SRF	20-180
TOPAZ_MSS3_E020	Eukaryota;Metazoa;Arthropoda;Hexanauplia;-;-;-;-	Eukaryota;Metazoa;Opisthokonta;Arthropoda;Hexanauplia;Copepoda;Calanoida;Temoridae;Eurytemora affinis	Metazoa	7010165	1962	1248052	86813	0	48.47	3429	751	0.7489383098591551	0.09203008641522688	0.0020930985915492955	0.0016003613954083966	3374	1513	44.84	658	733	21.72	1156	17.65	0.0	11.73	0.34	Eukaryota_Metazoa_Porifera_Demospongiae_Haplosclerida_Niphatidae_Amphimedon_Amphimedon.queenslandica	MS	SRF	20-180
TOPAZ_MSS3_E021	Eukaryota;Metazoa;Arthropoda;Hexanauplia;-;-;-;-	Eukaryota;Metazoa;Opisthokonta;Arthropoda;Insecta;Pterygota;-;-;-	Metazoa	6996586	2109	677919	66270	0	41.27	3182	851	0.5082384285714288	0.08863499397022621	0.032577428571428584	0.008110044334160006	3277	595	18.16	113	126	3.84	389	2.75	0.0				MS	SRF	20-180
TOPAZ_MSS2_E001	Eukaryota;Metazoa;Arthropoda;Hexanauplia;-;-;-;-	Eukaryota;Metazoa;Opisthokonta;Arthropoda;Hexanauplia;Copepoda;Calanoida;Temoridae;Eurytemora affinis	Metazoa	4755080	1382	720031	157887	0	47.76	3242	535	0.7528133333333332	0.07093814654135124	0.00091	0.0014934230813804911	2406	890	36.99	344	394	16.38	746	10.2	0.0				MS	SRF	5-20
TOPAZ_MSS2_E002	Eukaryota;Metazoa;Arthropoda;-;-;-;-;-	Eukaryota;Metazoa;Opisthokonta;Arthropoda;Insecta;Pterygota;-;-;-	Metazoa	27775890	7937	4417286	269503	0	34.06	3383	3083	0.4573174100719424	0.09792606117903688	0.04883924460431655	0.011367381097970615	11258	3863	34.31	1213	1504	13.36	2065	33.33	0.0				MS	SRF	5-20
TOPAZ_MSS2_E003	Eukaryota;Metazoa;Arthropoda;Hexanauplia;-;-;-;-	Eukaryota;Metazoa;Opisthokonta;Arthropoda;Insecta;Pterygota;-;-;-	Metazoa	12217757	3553	1648410	132707	0	40.93	3309	1394	0.4211784552845529	0.08171400440255044	0.027611463414634142	0.007203410064518374	4913	1053	21.43	216	248	5.05	570	2.35	0.0				MS	SRF	5-20
TOPAZ_MSS2_E004	Eukaryota;Metazoa;Arthropoda;Hexanauplia;Calanoida;-;-;-	Eukaryota;Metazoa;Opisthokonta;Arthropoda;Hexanauplia;Copepoda;Calanoida;Temoridae;Eurytemora affinis	Metazoa	3205473	911	507015	49172	0	49.29	3401	355	0.767378787878788	0.13314996450249475	0.0	0.0	1496	743	49.67	393	413	27.61	751	11.76	0.0				MS	SRF	5-20
TOPAZ_MSS2_E005	Eukaryota;Metazoa;Arthropoda;Hexanauplia;-;-;-;-	Eukaryota;Metazoa;Opisthokonta;Arthropoda;Hexanauplia;Copepoda;Calanoida;Temoridae;Eurytemora affinis	Metazoa	40680749	9860	14011315	2201259	0	43.59	4126	3413	0.4851031695331696	0.0779023934212863	0.0106292628992629	0.004787984084588694	14525	7066	48.65	2287	3001	20.66	3041	55.69	1.57	50.0	7.58	Eukaryota_Fungi_Ascomycota	MS	SRF	5-20
TOPAZ_MSS2_E006	Eukaryota;Metazoa;Arthropoda;-;-;-;-;-	Eukaryota;Metazoa;Opisthokonta;Arthropoda;Hexanauplia;Copepoda;Harpacticoida;Harpacticidae;Tigriopus californicus	Metazoa	31501618	7317	12324157	2581147	0	39.4	4294	2423	0.5043060759493672	0.0922712903622148	0.018090981012658224	0.008691675741890692	11906	6175	51.86	2309	2884	24.22	2995	61.57	0.78				MS	SRF	5-20
TOPAZ_MSS2_E007	Eukaryota;Metazoa;Arthropoda;Hexanauplia;-;-;-;-	Eukaryota;Metazoa;Opisthokonta;Arthropoda;Hexanauplia;Copepoda;Calanoida;Temoridae;Eurytemora affinis	Metazoa	51114229	11860	20364061	3460154	0	43.06	4365	3963	0.51697857421875	0.09757579018482868	0.0285878125	0.01146689778554857	19103	8066	42.22	2696	3563	18.65	3354	66.67	0.39	58.99	5.56	Eukaryota	MS	SRF	5-20
TOPAZ_MSS2_E008	Eukaryota;Metazoa;Arthropoda;Hexanauplia;-;-;-;-	Eukaryota;Metazoa;Opisthokonta;Arthropoda;Hexanauplia;Copepoda;Calanoida;Temoridae;Eurytemora affinis	Metazoa	21445404	5527	6102971	595880	0	47.1	3819	1988	0.7085326046511627	0.07057908556220595	0.008686976744186045	0.0034661788725054788	9676	4347	44.93	1906	2310	23.87	2658	52.55	0.0	54.39	7.02	Eukaryota	MS	SRF	5-20
TOPAZ_NAD1_E001	Eukaryota;Archaeplastida;Chlorophyta;Mamiellophyceae;Mamiellales;Bathycoccaceae;-;-	Eukaryota;Viridiplantae;-;Chlorophyta;Mamiellophyceae;-;Mamiellales;Bathycoccaceae;Ostreococcus sp- 'lucimarinus'	Chlorophyta	11109709	1397	9132397	5475892	0	60.73	9926	349	0.8268357142857142	0.08180544154004198	0.014334464285714284	0.009383308303205764	6917	4594	66.42	2280	2725	39.4	2847	78.43	0.0	87.61	1.28	Eukaryota_Viridiplantae_Chlorophyta_Mamiellophyceae_Mamiellales_Bathycoccaceae_Ostreococcus	NAO	DCM	0.8-5
TOPAZ_NAD1_E003	Eukaryota;Archaeplastida;Chlorophyta;Mamiellophyceae;Mamiellales;Bathycoccaceae;Bathycoccus;Bathycoccus prasinos	Eukaryota;Viridiplantae;-;Chlorophyta;Mamiellophyceae;-;Mamiellales;Bathycoccaceae;Bathycoccus prasinos	Chlorophyta	10728225	1915	6695274	2580520	0	48.06	6118	547	0.821597962962963	0.0710482108326251	0.010181759259259258	0.0056204955344840365	5631	3812	67.7	1857	2195	38.98	2469	63.53	0.0				NAO	DCM	0.8-5
TOPAZ_NAD1_E004	Eukaryota;-;-;-;-;-;-;-	Eukaryota;-;Sar;-;-;-;-;-;-	SAR	8796940	2467	1432249	31632	0	59.33	3485	961	0.9464398863636364	0.014157700482127462	0.0006447727272727272	0.0009248009334602368	4305	2100	48.78	462	598	13.89	1233	14.51	0.0				NAO	DCM	0.8-5
TOPAZ_NAD1_E005	Eukaryota;Archaeplastida;Chlorophyta;Mamiellophyceae;Mamiellales;Mamiellaceae;Micromonas;-	Eukaryota;Viridiplantae;-;Chlorophyta;Mamiellophyceae;-;Mamiellales;Mamiellaceae;Micromonas pusilla	Chlorophyta	19265438	1586	17836398	14150288	1143728	69.31	17202	346	0.8349890155440417	0.04000163249990917	0.005618808290155439	0.010045514820549491	10456	6444	61.63	2685	3407	32.58	3335	82.35	0.78	96.49	7.02	Eukaryota_Viridiplantae_Chlorophyta_Mamiellophyceae_Mamiellales	NAO	DCM	0.8-5
TOPAZ_NAD1_E006	Eukaryota;Archaeplastida;Chlorophyta;Mamiellophyceae;Mamiellales;Mamiellaceae;Micromonas;Micromonas sp.	Eukaryota;Viridiplantae;-;Chlorophyta;Mamiellophyceae;-;Mamiellales;Mamiellaceae;-	Chlorophyta	16711142	2016	13983266	8886266	167710	65.94	10512	497	0.8085513690476192	0.0783425069496089	0.0007853571428571429	0.001830425039391106	9358	5771	61.67	2381	3025	32.33	3042	70.59	0.78				NAO	DCM	0.8-5
TOPAZ_NAD1_E007	Eukaryota;Archaeplastida;Chlorophyta;Mamiellophyceae;Mamiellales;Bathycoccaceae;-;-	Eukaryota;Viridiplantae;-;Chlorophyta;Mamiellophyceae;-;Mamiellales;Bathycoccaceae;Bathycoccus prasinos	Chlorophyta	9555789	2047	4614449	799291	0	48.43	4915	678	0.8008888541666664	0.0727028610720518	0.004353854166666667	0.0022482888723944347	5213	3220	61.77	1573	1808	34.68	2229	54.9	0.0	57.69	0.85	Eukaryota_Viridiplantae_Chlorophyta_Mamiellophyceae_Mamiellales	NAO	DCM	0.8-5
TOPAZ_NAD1_E008	Eukaryota;Hacrobia;Cryptophyta;Cryptophyceae;Cryptomonadales;-;-;-	Eukaryota;-;-;-;Cryptophyceae;-;Pyrenomonadales;Geminigeraceae;Geminigera cryophila	Cryptophyta	20679987	5557	4518100	252191	0	58.38	3654	2091	0.8379441062801932	0.03347322963895378	0.0034710628019323678	0.002378973884860485	11071	4880	44.08	1331	1742	15.73	2182	43.14	0.78	54.55	11.36	Eukaryota_Kinetoplastida_Trypanosomatidae	NAO	DCM	0.8-5
TOPAZ_NAD1_E009	Eukaryota;-;-;-;-;-;-;-	Eukaryota;-;Sar;-;Dinophyceae;-;Suessiales;Symbiodiniaceae;Symbiodinium sp-	Dinoflagellata	4849307	1479	427518	0	0	60.44	3150	605	0.8471375510204082	0.0665347445073291	0.0	0.0	2781	1290	46.39	391	438	15.75	949	11.76	0.0				NAO	DCM	0.8-5
TOPAZ_NAD1_E010	Eukaryota;Stramenopiles;Ochrophyta;Bacillariophyta;Bacillariophyta_X;-;-;-	Eukaryota;-;Sar;Bacillariophyta;Mediophyceae;Cymatosirophycidae;Cymatosirales;Cymatosiraceae;Extubocellulus spinifer	Ochrophyta	19473944	2549	15764615	8712539	178365	53.36	9055	649	0.7667988205128203	0.035422394584443184	0.05383087179487179	0.016205840186890978	9556	5489	57.44	2012	2551	26.7	2778	70.2	0.0	78.18	18.18	Eukaryota_Fungi_Microsporidia	NAO	DCM	0.8-5
TOPAZ_NAD1_E011	Eukaryota;-;-;-;-;-;-;-	Eukaryota;Fungi;Opisthokonta;Ascomycota;Leotiomycetes;-;Helotiales;Mollisiaceae;Rhynchosporium commune	Fungi	46406599	3041	44272520	38004943	5693606	48.64	22470	649	0.5505453548387096	0.06026741880120726	0.0017217419354838706	0.002058178800885253	18040	10528	58.36	3346	5129	28.43	3858	94.51	0.0	95.61	2.48	Eukaryota_Fungi_Ascomycota_Leotiomycetes	NAO	DCM	0.8-5
TOPAZ_NAD3_E001	Eukaryota;Metazoa;Arthropoda;-;-;-;-;-	Eukaryota;Metazoa;Opisthokonta;Arthropoda;Insecta;Pterygota;-;-;-	Metazoa	4359153	1335	420399	58882	0	37.08	3100	542	0.5043286363636365	0.10709899275035456	0.014116818181818185	0.00525745132373925	2099	634	30.2	221	249	11.86	511	7.06	0.0				NAO	DCM	20-180
TOPAZ_NAD3_E002	Eukaryota;Metazoa;Arthropoda;Hexanauplia;-;-;-;-	Eukaryota;Metazoa;Opisthokonta;Arthropoda;Insecta;Pterygota;-;-;-	Metazoa	11911675	3174	3057358	478893	0	40.39	3566	1146	0.44987	0.11660552369706448	0.0219725	0.009259809055806712	4431	1345	30.35	240	295	6.66	689	3.92	0.0				NAO	DCM	20-180
TOPAZ_NAD3_E003	Eukaryota;Metazoa;Arthropoda;Hexanauplia;-;-;-;-	Eukaryota;Metazoa;Opisthokonta;Arthropoda;Insecta;Pterygota;-;-;-	Metazoa	2888447	919	168044	12984	0	40.52	3008	387	0.11257275862068966	0.04916575728026303	0.01122655172413793	0.004702611362491585	509	81	15.91	7	9	1.77	51	0.0	0.0				NAO	DCM	20-180
TOPAZ_NAD3_E004	Eukaryota;Metazoa;Arthropoda;Hexanauplia;Calanoida;-;-;-	Eukaryota;Metazoa;Opisthokonta;Arthropoda;Hexanauplia;Copepoda;Calanoida;Temoridae;Eurytemora affinis	Metazoa	12548371	3057	4281875	597699	0	49.64	4117	1055	0.6489131746031747	0.06637743847971421	0.013659920634920634	0.0071501605594173345	5285	2848	53.89	1296	1487	28.14	2016	34.9	0.78	29.63	1.32	Eukaryota	NAO	DCM	20-180
TOPAZ_NAD3_E005	Eukaryota;Metazoa;Arthropoda;Hexanauplia;-;-;-;-	Eukaryota;Metazoa;Opisthokonta;Arthropoda;Hexanauplia;Copepoda;Calanoida;Temoridae;Eurytemora affinis	Metazoa	4214686	1227	663446	43218	0	47.73	3290	479	0.7443444186046512	0.10955494208975644	0.0009190697674418604	0.0010024639736111811	2106	887	42.12	416	451	21.42	784	10.2	0.0				NAO	DCM	20-180
TOPAZ_NAD3_E006	Eukaryota;Metazoa;Arthropoda;-;-;-;-;-	Eukaryota;Metazoa;Opisthokonta;Arthropoda;Insecta;Pterygota;-;-;-	Metazoa	21373687	5771	5258082	889293	0	34.16	3501	2085	0.5227129439252336	0.1222707628612789	0.03579415887850467	0.010218243077077107	8550	3680	43.04	1470	1761	20.6	2251	40.0	1.18	33.0	2.18	Eukaryota_Metazoa	NAO	DCM	20-180
TOPAZ_NAD3_E007	Eukaryota;Metazoa;Arthropoda;Hexanauplia;-;-;-;-	Eukaryota;Metazoa;Opisthokonta;Arthropoda;Hexanauplia;Copepoda;Calanoida;Temoridae;Eurytemora affinis	Metazoa	32382587	8728	7519490	975588	0	44.86	3570	3208	0.5847778086419753	0.09776747708280203	0.02668688271604938	0.01205856195891984	13299	5049	37.97	1995	2463	18.52	2745	50.2	0.78				NAO	DCM	20-180
TOPAZ_NAD2_E001	Eukaryota;Metazoa;Arthropoda;-;-;-;-;-	Eukaryota;Metazoa;Opisthokonta;Arthropoda;Insecta;Pterygota;-;-;-	Metazoa	15363175	4200	3328155	425297	0	40.88	3538	1562	0.5265393506493506	0.09496772180742588	0.01623253246753247	0.007363770170169336	6503	2189	33.66	413	608	9.35	946	6.67	0.0	8.47	0.0	Eukaryota	NAO	DCM	5-20
TOPAZ_NAD2_E002	Eukaryota;Metazoa;Arthropoda;Hexanauplia;Calanoida;-;-;-	Eukaryota;Metazoa;Opisthokonta;Arthropoda;Hexanauplia;Copepoda;Calanoida;Temoridae;Eurytemora affinis	Metazoa	9848934	2418	3236068	431370	0	51.31	4061	846	0.7096225252525251	0.06036416080576881	0.007781515151515151	0.005077170007009167	4244	2484	58.53	1250	1397	32.92	1872	35.69	0.39				NAO	DCM	5-20
TOPAZ_NAM1_E001	Eukaryota;-;-;-;-;-;-;-	Eukaryota;Fungi;Opisthokonta;Ascomycota;Leotiomycetes;-;Helotiales;Mollisiaceae;Rhynchosporium commune	Fungi	47178489	496	46956288	46474624	42781657	48.59	200203	67	0.5537858898305086	0.06205997832240754	0.00497281779661017	0.012819809663729784	16972	10382	61.17	3424	5246	30.91	3888	96.86	0.0	98.32	0.34	Eukaryota_Fungi_Ascomycota	NAO	MES	0.8-5
TOPAZ_NAM1_E002	Eukaryota;Amoebozoa;-;-;-;-;-;-	Eukaryota;-;Amoebozoa;Discosea;Flabellinia;-;-;Vannellidae;Vannella sp- CB-2014	Amoebozoa	4954914	1440	593803	34378	0	47.21	3356	576	0.8232062	0.06092442081431715	0.0	0.0	3171	1927	60.77	634	746	23.53	1240	23.14	0.0	20.88	2.53	Eukaryota_Fungi_Ascomycota	NAO	MES	0.8-5
TOPAZ_NAM1_E003	Eukaryota;-;-;-;-;-;-;-	Eukaryota;Fungi;Opisthokonta;Ascomycota;Dothideomycetes;Pleosporomycetidae;Venturiales;Sympoventuriaceae;Verruconis gallopava	Fungi	33079149	465	32808708	32392337	28925019	51.59	160299	58	0.6184192145015105	0.06226294794170972	0.0022961027190332326	0.0024155404920230337	13854	8355	60.31	3312	4449	32.11	3776	97.65	0.0				NAO	MES	0.8-5
TOPAZ_NAM1_E004	Eukaryota;-;-;-;-;-;-;-	Eukaryota;Fungi;Opisthokonta;Basidiomycota;Microbotryomycetes;-;Sporidiobolales;Sporidiobolaceae;Leucosporidium creatinivorum	Fungi	17041196	1054	16005261	14448929	3184280	61.67	29047	189	0.7924651461988304	0.10153563351322452	0.0015756725146198831	0.0018479712246513176	7852	5237	66.7	2810	3325	42.35	3376	95.29	0.39	96.51	0.0	Eukaryota_Fungi_Basidiomycota	NAO	MES	0.8-5
TOPAZ_NAX1_E001	Eukaryota;Metazoa;Arthropoda;Hexanauplia;-;-;-;-	Eukaryota;Metazoa;Opisthokonta;Arthropoda;Hexanauplia;Copepoda;Calanoida;Temoridae;Eurytemora affinis	Metazoa	16117966	4335	3788405	441112	0	48.08	3599	1583	0.7226431481481481	0.07318201584104048	0.0069769753086419755	0.007505907968493159	7538	3169	42.04	1194	1470	19.5	1918	28.63	0.39	29.82	1.75	Eukaryota_Viridiplantae_Chlorophyta	NAO	MIX	0.8-5
TOPAZ_NAX1_E002	Eukaryota;-;-;-;-;-;-;-	Eukaryota;Metazoa;Opisthokonta;Chordata;Choanoflagellata;-;Craspedida;Salpingoecidae;-	Choanozoa	31472487	5957	18548965	5937348	69714	63.68	5699	1786	0.7673679047619048	0.05522285414909195	0.037976222222222224	0.013369147614960995	12159	6805	55.97	2320	2805	23.07	3280	70.98	0.78	77.19	7.02	Eukaryota	NAO	MIX	0.8-5
TOPAZ_NAX1_E003	Eukaryota;Hacrobia;Cryptophyta;Cryptophyceae;Cryptomonadales;-;-;-	Eukaryota;-;-;-;Cryptophyceae;-;Pyrenomonadales;Geminigeraceae;Geminigera cryophila	Cryptophyta	45080681	10883	16178220	2689645	0	58.17	4118	3702	0.8507552106430155	0.03498407931393128	0.0061022172949002215	0.005298435526680329	21844	9302	42.58	1935	2969	13.59	3004	54.51	2.35				NAO	MIX	0.8-5
TOPAZ_NAX1_E004	Eukaryota;-;-;-;-;-;-;-	Eukaryota;-;Sar;-;-;-;-;-;-	SAR	3624969	949	879689	148315	0	52.19	3711	347	0.8501883783783782	0.10984553962609823	0.009167297297297296	0.0057468570252244035	1174	475	40.46	72	105	8.94	343	1.96	0.0				NAO	MIX	0.8-5
TOPAZ_NAX1_E005	Eukaryota;-;-;-;-;-;-;-	Eukaryota;-;Sar;-;-;-;-;-;-	SAR	27654801	6029	12480446	2979132	0	33.45	4660	1931	0.8345361732851986	0.04769357610035895	0.01069595667870036	0.0046426499775459856	11891	6130	51.55	1750	2355	19.8	2776	59.61	2.75				NAO	MIX	0.8-5
TOPAZ_NAX1_E006	Eukaryota;Stramenopiles;Ochrophyta;-;-;-;-;-	Eukaryota;-;Sar;Bacillariophyta;Bolidophyceae;-;Parmales;Triparmaceae;Triparma pacifica	Ochrophyta	11968709	2549	5740346	1286942	0	49.16	4867	828	0.8455328333333334	0.045891111706286764	0.01533175	0.012334413015522872	5970	2783	46.62	752	898	15.04	1617	26.27	0.39				NAO	MIX	0.8-5
TOPAZ_NAX1_E007	Eukaryota;Stramenopiles;Ochrophyta;Chrysophyceae;-;-;-;-	Eukaryota;-;Sar;-;Chrysophyceae;-;Chromulinales;Paraphysomonadaceae;Paraphysomonas bandaiensis	Ochrophyta	23521002	4635	12898621	3671025	0	39.94	5372	1430	0.7809277966101694	0.06686446046377086	0.0419271186440678	0.013496666230032758	10344	5281	51.05	1802	2306	22.29	2704	55.69	0.39				NAO	MIX	0.8-5
TOPAZ_NAX1_E008	Eukaryota;Archaeplastida;Chlorophyta;Chloropicophyceae;Chloropicales;Chloropicaceae;-;-	Eukaryota;Viridiplantae;-;Chlorophyta;-;-;-;Pycnococcaceae;-	Chlorophyta	14624875	2073	11122525	6070450	0	60.44	8533	533	0.8066519047619048	0.07341243794719989	0.0047388435374149645	0.006716589424144241	8190	5428	66.28	2620	3123	38.13	3220	86.27	0.0	91.23	1.75	Eukaryota	NAO	MIX	0.8-5
TOPAZ_NAX1_E009	Eukaryota;Archaeplastida;Chlorophyta;Palmophyllophyceae;Prasinococcales;Prasinococcales-Clade-B;Prasinoderma;Prasinoderma singularis	Eukaryota;Viridiplantae;-;Chlorophyta;Palmophyllophyceae;-;Prasinococcales;Prasinococcaceae;Prasinoderma singulare	Chlorophyta	26175893	3790	19904356	10120105	0	68.65	8218	1001	0.8010103435114503	0.04591384042978512	0.01841610687022901	0.008490010661168022	11736	6945	59.18	2735	3426	29.19	3484	86.67	0.0	91.03	2.99	Eukaryota	NAO	MIX	0.8-5
TOPAZ_NAX1_E010	Eukaryota;-;-;-;-;-;-;-	Eukaryota;-;Sar;-;-;-;-;-;-	SAR	22905208	5437	8263877	1541281	0	54.78	4222	1862	0.8924487826086956	0.06379348681007742	0.005061347826086957	0.003068368410915477	10631	4764	44.81	1201	1565	14.72	2168	38.43	0.0				NAO	MIX	0.8-5
TOPAZ_NAX1_E011	Eukaryota;-;-;-;-;-;-;-	Eukaryota;-;Sar;-;-;-;-;-;-	SAR	55151024	11329	28163296	7704429	0	63.2	5085	3519	0.8456172826086956	0.04545076866993833	0.0	0.0	23652	11636	49.2	2248	3792	16.03	3310	75.29	2.35				NAO	MIX	0.8-5
TOPAZ_NAX1_E012	Eukaryota;-;-;-;-;-;-;-	Eukaryota;-;Sar;-;-;-;-;-;-	SAR	4662437	1354	647735	10586	0	45.81	3336	536	0.8124002127659575	0.05539057583600383	0.0016070212765957447	0.0018139177242051535	2737	680	24.84	135	158	5.77	449	6.27	0.0				NAO	MIX	0.8-5
TOPAZ_NAX1_E013	Eukaryota;-;-;-;-;-;-;-	Eukaryota;-;Sar;-;-;-;-;-;-	SAR	15086368	3823	4481628	390353	0	58.8	3912	1369	0.9235733774834438	0.021942757042036687	0.00112317880794702	0.0011450997647973634	7858	3463	44.07	774	1044	13.29	1637	27.84	0.0	21.53	3.31	Eukaryota_Fungi_Chytridiomycota	NAO	MIX	0.8-5
TOPAZ_NAX1_E014	Eukaryota;Stramenopiles;Ochrophyta;Bacillariophyta;Bacillariophyta_X;Raphid-pennate;-;-	Eukaryota;-;Sar;Bacillariophyta;Bacillariophyceae;-;Bacillariales;Bacillariaceae;Fragilariopsis kerguelensis	Ochrophyta	23891864	5190	11082094	2265671	0	39.58	4747	1693	0.6675422594142261	0.06852621787547918	0.0568660669456067	0.02024236585298424	10293	4428	43.02	1631	1975	19.19	2410	60.39	0.0				NAO	MIX	0.8-5
TOPAZ_NAX1_E015	Eukaryota;Hacrobia;Haptophyta;Prymnesiophyceae;-;-;-;-	Eukaryota;-;Prymnesiophyceae;Haptista;Haptophyta;-;Prymnesiales;Prymnesiaceae;Chrysochromulina rotalis	Haptophyta	30040325	6225	15127946	4713100	52801	64.75	5022	1853	0.814632757475083	0.044044575141248384	0.010341295681063123	0.00714178262890665	17078	8066	47.23	1871	2726	15.96	2898	54.9	0.78				NAO	MIX	0.8-5
TOPAZ_NAX1_E016	Eukaryota;-;-;-;-;-;-;-	Eukaryota;-;Sar;-;-;-;-;-;-	SAR	2838224	843	359636	47073	0	62.39	3213	336	0.8411317241379309	0.10870123655258863	0.0	0.0	1138	544	47.8	128	148	13.01	463	3.53	0.0				NAO	MIX	0.8-5
TOPAZ_NAX1_E017	Eukaryota;-;-;-;-;-;-;-	Eukaryota;-;Sar;-;Dinophyceae;-;-;-;-	Dinoflagellata	45877050	10670	17969024	2482749	0	52.16	4375	3666	0.8633138997821351	0.0280857838468256	0.007427734204793028	0.009177663664276529	22826	10699	46.87	1778	3054	13.38	3009	49.41	0.78	53.53	8.3	Eukaryota_Fungi_Basidiomycota_Agaricomycetes	NAO	MIX	0.8-5
TOPAZ_NAX1_E018	Eukaryota;Metazoa;Arthropoda;-;-;-;-;-	Eukaryota;Metazoa;Opisthokonta;Arthropoda;Insecta;Pterygota;-;-;-	Metazoa	4566993	1367	548292	78110	0	37.09	3166	542	0.5999304347826088	0.09662078197006388	0.02785478260869565	0.009039417242454065	2421	502	20.74	125	154	6.36	379	1.57	0.0				NAO	MIX	0.8-5
TOPAZ_NAX1_E019	Eukaryota;Stramenopiles;Ochrophyta;Bolidophyceae;Parmales;Bolidomonadaceae;-;-	Eukaryota;-;Sar;-;Bolidophyceae;-;Parmales;Triparmaceae;Triparma pacifica	Ochrophyta	18926425	2580	15251715	7856287	0	52.45	8673	703	0.7901777368421052	0.06507464280698791	0.07155978947368423	0.0185157493404909	9081	4209	46.35	982	1268	13.96	1941	34.9	1.57	29.09	7.27	Eukaryota_Fungi_Microsporidia	NAO	MIX	0.8-5
TOPAZ_NAX1_E020	Eukaryota;-;-;-;-;-;-;-	Eukaryota;-;Sar;-;Dinophyceae;-;Suessiales;Symbiodiniaceae;Symbiodinium sp-	Dinoflagellata	40128315	6661	27045652	11935624	242724	61.55	6812	1799	0.8485920398009951	0.046483161722282916	0.016248034825870648	0.017161900542122153	17089	8560	50.09	2559	3496	20.46	3395	85.88	0.0	80.7	10.53	Eukaryota	NAO	MIX	0.8-5
TOPAZ_NAX1_E021	Eukaryota;-;-;-;-;-;-;-	Eukaryota;-;Sar;-;-;-;-;-;-	SAR	19217273	4794	6112819	763743	0	46.72	3979	1694	0.8580088082901556	0.05967405686150722	0.008276580310880828	0.004117191647495051	10059	4540	45.13	1308	1668	16.58	2235	42.75	1.18				NAO	MIX	0.8-5
TOPAZ_NAX1_E022	Eukaryota;Archaeplastida;Chlorophyta;Mamiellophyceae;Mamiellales;Bathycoccaceae;-;-	Eukaryota;Viridiplantae;-;Chlorophyta;Mamiellophyceae;-;Mamiellales;Bathycoccaceae;Bathycoccus prasinos	Chlorophyta	11590277	2107	7342108	2093949	0	48.46	6020	644	0.8116476724137931	0.055432781076346915	0.0068309482758620674	0.004034359748898393	6303	4089	64.87	2017	2398	38.05	2618	66.67	0.0				NAO	MIX	0.8-5
TOPAZ_NAX1_E023	Eukaryota;Metazoa;Arthropoda;-;-;-;-;-	Eukaryota;Metazoa;Opisthokonta;Arthropoda;Insecta;Pterygota;-;-;-	Metazoa	4959632	1500	521826	67322	0	41.15	3142	603	0.6706962	0.08880672958486874	0.006836399999999999	0.004032013273787675	3053	452	14.81	82	107	3.5	277	1.18	0.0				NAO	MIX	0.8-5
TOPAZ_NAX1_E024	Eukaryota;Archaeplastida;Chlorophyta;Chloropicophyceae;Chloropicales;-;-;-	Eukaryota;Viridiplantae;-;Chlorophyta;-;-;-;-;-	Chlorophyta	16155764	1120	15303487	13068599	1670620	59.26	20164	236	0.8138809259259259	0.04444764552091075	0.017589444444444442	0.01599204112429016	9161	6049	66.03	2881	3490	38.1	3398	92.16	0.0	98.25	1.75	Eukaryota	NAO	MIX	0.8-5
TOPAZ_NAX4_E001	Eukaryota;Metazoa;Arthropoda;Hexanauplia;-;-;-;-	Eukaryota;Metazoa;Opisthokonta;Arthropoda;Insecta;Pterygota;-;-;-	Metazoa	4680648	1376	695504	26373	0	45.2	3229	545	0.7448312765957448	0.04995825298109907	0.003561489361702128	0.002091604269478237	2771	829	29.92	244	269	9.71	627	5.88	0.0				NAO	MIX	180-2000
TOPAZ_NAX4_E002	Eukaryota;Metazoa;Arthropoda;-;-;-;-;-	Eukaryota;Metazoa;Opisthokonta;Arthropoda;-;-;-;-;-	Metazoa	3332234	1037	258454	55866	0	39.5	3045	426	0.17697176470588236	0.1569164219365086	0.015405294117647059	0.007200087922377434	698	81	11.6	9	21	3.01	45	0.0	0.0				NAO	MIX	180-2000
TOPAZ_NAX4_E003	Eukaryota;Metazoa;Arthropoda;Hexanauplia;-;-;-;-	Eukaryota;Metazoa;Opisthokonta;Arthropoda;Hexanauplia;Copepoda;Calanoida;Temoridae;Eurytemora affinis	Metazoa	11289879	3238	1726505	186580	0	47.12	3335	1254	0.717134778761062	0.05411068221133265	0.006545663716814159	0.0034019603604382672	5761	2184	37.91	794	958	16.63	1473	20.78	0.0	20.63	1.59	Eukaryota	NAO	MIX	180-2000
TOPAZ_NAX4_E004	Eukaryota;Metazoa;Arthropoda;Hexanauplia;-;-;-;-	Eukaryota;Metazoa;Opisthokonta;Arthropoda;Hexanauplia;Copepoda;Calanoida;Temoridae;Eurytemora affinis	Metazoa	11704528	3340	1956303	161801	0	41.84	3384	1288	0.4441014406779662	0.08131080174323604	0.006885254237288135	0.0039855020549836185	4428	1602	36.18	412	486	10.98	895	6.67	0.0				NAO	MIX	180-2000
TOPAZ_NAX3_E001	Eukaryota;Metazoa;Arthropoda;-;-;-;-;-	Eukaryota;Metazoa;Opisthokonta;Arthropoda;Hexanauplia;Copepoda;Harpacticoida;Harpacticidae;Tigriopus californicus	Metazoa	34618157	9218	8550337	1141443	0	33.63	3638	3351	0.3971472622478385	0.09357183414644947	1.844380403458213e-06	3.43074586517363e-05	10486	4444	42.38	1788	2082	19.86	2468	47.84	0.0	39.42	2.91	Eukaryota	NAO	MIX	20-180
TOPAZ_NAX3_E002	Eukaryota;Metazoa;Arthropoda;-;-;-;-;-	Eukaryota;Metazoa;Opisthokonta;Arthropoda;-;-;-;-;-	Metazoa	5089554	1543	481862	43930	0	30.45	3172	625	0.0543056862745098	0.05292771686710397	0.0	0.0	384	51	13.28	5	5	1.3	50	0.0	0.0				NAO	MIX	20-180
TOPAZ_NAX3_E003	Eukaryota;Metazoa;Arthropoda;Hexanauplia;-;-;-;-	Eukaryota;Metazoa;Opisthokonta;Arthropoda;Hexanauplia;Copepoda;Calanoida;Temoridae;Eurytemora affinis	Metazoa	12347123	3171	3375554	525906	0	48.02	3779	1131	0.7260732258064516	0.06815966022164177	0.00849927419354839	0.004295753186688794	5712	2481	43.43	1033	1211	21.2	1708	27.45	0.0				NAO	MIX	20-180
TOPAZ_NAX3_E004	Eukaryota;Metazoa;Arthropoda;-;-;-;-;-	Eukaryota;Metazoa;Opisthokonta;Arthropoda;Insecta;Pterygota;-;-;-	Metazoa	16147073	4782	2134468	150940	0	35.35	3212	1894	0.3830433950617285	0.091665305687968	0.1171993209876543	0.02572962130506209	6083	1614	26.53	379	436	7.17	920	9.8	0.0				NAO	MIX	20-180
TOPAZ_NAX3_E005	Eukaryota;Metazoa;Arthropoda;-;-;-;-;-	Eukaryota;Metazoa;Opisthokonta;Arthropoda;Insecta;Pterygota;-;-;-	Metazoa	42880865	10648	13474311	1568807	0	48.7	4029	3793	0.4424475291375292	0.1080363496368046	0.098976317016317	0.026484750794826626	15938	5252	32.95	1684	2084	13.08	2683	44.31	1.18	47.37	14.04	Eukaryota	NAO	MIX	20-180
TOPAZ_NAX3_E006	Eukaryota;Metazoa;Arthropoda;Hexanauplia;-;-;-;-	Eukaryota;Metazoa;Opisthokonta;Arthropoda;Hexanauplia;Copepoda;Calanoida;Temoridae;Eurytemora affinis	Metazoa	17787413	4635	4659356	417208	0	46.47	3767	1689	0.7280070786516855	0.05803305159009805	0.005998033707865168	0.0028654823032649235	8340	3559	42.67	1557	1842	22.09	2255	46.27	0.0	43.61	12.16	Eukaryota_Fungi_Microsporidia_Pleistophoridae	NAO	MIX	20-180
TOPAZ_NAX3_E007	Eukaryota;Metazoa;Arthropoda;-;-;-;-;-	Eukaryota;Metazoa;Opisthokonta;Arthropoda;Insecta;Pterygota;-;-;-	Metazoa	2740423	822	291683	82696	0	39.69	3161	331	0.09767249999999998	0.10920668469940707	0.012715	0.005045996645149216	544	40	7.35	5	6	1.1	32	0.0	0.0				NAO	MIX	20-180
TOPAZ_NAX3_E008	Eukaryota;Metazoa;Arthropoda;Hexanauplia;-;-;-;-	Eukaryota;Metazoa;Opisthokonta;Arthropoda;Insecta;Pterygota;-;-;-	Metazoa	2519200	756	224188	0	0	41.44	3252	309	0.11388615384615387	0.04462710560228917	0.009681923076923076	0.0036971246823930297	504	52	10.32	7	10	1.98	38	0.0	0.0				NAO	MIX	20-180
TOPAZ_NAX2_E001	Eukaryota;Metazoa;Arthropoda;-;-;-;-;-	Eukaryota;Metazoa;Opisthokonta;Arthropoda;Insecta;Pterygota;-;-;-	Metazoa	2928081	878	323070	117987	0	41.89	3162	348	0.6497993333333336	0.10836891186846696	0.011316	0.005204895516082272	1694	234	13.81	46	49	2.89	179	1.18	0.0				NAO	MIX	5-20
TOPAZ_NAX2_E002	Eukaryota;Metazoa;Arthropoda;Hexanauplia;-;-;-;-	Eukaryota;Metazoa;Opisthokonta;Arthropoda;Hexanauplia;Copepoda;Calanoida;Temoridae;Eurytemora affinis	Metazoa	11592545	3198	2372306	243817	0	47.86	3504	1203	0.7069935344827587	0.05400811111264407	0.005941551724137931	0.0028574348284866893	5654	2246	39.72	910	1068	18.89	1502	21.96	0.0				NAO	MIX	5-20
TOPAZ_NAS1_E001	Eukaryota;-;-;-;-;-;-;-	Eukaryota;-;Sar;-;Dinophyceae;-;-;-;-	Dinoflagellata	8014814	1984	2535512	181799	0	55.99	4048	714	0.901205925925926	0.09092686800598176	0.005600617283950617	0.006413360349846656	3199	1556	48.64	294	419	13.1	887	9.8	0.0				NAO	SRF	0.8-5
TOPAZ_NAS1_E002	Eukaryota;Hacrobia;Haptophyta;Prymnesiophyceae;Isochrysidales;Noelaerhabdaceae;-;-	Eukaryota;-;Prymnesiophyceae;Haptista;Haptophyta;-;Isochrysidales;Noelaerhabdaceae;Emiliania huxleyi	Haptophyta	23789514	6370	5597487	497751	0	66.39	3648	2360	0.7686019747899159	0.05167823788085225	0.030884453781512607	0.009612310008174	10856	4660	42.93	905	1277	11.76	1908	23.14	0.78	40.0	19.31	Eukaryota_Apicomplexa_Conoidasida_Eucoccidiorida_Eimeriidae_Eimeria_Eimeria.necatrix	NAO	SRF	0.8-5
TOPAZ_NAS1_E003	Eukaryota;Archaeplastida;Chlorophyta;Mamiellophyceae;Mamiellales;Bathycoccaceae;Bathycoccus;Bathycoccus prasinos	Eukaryota;Viridiplantae;-;Chlorophyta;Mamiellophyceae;-;Mamiellales;Bathycoccaceae;Bathycoccus prasinos	Chlorophyta	11086750	2046	6721897	2414701	0	48.04	5832	602	0.8185078378378378	0.048695624429390974	0.010548918918918921	0.005466425673333035	5856	3891	66.44	1894	2253	38.47	2550	63.92	0.39	73.5	0.85	Eukaryota_Viridiplantae_Chlorophyta_Mamiellophyceae_Mamiellales	NAO	SRF	0.8-5
TOPAZ_NAS1_E004	Eukaryota;-;-;-;-;-;-;-	Eukaryota;-;Sar;-;-;-;-;-;-	SAR	6938747	1945	1169226	0	0	46.37	3537	761	0.9142162857142858	0.06868630306735997	0.003284285714285714	0.00201395032668816	4081	1951	47.81	670	771	18.89	1337	24.71	0.0				NAO	SRF	0.8-5
TOPAZ_NAS1_E005	Eukaryota;-;-;-;-;-;-;-	Eukaryota;-;Sar;-;Dinophyceae;-;-;-;-	Dinoflagellata	51021374	12674	15811802	1992175	0	56.49	4020	4524	0.8440128962818003	0.05051859368057293	0.03132857142857142	0.010122639973522108	20710	9369	45.24	1378	2633	12.71	2498	43.53	0.0	40.0	10.91	Eukaryota_Fungi_Microsporidia	NAO	SRF	0.8-5
TOPAZ_NAS1_E006	Eukaryota;Hacrobia;Haptophyta;Prymnesiophyceae;-;-;-;-	Eukaryota;-;Prymnesiophyceae;Haptista;Haptophyta;-;Prymnesiales;Prymnesiaceae;Chrysochromulina rotalis	Haptophyta	43119938	8635	23253647	6245215	0	69.61	5312	2681	0.8071619212962963	0.04460188900732327	0.006414745370370368	0.0097496984013171	24960	11299	45.27	2172	3524	14.12	3278	70.98	0.0	63.13	9.6	Eukaryota_Fungi_Ascomycota	NAO	SRF	0.8-5
TOPAZ_NAS1_E007	Eukaryota;Archaeplastida;Chlorophyta;Mamiellophyceae;Mamiellales;Bathycoccaceae;Ostreococcus;Ostreococcus lucimarinus	Eukaryota;Viridiplantae;-;Chlorophyta;Mamiellophyceae;-;Mamiellales;Bathycoccaceae;Ostreococcus sp- 'lucimarinus'	Chlorophyta	10088121	1612	7204696	2984128	0	60.41	7203	459	0.8298059405940594	0.04348573042789964	0.02921722772277228	0.013879047041130906	6253	4168	66.66	2057	2427	38.81	2683	69.8	0.0				NAO	SRF	0.8-5
TOPAZ_NAS1_E008	Eukaryota;-;-;-;-;-;-;-	Eukaryota;-;Sar;-;Dinophyceae;-;Suessiales;Symbiodiniaceae;Symbiodinium sp-	Dinoflagellata	37884584	7022	22673277	8492651	239182	61.48	5831	1983	0.8479330079155674	0.03708440111766502	0.016504696569920846	0.018437976085001747	16699	8072	48.34	2416	3242	19.41	3278	80.78	0.39	86.96	4.35	Eukaryota_Fungi_Ascomycota	NAO	SRF	0.8-5
TOPAZ_NAS1_E009	Eukaryota;Stramenopiles;Ochrophyta;Chrysophyceae;-;-;-;-	Eukaryota;-;Sar;-;Chrysophyceae;-;Chromulinales;Paraphysomonadaceae;Paraphysomonas bandaiensis	Ochrophyta	13698861	3534	3623307	456656	0	40.09	3826	1284	0.8225240145985401	0.04452542725459428	0.01468343065693431	0.006192812933248786	6165	3014	48.89	1073	1292	20.96	1875	36.47	0.78	43.75	6.25	Eukaryota_Fungi_Microsporidia_Nematocida	NAO	SRF	0.8-5
TOPAZ_NAS1_E010	Eukaryota;Stramenopiles;Ochrophyta;Bacillariophyta;Bacillariophyta_X;-;-;-	Eukaryota;-;Sar;Bacillariophyta;Mediophyceae;Cymatosirophycidae;Cymatosirales;Cymatosiraceae;Extubocellulus spinifer	Ochrophyta	22031068	3212	16786866	8227015	58297	54.26	7958	882	0.7531570135746606	0.05383796837776352	0.0530979185520362	0.016134659615760202	10293	5941	57.72	2168	2796	27.16	2898	70.2	0.39				NAO	SRF	0.8-5
TOPAZ_NAS1_E011	Eukaryota;Archaeplastida;Chlorophyta;Prasino-Clade-V;Pseudoscourfieldiales;Pycnococcaceae;Pycnococcus;Pycnococcus provasolii	Eukaryota;Viridiplantae;-;Chlorophyta;-;-;-;Pycnococcaceae;Pycnococcus provasolii	Chlorophyta	18248213	3240	11772418	3553438	0	57.72	6071	986	0.8187684153005464	0.045833146346788214	0.011060765027322405	0.004214347918300271	11122	5766	51.84	2264	2779	24.99	3060	66.67	0.39	84.21	0.0	Eukaryota	NAO	SRF	0.8-5
TOPAZ_NAS1_E012	Eukaryota;Hacrobia;Haptophyta;Prymnesiophyceae;-;-;-;-	Eukaryota;-;Prymnesiophyceae;Haptista;Haptophyta;-;Prymnesiales;Prymnesiaceae;Chrysochromulina rotalis	Haptophyta	61297137	10620	39949280	16511500	51523	65.16	6500	2925	0.8103601468189233	0.034971400864778096	0.02502499184339315	0.014731508735797774	30586	14382	47.02	2445	4323	14.13	3558	71.76	0.78	77.19	10.53	Eukaryota	NAO	SRF	0.8-5
TOPAZ_NAS1_E013	Eukaryota;-;-;-;-;-;-;-	Eukaryota;-;Sar;-;-;-;-;-;-	SAR	37539349	5488	28182300	14279294	55625	45.48	8115	1416	0.8311474468085106	0.0522135236096601	0.02334917553191489	0.01035623183808098	15396	7854	51.01	2427	3373	21.91	3279	77.25	0.78	86.11	8.33	Eukaryota	NAO	SRF	0.8-5
TOPAZ_NAS1_E014	Eukaryota;Stramenopiles;Ochrophyta;Dictyochophyceae;-;-;-;-	Eukaryota;-;Sar;-;Dictyochophyceae;-;Pedinellales;-;Pteridomonas danica	Ochrophyta	16784272	4387	4379087	333847	0	61.88	3748	1605	0.8391068452380951	0.02946685931322801	0.03362232142857143	0.009238886307678405	8095	3490	43.11	755	999	12.34	1638	23.92	0.39	22.82	1.55	Eukaryota_Fungi_Ascomycota	NAO	SRF	0.8-5
TOPAZ_NAS1_E015	Eukaryota;-;-;-;-;-;-;-	Eukaryota;-;Sar;-;Dinophyceae;-;-;-;-	Dinoflagellata	46687515	9115	26085876	8539639	0	59.03	5447	2709	0.8550619057815846	0.03021646466834301	0.0058532762312633844	0.004445371456013592	24887	11009	44.24	2231	3492	14.03	3275	73.33	0.78	73.68	7.89	Eukaryota_Apicomplexa	NAO	SRF	0.8-5
TOPAZ_NAS1_E016	Eukaryota;Hacrobia;Haptophyta;Prymnesiophyceae;-;-;-;-	Eukaryota;-;Prymnesiophyceae;Haptista;Haptophyta;-;Prymnesiales;Prymnesiaceae;Chrysochromulina rotalis	Haptophyta	40095441	10119	12034729	1649761	0	63.05	3900	3586	0.7557925436408978	0.037314089655205634	0.01273573566084788	0.007111020179970682	19286	8838	45.83	1453	2284	11.84	2668	35.69	1.18	47.37	1.75	Eukaryota	NAO	SRF	0.8-5
TOPAZ_NAS1_E017	Eukaryota;-;-;-;-;-;-;-	Eukaryota;-;Sar;-;-;-;-;-;-	SAR	15146259	1515	13452791	9783385	238066	57.68	13388	357	0.8965178947368421	0.046355230679582866	0.006706315789473684	0.004904809761347921	6302	3262	51.76	903	1200	19.04	1695	25.88	0.39				NAO	SRF	0.8-5
TOPAZ_NAS1_E018	Eukaryota;-;-;-;-;-;-;-	Eukaryota;-;Sar;-;-;-;-;-;-	SAR	41666355	7277	26762519	10488195	54749	54.78	6330	2051	0.8708311510791367	0.04360771268238733	0.017491486810551557	0.01030876652823988	16269	8272	50.85	2187	3067	18.85	3130	70.98	1.57	62.75	5.88	Eukaryota	NAO	SRF	0.8-5
TOPAZ_NAS1_E019	Eukaryota;Archaeplastida;Chlorophyta;Mamiellophyceae;Mamiellales;Mamiellaceae;Micromonas;-	Eukaryota;Viridiplantae;-;Chlorophyta;Mamiellophyceae;-;Mamiellales;Mamiellaceae;Micromonas pusilla	Chlorophyta	18583050	2302	15208606	9389004	427106	69.43	10109	543	0.8226675806451612	0.05089525967170172	0.003236935483870968	0.003969399451628717	10441	6141	58.82	2369	3008	28.81	3178	77.65	0.39				NAO	SRF	0.8-5
TOPAZ_NAS1_E020	Eukaryota;Archaeplastida;Chlorophyta;Chloropicophyceae;Chloropicales;-;-;-	Eukaryota;Viridiplantae;-;Chlorophyta;-;-;-;Pycnococcaceae;-	Chlorophyta	13441167	2257	9058262	3452949	0	60.86	6535	643	0.8218442962962963	0.053105725945593714	0.0032390370370370372	0.0036094029205774045	7571	5036	66.52	2449	2908	38.41	3049	77.25	0.39				NAO	SRF	0.8-5
TOPAZ_NAS1_E021	Eukaryota;Hacrobia;Cryptophyta;Cryptophyceae;Cryptomonadales;-;-;-	Eukaryota;-;-;-;Cryptophyceae;-;Pyrenomonadales;Geminigeraceae;Geminigera cryophila	Cryptophyta	37428593	10264	7216525	443902	0	58.17	3564	3917	0.7917636533333334	0.046465079719288364	0.02664352	0.010806266102417923	21836	7004	32.08	1331	1947	8.92	2366	37.65	0.78	51.58	14.93	Eukaryota_Fungi_Microsporidia	NAO	SRF	0.8-5
TOPAZ_NAS1_E022	Eukaryota;Archaeplastida;Chlorophyta;Mamiellophyceae;Mamiellales;Bathycoccaceae;-;-	Eukaryota;Viridiplantae;-;Chlorophyta;Mamiellophyceae;-;Mamiellales;Bathycoccaceae;Bathycoccus prasinos	Chlorophyta	7997983	1906	2802997	394193	0	48.49	4228	668	0.7897615	0.06974096389676587	0.0029343750000000004	0.001855427742967912	4326	2627	60.73	1360	1561	36.08	1940	44.31	0.39	42.74	0.0	Eukaryota_Viridiplantae_Chlorophyta_Mamiellophyceae_Mamiellales	NAO	SRF	0.8-5
TOPAZ_NAS1_E023	Eukaryota;-;-;-;-;-;-;-	Eukaryota;-;Sar;-;-;-;-;-;-	SAR	40054496	6025	29170802	15192348	102644	64.08	7944	1517	0.8702011970074812	0.03149927513021955	0.027053815461346636	0.01766791394584731	20584	9838	47.79	2014	3327	16.16	3052	62.75	0.78	65.22	4.35	Eukaryota_Fungi_Ascomycota	NAO	SRF	0.8-5
TOPAZ_NAS1_E025	Eukaryota;-;-;-;-;-;-;-	Eukaryota;-;Sar;-;Dinophyceae;-;-;-;-	Dinoflagellata	19200312	5440	2926967	171641	0	62.14	3435	2126	0.8412726943005182	0.06737624006564356	0.01458782383419689	0.00509228019104361	9319	4279	45.92	722	1212	13.01	1644	26.27	0.39				NAO	SRF	0.8-5
TOPAZ_NAS1_E026	Eukaryota;Archaeplastida;Chlorophyta;Palmophyllophyceae;Prasinococcales;Prasinococcales-Clade-B;Prasinoderma;Prasinoderma singularis	Eukaryota;Viridiplantae;-;Chlorophyta;Palmophyllophyceae;-;Prasinococcales;Prasinococcaceae;Prasinoderma singulare	Chlorophyta	25028805	4022	17612619	7826599	0	68.61	7170	1107	0.8008624701195219	0.05632674455766325	0.016004980079681274	0.007742405731653915	11427	6739	58.97	2640	3323	29.08	3398	83.92	1.18				NAO	SRF	0.8-5
TOPAZ_NAS1_E027	Eukaryota;Archaeplastida;Chlorophyta;Mamiellophyceae;Mamiellales;Mamiellaceae;-;-	Eukaryota;Viridiplantae;-;Chlorophyta;Mamiellophyceae;-;Mamiellales;Mamiellaceae;Micromonas pusilla	Chlorophyta	20116632	972	19460642	17969162	6302248	70.9	33087	175	0.8377143564356435	0.05686068074412084	0.005014059405940594	0.007542004838673198	9880	6222	62.98	2682	3341	33.82	3330	79.22	0.39				NAO	SRF	0.8-5
TOPAZ_NAS1_E028	Eukaryota;-;-;-;-;-;-;-	Eukaryota;-;Opisthokonta;-;Choanoflagellata;-;Craspedida;Salpingoecidae;Salpingoeca rosetta	Choanozoa	3350552	785	1251904	324329	0	59.72	4225	261	0.8904032352941177	0.0931738404249437	0.0	0.0	1096	435	39.69	98	107	9.76	378	1.96	0.0				NAO	SRF	0.8-5
TOPAZ_NAS1_E029	Eukaryota;Hacrobia;Cryptophyta;Cryptophyceae;Cryptomonadales;-;-;-	Eukaryota;-;-;-;Cryptophyceae;-;Pyrenomonadales;Geminigeraceae;Geminigera cryophila	Cryptophyta	31829464	8127	8930168	744207	0	54.06	3883	2959	0.7839493416927901	0.05763522936390515	0.006872445141065832	0.004256403434454228	14952	5083	34.0	969	1318	8.81	1963	30.98	1.96				NAO	SRF	0.8-5
TOPAZ_NAS1_E030	Eukaryota;Archaeplastida;Chlorophyta;Mamiellophyceae;Mamiellales;Bathycoccaceae;-;-	Eukaryota;Viridiplantae;-;Chlorophyta;Mamiellophyceae;-;Mamiellales;Bathycoccaceae;Ostreococcus sp- 'lucimarinus'	Chlorophyta	10670791	1637	7799671	3512814	0	60.81	7538	445	0.8246615887850468	0.052303573780249885	0.015496355140186916	0.011842656259291857	6746	4423	65.56	2174	2586	38.33	2788	74.51	0.0				NAO	SRF	0.8-5
TOPAZ_NAS1_E031	Eukaryota;Archaeplastida;Chlorophyta;Mamiellophyceae;Mamiellales;Mamiellaceae;Micromonas;Micromonas sp.	Eukaryota;Viridiplantae;-;Chlorophyta;Mamiellophyceae;-;Mamiellales;Mamiellaceae;Micromonas pusilla	Chlorophyta	14107344	2542	8857498	3431871	0	65.88	6091	720	0.7706171126760563	0.08722240635199406	0.0019483098591549298	0.006395422215337937	7980	4708	59.0	2015	2451	30.71	2725	62.35	1.57	72.65	2.14	Eukaryota_Viridiplantae_Chlorophyta_Mamiellophyceae_Mamiellales_Mamiellaceae_Micromonas	NAO	SRF	0.8-5
TOPAZ_NAS1_E032	Eukaryota;-;-;-;-;-;-;-	Eukaryota;-;Sar;-;-;-;-;-;-	SAR	24572841	5813	9162518	2004153	0	64.44	4183	1937	0.8855850406504064	0.042090199588753575	0.015314308943089432	0.009884242948692723	9280	4743	51.11	1029	1409	15.18	2069	29.02	0.39				NAO	SRF	0.8-5
TOPAZ_NAS1_E033	Eukaryota;Metazoa;-;-;-;-;-;-	Eukaryota;Metazoa;Opisthokonta;Arthropoda;-;-;-;-;-	Metazoa	4654826	850	2943966	835264	0	34.25	6241	258	0.2939363829787235	0.11149120237070767	0.14247553191489362	0.04061405661750415	943	73	7.74	8	9	0.95	37	0.39	0.0				NAO	SRF	0.8-5
TOPAZ_NAS1_E034	Eukaryota;Archaeplastida;Chlorophyta;Mamiellophyceae;Mamiellales;Mamiellaceae;Micromonas;-	Eukaryota;Viridiplantae;-;Chlorophyta;Mamiellophyceae;-;Mamiellales;Mamiellaceae;Micromonas pusilla	Chlorophyta	17619533	2037	14620174	9702564	885418	67.73	11197	423	0.7375694350282486	0.1157050264973089	0.1921469491525424	0.10704707186659568	8492	4929	58.04	2101	2522	29.7	2832	61.57	0.78	80.7	1.75	Eukaryota_Viridiplantae_Chlorophyta	NAO	SRF	0.8-5
TOPAZ_NAS1_E035	Eukaryota;Stramenopiles;Ochrophyta;Bacillariophyta;Bacillariophyta_X;-;-;-	Eukaryota;-;Sar;Bacillariophyta;Bacillariophyceae;-;Bacillariales;Bacillariaceae;Cylindrotheca closterium	Ochrophyta	23320267	2844	19550988	11692353	0	45.68	10078	708	0.748038547008547	0.04918080620265915	0.00212474358974359	0.0018887643890013821	12236	6836	55.87	2326	3131	25.59	3064	80.78	0.78	94.87	2.56	Eukaryota_Bacillariophyta	NAO	SRF	0.8-5
TOPAZ_NAS1_E036	Eukaryota;-;-;-;-;-;-;-	Eukaryota;-;Sar;-;-;-;-;-;-	SAR	47703070	10562	21235867	4349362	0	63.47	4647	3455	0.8488253765690376	0.05425895269402403	0.0	0.0	20720	10140	48.94	1973	3192	15.41	3079	65.88	1.96	58.97	5.13	Eukaryota	NAO	SRF	0.8-5
TOPAZ_NAS1_E037	Eukaryota;Archaeplastida;Chlorophyta;Chloropicophyceae;Chloropicales;-;-;-	Eukaryota;Viridiplantae;-;Chlorophyta;-;-;-;-;-	Chlorophyta	15430387	1920	12822542	7681221	0	59.38	9961	493	0.8110570322580645	0.054076847913175984	0.015459548387096775	0.0134956376388786	9407	5971	63.47	2734	3337	35.47	3305	89.02	0.39				NAO	SRF	0.8-5
TOPAZ_NAS1_E038	Eukaryota;Hacrobia;Haptophyta;Prymnesiophyceae;-;-;-;-	Eukaryota;-;Prymnesiophyceae;Haptista;Haptophyta;-;Prymnesiales;Prymnesiaceae;Chrysochromulina rotalis	Haptophyta	32462185	8193	9728900	787639	0	61.24	3935	2945	0.7491110461538462	0.031991228838509314	0.005026184615384615	0.0037676312366190954	19317	8285	42.89	1444	2236	11.58	2567	44.71	0.78	33.33	6.25	Eukaryota_Fungi_Microsporidia	NAO	SRF	0.8-5
TOPAZ_NAS1_E039	Eukaryota;Stramenopiles;-;-;-;-;-;-	Eukaryota;-;Sar;-;-;-;-;-;-	SAR	4421331	1173	1072385	119692	0	48.65	3690	438	0.9501964444444446	0.11536735411825527	0.0014868888888888892	0.0012487163581894312	1245	717	57.59	130	157	12.61	471	3.14	0.0				NAO	SRF	0.8-5
TOPAZ_NAS1_E040	Eukaryota;Archaeplastida;Chlorophyta;Mamiellophyceae;Mamiellales;Mamiellaceae;Micromonas;-	Eukaryota;Viridiplantae;-;Chlorophyta;Mamiellophyceae;-;Mamiellales;Mamiellaceae;Micromonas pusilla	Chlorophyta	2861371	912	99451	0	0	67.9	3043	390	0.7492075862068965	0.06608296293845584	0.0	0.0	1809	850	46.99	340	359	19.85	751	10.59	0.0				NAO	SRF	0.8-5
TOPAZ_NAS4_E001	Eukaryota;Metazoa;Arthropoda;Hexanauplia;-;-;-;-	Eukaryota;Metazoa;Opisthokonta;Arthropoda;Insecta;Pterygota;-;-;-	Metazoa	5883019	1782	556048	111664	0	41.77	3143	724	0.4434847457627119	0.08974918341266648	0.020353389830508474	0.007492853456182683	2699	628	23.27	121	129	4.78	402	0.78	0.0				NAO	SRF	180-2000
TOPAZ_NAS4_E002	Eukaryota;Metazoa;Arthropoda;Hexanauplia;Calanoida;-;-;-	Eukaryota;Metazoa;Opisthokonta;Arthropoda;Hexanauplia;Copepoda;Calanoida;Temoridae;Eurytemora affinis	Metazoa	5151958	1463	981829	42083	0	48.37	3356	553	0.7398669230769228	0.05974892575598395	0.00187	0.002242321942163456	2609	1077	41.28	478	529	20.28	925	11.76	0.0				NAO	SRF	180-2000
TOPAZ_NAS4_E003	Eukaryota;Metazoa;Arthropoda;Branchiopoda;Diplostraca;-;-;-	Eukaryota;Metazoa;Opisthokonta;Arthropoda;Insecta;Pterygota;-;-;-	Metazoa	48487545	5235	40711778	29387103	2249418	39.74	13198	1026	0.5314550103092783	0.09520534734532626	0.005716494845360825	0.005028202163024222	14401	5164	35.86	2537	3032	21.05	3022	60.0	0.78	56.61	1.59	Eukaryota	NAO	SRF	180-2000
TOPAZ_NAS4_E004	Eukaryota;Metazoa;Arthropoda;Hexanauplia;-;-;-;-	Eukaryota;Metazoa;Opisthokonta;Arthropoda;Hexanauplia;Copepoda;Calanoida;Temoridae;Eurytemora affinis	Metazoa	3154017	917	452552	10178	0	47.49	3296	362	0.817468125	0.07447623507021804	0.0019940625	0.0016366521839088935	1776	727	40.93	351	363	20.44	674	7.84	0.0				NAO	SRF	180-2000
TOPAZ_NAS4_E005	Eukaryota;Metazoa;Arthropoda;Hexanauplia;-;-;-;-	Eukaryota;Metazoa;Opisthokonta;Arthropoda;Insecta;Pterygota;-;-;-	Metazoa	7480787	2308	693995	83411	0	41.06	3075	944	0.4769486666666667	0.07699509524349947	0.04757133333333333	0.009945247485887695	3351	601	17.93	93	106	3.16	351	0.78	0.0				NAO	SRF	180-2000
TOPAZ_NAS4_E006	Eukaryota;Metazoa;-;-;-;-;-;-	Eukaryota;Metazoa;Opisthokonta;-;-;-;-;-;-	Metazoa	5492856	1430	1362481	0	0	42.12	3898	543	0.8327901818181818	0.04245607550445129	0.05213672727272727	0.02879432829597747	1807	1081	59.82	7	124	6.86	71	0.78	0.39				NAO	SRF	180-2000
TOPAZ_NAS4_E007	Eukaryota;Metazoa;-;-;-;-;-;-	Eukaryota;Metazoa;Opisthokonta;Arthropoda;-;-;-;-;-	Metazoa	3900077	1117	608018	59536	0	36.3	3359	434	0.6668062499999999	0.13477273058166292	0.160113	0.06593364794245804	1188	365	30.72	44	104	8.75	189	1.57	0.0				NAO	SRF	180-2000
TOPAZ_NAS4_E008	Eukaryota;Metazoa;-;-;-;-;-;-	Eukaryota;Metazoa;Opisthokonta;Mollusca;-;-;-;-;-	Metazoa	4997188	1319	1201545	0	0	41.93	3820	500	0.7746211999999999	0.06948996254539212	0.07477380000000003	0.03673799683651791	1595	879	55.11	10	143	8.97	81	0.39	0.0				NAO	SRF	180-2000
TOPAZ_NAS4_E009	Eukaryota;Metazoa;-;-;-;-;-;-	Eukaryota;Metazoa;Opisthokonta;Arthropoda;-;-;-;-;-	Metazoa	4576204	1247	1107320	133546	0	38.48	3507	460	0.76878	0.05697518300331179	0.06327347826086957	0.03578477671333776	1544	559	36.2	31	66	4.27	151	0.0	0.0				NAO	SRF	180-2000
TOPAZ_NAS4_E010	Eukaryota;Metazoa;Arthropoda;Hexanauplia;-;-;-;-	Eukaryota;Metazoa;Opisthokonta;Arthropoda;Hexanauplia;Copepoda;Calanoida;Temoridae;Eurytemora affinis	Metazoa	14031405	3888	2769749	296785	0	46.21	3471	1458	0.7059681560283687	0.066219548136974	0.01641858156028369	0.008714204478330564	7120	2419	33.97	744	912	12.81	1430	20.39	0.0	17.59	1.34	Eukaryota_Metazoa	NAO	SRF	180-2000
TOPAZ_NAS4_E011	Eukaryota;Metazoa;-;-;-;-;-;-	Eukaryota;Metazoa;Opisthokonta;Chordata;-;-;-;-;-	Metazoa	32089620	7596	11925171	2544320	0	36.62	4202	2521	0.5528710903426791	0.09658318279983184	0.029565109034267918	0.01115212026292884	14914	5810	38.96	1497	1876	12.58	2517	46.67	0.78				NAO	SRF	180-2000
TOPAZ_NAS4_E012	Eukaryota;Metazoa;Arthropoda;Hexanauplia;-;-;-;-	Eukaryota;Metazoa;Opisthokonta;Arthropoda;Insecta;Pterygota;-;-;-	Metazoa	16755703	5026	1750268	245823	0	40.12	3192	2020	0.4539277380952381	0.08204942013740125	0.06949321428571427	0.016076817394170717	7229	1217	16.83	156	213	2.95	597	1.96	0.0	3.62	0.29	Eukaryota_Fungi_Ascomycota	NAO	SRF	180-2000
TOPAZ_NAS4_E013	Eukaryota;Metazoa;Mollusca;Gastropoda;-;-;-;-	Eukaryota;Metazoa;Opisthokonta;Mollusca;Gastropoda;Heterobranchia;-;-;-	Metazoa	7501119	2299	611752	67972	0	31.89	3135	941	0.3702031578947369	0.08837958533046869	0.04295157894736842	0.013715166312539176	1939	503	25.94	116	135	6.96	398	2.75	0.0	0.0	0.0	Eukaryota	NAO	SRF	180-2000
TOPAZ_NAS3_E001	Eukaryota;Metazoa;Arthropoda;Hexanauplia;-;-;-;-	Eukaryota;Metazoa;Opisthokonta;Arthropoda;Hexanauplia;Copepoda;Calanoida;Temoridae;Eurytemora affinis	Metazoa	12421248	3480	2154518	159893	0	44.82	3462	1340	0.5624128	0.07626986950664069	0.00947504	0.006982990605635954	6103	2718	44.54	806	976	15.99	1502	19.22	0.39	17.86	1.95	Eukaryota_Metazoa	NAO	SRF	20-180
TOPAZ_NAS3_E002	Eukaryota;Metazoa;Arthropoda;Hexanauplia;-;-;-;-	Eukaryota;Metazoa;Opisthokonta;Arthropoda;Hexanauplia;Copepoda;Calanoida;Temoridae;Eurytemora affinis	Metazoa	11956947	3016	3706912	406393	0	48.39	3932	1072	0.7956265833333335	0.050413660756052914	0.0051400000000000005	0.002952918612717481	5383	2611	48.5	1313	1477	27.44	1978	40.39	0.78	31.75	1.06	Eukaryota	NAO	SRF	20-180
TOPAZ_NAS3_E003	Eukaryota;Metazoa;Arthropoda;-;-;-;-;-	Eukaryota;Metazoa;Opisthokonta;Arthropoda;Insecta;Pterygota;-;-;-	Metazoa	3069926	898	452048	77012	0	39.42	3202	349	0.7446712903225806	0.07271972842056597	0.006067741935483871	0.002836561650646577	1691	620	36.66	238	274	16.2	571	6.27	0.0				NAO	SRF	20-180
TOPAZ_NAS3_E004	Eukaryota;Metazoa;Arthropoda;Hexanauplia;-;-;-;-	Eukaryota;Metazoa;Opisthokonta;Arthropoda;Insecta;Pterygota;-;-;-	Metazoa	17365467	4924	2914063	351991	0	41.95	3379	1889	0.4617887931034483	0.08070973368659938	0.0402146551724138	0.009763426808350307	7219	1864	25.82	530	630	8.73	1079	11.37	0.0				NAO	SRF	20-180
TOPAZ_NAS3_E005	Eukaryota;Metazoa;Arthropoda;Hexanauplia;-;-;-;-	Eukaryota;Metazoa;Opisthokonta;Arthropoda;Insecta;Pterygota;-;-;-	Metazoa	16198467	4305	4016461	697794	0	41.02	3622	1556	0.4349756790123457	0.10108295888835744	0.03738685185185185	0.013108221643574098	5867	1828	31.16	344	439	7.48	895	6.27	0.0	6.25	0.0	Eukaryota_Fungi_Microsporidia	NAO	SRF	20-180
TOPAZ_NAS3_E006	Eukaryota;Metazoa;Arthropoda;Hexanauplia;Calanoida;-;-;-	Eukaryota;Metazoa;Opisthokonta;Arthropoda;Hexanauplia;Copepoda;Calanoida;Temoridae;Eurytemora affinis	Metazoa	2611259	774	338735	11096	0	40.61	3204	308	0.4833985185185185	0.11514703867804735	0.004503703703703703	0.002642663006147465	1186	347	29.26	77	78	6.58	268	1.57	0.0				NAO	SRF	20-180
TOPAZ_NAS3_E007	Eukaryota;Metazoa;Arthropoda;Hexanauplia;-;-;-;-	Eukaryota;Metazoa;Opisthokonta;Arthropoda;Hexanauplia;Copepoda;Calanoida;Temoridae;Eurytemora affinis	Metazoa	60533308	12991	28720090	7698511	0	42.62	4808	4056	0.5007647854785479	0.0923756392165356	0.0406666501650165	0.017302332408244973	21482	8991	41.85	2920	3971	18.49	3549	75.69	0.78				NAO	SRF	20-180
TOPAZ_NAS3_E008	Eukaryota;Metazoa;Arthropoda;-;-;-;-;-	Eukaryota;Metazoa;Opisthokonta;Arthropoda;Insecta;Pterygota;-;-;-	Metazoa	22067464	5964	5347522	1020017	0	34.11	3499	2128	0.5116192760180995	0.12283381129298608	0.04735	0.012490075951933514	8620	3530	40.95	1387	1652	19.16	2149	37.65	0.0	30.82	3.02	Eukaryota_Metazoa	NAO	SRF	20-180
TOPAZ_NAS3_E009	Eukaryota;Metazoa;Arthropoda;Hexanauplia;-;-;-;-	Eukaryota;Metazoa;Opisthokonta;Arthropoda;Hexanauplia;Copepoda;Calanoida;Temoridae;Eurytemora affinis	Metazoa	12114566	2937	4127209	756972	0	50.59	4101	1008	0.6816593442622952	0.07389934184956938	0.014748196721311476	0.0067910743031429814	5170	2861	55.34	1365	1556	30.1	2030	35.69	0.0				NAO	SRF	20-180
TOPAZ_NAS3_E010	Eukaryota;Metazoa;Arthropoda;-;-;-;-;-	Eukaryota;Metazoa;Opisthokonta;Arthropoda;Insecta;Pterygota;-;-;-	Metazoa	5146407	1591	420228	63320	0	36.68	3090	652	0.5927009615384615	0.10377761038096386	0.037270769230769225	0.016303970593097614	2628	911	34.67	326	368	14.0	769	8.63	0.0				NAO	SRF	20-180
TOPAZ_NAS3_E011	Eukaryota;Metazoa;Arthropoda;-;-;-;-;-	Eukaryota;Metazoa;Opisthokonta;Arthropoda;-;-;-;-;-	Metazoa	3473549	1076	293287	16277	0	35.11	3070	440	0.3823031428571429	0.117515876052592	0.03454171428571429	0.01043207238299666	1030	193	18.74	42	77	7.48	109	1.96	0.0				NAO	SRF	20-180
TOPAZ_NAS3_E012	Eukaryota;Metazoa;Arthropoda;Hexanauplia;-;-;-;-	Eukaryota;Metazoa;Opisthokonta;Arthropoda;Insecta;Pterygota;-;-;-	Metazoa	5829940	1840	405829	22736	0	40.56	3026	770	0.5232679661016949	0.08461380207122242	0.045456440677966094	0.011025950093611882	2374	456	19.21	53	66	2.78	266	0.78	0.0				NAO	SRF	20-180
TOPAZ_NAS3_E013	Eukaryota;Metazoa;Arthropoda;Hexanauplia;-;-;-;-	Eukaryota;Metazoa;Opisthokonta;Arthropoda;Hexanauplia;Copepoda;Calanoida;Temoridae;Eurytemora affinis	Metazoa	5614181	1651	770881	88201	0	47.07	3239	652	0.7721640350877194	0.09721696247306844	0.0	0.0	2997	1199	40.01	525	564	18.82	987	15.69	0.0	12.7	0.0	Eukaryota	NAO	SRF	20-180
TOPAZ_NAS3_E014	Eukaryota;Metazoa;Arthropoda;Hexanauplia;-;-;-;-	Eukaryota;Metazoa;Opisthokonta;Arthropoda;Insecta;Pterygota;-;-;-	Metazoa	6115634	1779	857463	60467	0	37.81	3309	700	0.4441453225806452	0.09489055278986896	0.0096241935483871	0.004712842970624506	2593	598	23.06	83	92	3.55	343	0.78	0.0				NAO	SRF	20-180
TOPAZ_NAS3_E015	Eukaryota;Metazoa;Arthropoda;-;-;-;-;-	Eukaryota;Metazoa;Opisthokonta;Arthropoda;Insecta;Pterygota;-;-;-	Metazoa	13175306	4194	811308	44473	0	34.93	2999	1764	0.4154484090909091	0.09013928277805264	0.14571780303030302	0.027740501740956144	5468	1026	18.76	147	214	3.91	499	5.1	0.0				NAO	SRF	20-180
TOPAZ_NAS2_E001	Eukaryota;Metazoa;Arthropoda;-;-;-;-;-	Eukaryota;Metazoa;Opisthokonta;Arthropoda;Insecta;Pterygota;-;-;-	Metazoa	8518570	2652	747064	22434	0	36.13	3049	1090	0.4651188372093024	0.09518808562608844	0.05778918604651163	0.017100402634666594	3763	941	25.01	206	268	7.12	553	3.92	0.0				NAO	SRF	5-20
TOPAZ_NAS2_E002	Eukaryota;Metazoa;Arthropoda;-;-;-;-;-	Eukaryota;Metazoa;Opisthokonta;Arthropoda;Hexanauplia;Copepoda;Harpacticoida;Harpacticidae;Tigriopus californicus	Metazoa	17299512	4706	3698103	268977	0	40.15	3586	1764	0.5396290751445086	0.08421911374133463	0.011384161849710984	0.005730901937240515	7005	3494	49.88	1353	1589	22.68	2062	34.9	0.78	28.04	1.06	Eukaryota	NAO	SRF	5-20
TOPAZ_NAS2_E003	Eukaryota;Metazoa;Arthropoda;Hexanauplia;-;-;-;-	Eukaryota;Metazoa;Opisthokonta;Arthropoda;Hexanauplia;Copepoda;Calanoida;Temoridae;Eurytemora affinis	Metazoa	19384878	5421	3597971	305201	0	46.02	3451	2064	0.6590736597938144	0.08621827684051786	0.008128505154639174	0.0035243647277927287	8589	3543	41.25	1533	1829	21.29	2255	44.71	0.39				NAO	SRF	5-20
TOPAZ_NAS2_E004	Eukaryota;Metazoa;Arthropoda;Hexanauplia;-;-;-;-	Eukaryota;Metazoa;Opisthokonta;Arthropoda;-;-;-;-;-	Metazoa	6509903	2039	511352	101339	0	41.13	3028	842	0.5827593939393939	0.09586283080493566	0.02456757575757576	0.007843776351756978	3891	546	14.03	70	89	2.29	303	1.18	0.0				NAO	SRF	5-20
TOPAZ_NAS2_E005	Eukaryota;Metazoa;Arthropoda;Hexanauplia;-;-;-;-	Eukaryota;Metazoa;Opisthokonta;Arthropoda;Hexanauplia;Copepoda;Calanoida;Temoridae;Eurytemora affinis	Metazoa	6854882	2006	953902	48148	0	47.99	3274	791	0.7312789855072463	0.06260202712708335	0.0012452173913043475	0.0013572057918520215	3429	1406	41.0	601	661	19.28	1087	16.86	0.0				NAO	SRF	5-20
TOPAZ_NPD1_E001	Eukaryota;-;-;-;-;-;-;-	Eukaryota;-;Sar;-;-;-;-;-;-	SAR	14485088	3623	4370642	405307	0	45.7	3958	1309	0.8827550344827586	0.02628948385857993	0.010944620689655172	0.004508485489368664	7366	3610	49.01	1208	1490	20.23	2031	40.78	1.57	54.39	1.75	Eukaryota	NPO	DCM	0.8-5
TOPAZ_NPD1_E002	Eukaryota;Archaeplastida;Chlorophyta;-;-;-;-;-	Eukaryota;Viridiplantae;core chlorophytes;Chlorophyta;-;-;-;-;-	Chlorophyta	9330083	2293	2892643	251314	0	65.2	4087	833	0.8726301063829789	0.07123281776389608	0.0	0.0	5485	3309	60.33	1549	1785	32.54	2254	46.67	0.0	45.73	0.0	Eukaryota	NPO	DCM	0.8-5
TOPAZ_NPD1_E003	Eukaryota;-;-;-;-;-;-;-	Eukaryota;-;Sar;-;-;-;-;-;-	SAR	12005989	3190	2731663	149560	0	60.15	3702	1198	0.9265025619834713	0.08163630296139601	0.002615289256198347	0.001987884408224755	6271	3059	48.78	720	956	15.24	1575	21.96	0.0	26.37	3.28	Eukaryota_Fungi_Ascomycota	NPO	DCM	0.8-5
TOPAZ_NPD1_E004	Eukaryota;Archaeplastida;Chlorophyta;-;-;-;-;-	Eukaryota;Viridiplantae;-;Chlorophyta;-;-;-;Pycnococcaceae;-	Chlorophyta	13349276	2199	9263278	3699723	0	60.97	6857	612	0.8194625373134328	0.05010116436944336	0.004898208955223879	0.005474682959640359	7648	5055	66.1	2488	2938	38.42	3067	79.22	0.39				NPO	DCM	0.8-5
TOPAZ_NPD1_E005	Eukaryota;Stramenopiles;Ochrophyta;Bacillariophyta;Bacillariophyta_X;-;-;-	Eukaryota;-;Sar;Bacillariophyta;Mediophyceae;Cymatosirophycidae;Cymatosirales;Cymatosiraceae;Extubocellulus spinifer	Ochrophyta	22329175	2220	20014635	13993415	674207	53.94	13059	515	0.7487645089285715	0.048633486522826966	0.06314683035714286	0.01810672498015408	10806	6163	57.03	2221	2880	26.65	2957	77.25	0.39	87.18	2.56	Eukaryota	NPO	DCM	0.8-5
TOPAZ_NPD1_E006	Eukaryota;Archaeplastida;Chlorophyta;-;-;-;-;-	Eukaryota;Viridiplantae;-;Chlorophyta;Mamiellophyceae;-;-;-;-	Chlorophyta	15891440	3207	8538762	2845809	0	54.75	5337	932	0.8232122012578618	0.0519182538838647	0.01215723270440252	0.005564480787110815	8486	4323	50.94	1950	2275	26.81	2744	62.35	0.39	70.18	3.51	Eukaryota	NPO	DCM	0.8-5
TOPAZ_NPD1_E007	Eukaryota;Stramenopiles;Ochrophyta;Bolidophyceae;Parmales;-;-;-	Eukaryota;-;Sar;Bacillariophyta;Bolidophyceae;-;Parmales;Triparmaceae;Triparma pacifica	Ochrophyta	18918498	2515	15300491	8172081	51144	51.36	8893	669	0.8367346842105264	0.06667710780245555	0.019129263157894736	0.014966083884085534	8481	4774	56.29	1742	2151	25.36	2621	58.82	0.0				NPO	DCM	0.8-5
TOPAZ_NPD1_E009	Eukaryota;Archaeplastida;Chlorophyta;Mamiellophyceae;Mamiellales;Bathycoccaceae;-;-	Eukaryota;Viridiplantae;-;Chlorophyta;Mamiellophyceae;-;Mamiellales;Bathycoccaceae;Ostreococcus sp- 'lucimarinus'	Chlorophyta	9028182	1832	4770336	1196595	0	60.46	5184	579	0.8190235164835162	0.07934348173056717	0.012547362637362638	0.008656391507056459	5775	3735	64.68	1911	2213	38.32	2490	63.14	0.0	71.37	1.71	Eukaryota_Viridiplantae_Chlorophyta_Mamiellophyceae_Mamiellales_Bathycoccaceae_Ostreococcus	NPO	DCM	0.8-5
TOPAZ_NPD1_E010	Eukaryota;Hacrobia;Cryptophyta;Cryptophyceae;Cryptomonadales;-;-;-	Eukaryota;-;-;-;Cryptophyceae;-;Pyrenomonadales;Geminigeraceae;Geminigera cryophila	Cryptophyta	5424270	1643	441001	10812	0	59.37	3193	674	0.8125634545454546	0.08934996477016513	0.0006027272727272728	0.0007086541778622723	3386	1380	40.76	374	441	13.02	919	10.98	0.0				NPO	DCM	0.8-5
TOPAZ_NPD1_E011	Eukaryota;-;-;-;-;-;-;-	Eukaryota;Fungi;Opisthokonta;Ascomycota;Dothideomycetes;Pleosporomycetidae;Venturiales;Sympoventuriaceae;Verruconis gallopava	Fungi	27193371	4401	19266014	7960137	0	51.6	7077	1253	0.5998538970588235	0.04585305488368113	0.001626875	0.0015919074340214154	13549	7313	53.97	2670	3491	25.77	3321	83.14	0.0	78.74	4.09	Eukaryota_Fungi_Ascomycota_Dothideomycetes_Venturiales	NPO	DCM	0.8-5
TOPAZ_NPD1_E012	Eukaryota;Archaeplastida;Chlorophyta;Mamiellophyceae;Mamiellales;Bathycoccaceae;Bathycoccus;-	Eukaryota;Viridiplantae;-;Chlorophyta;Mamiellophyceae;-;Mamiellales;Bathycoccaceae;Bathycoccus prasinos	Chlorophyta	11081963	2031	6871243	2297697	0	48.09	5869	597	0.8025227027027028	0.05320005925191351	0.007384594594594594	0.0036119652966376814	6181	3881	62.79	1851	2210	35.75	2486	63.92	0.39	68.42	1.75	Eukaryota	NPO	DCM	0.8-5
TOPAZ_NPD1_E013	Eukaryota;Archaeplastida;Chlorophyta;Mamiellophyceae;Mamiellales;Bathycoccaceae;-;-	Eukaryota;Viridiplantae;-;Chlorophyta;Mamiellophyceae;-;Mamiellales;Bathycoccaceae;Bathycoccus prasinos	Chlorophyta	11119432	2265	5897729	1420762	0	48.98	5212	715	0.8028622321428571	0.08295967250406562	0.0075033035714285705	0.004184215319079052	6185	3724	60.21	1780	2127	34.39	2405	55.29	0.39				NPO	DCM	0.8-5
TOPAZ_NPD3_E001	Eukaryota;Metazoa;Arthropoda;Hexanauplia;-;-;-;-	Eukaryota;Metazoa;Opisthokonta;Arthropoda;Insecta;Pterygota;-;-;-	Metazoa	10026533	2819	1777133	181942	0	41.47	3420	1079	0.4149474257425743	0.07968518766977499	0.026413564356435642	0.009436725139303844	3849	1178	30.61	253	293	7.61	673	2.35	0.0	3.44	0.26	Eukaryota	NPO	DCM	20-180
TOPAZ_NPD3_E002	Eukaryota;Metazoa;Arthropoda;Insecta;-;-;-;-	Eukaryota;Metazoa;Opisthokonta;Arthropoda;Insecta;Pterygota;Hymenoptera;Formicidae;Lasius niger	Metazoa	3090847	838	721410	20740	0	47.57	3669	318	0.1555770967741935	0.07839011430405965	0.7300696774193548	0.07611227710233345	438	28	6.39	7	10	2.28	17	0.0	0.0				NPO	DCM	20-180
TOPAZ_NPD3_E003	Eukaryota;Metazoa;Arthropoda;-;-;-;-;-	Eukaryota;Metazoa;Opisthokonta;Arthropoda;Hexanauplia;Copepoda;Harpacticoida;Harpacticidae;Tigriopus californicus	Metazoa	3189392	969	296135	0	0	44.54	3186	396	0.7811071875000001	0.05417486474569958	0.0013940625	0.001308940075440335	1655	959	57.95	478	517	31.24	951	14.51	0.0				NPO	DCM	20-180
TOPAZ_NPD3_E004	Eukaryota;Metazoa;Arthropoda;-;-;-;-;-	Eukaryota;Metazoa;Opisthokonta;Arthropoda;Insecta;Pterygota;-;-;-	Metazoa	5025552	1564	358884	0	0	40.85	3065	649	0.3650213725490196	0.08063956704140911	0.0025013725490196075	0.0024785266176784466	1871	677	36.18	177	191	10.21	525	4.31	0.0				NPO	DCM	20-180
TOPAZ_NPD3_E005	Eukaryota;Metazoa;Arthropoda;Hexanauplia;-;-;-;-	Eukaryota;Metazoa;Opisthokonta;Arthropoda;Hexanauplia;Copepoda;Calanoida;Temoridae;Eurytemora affinis	Metazoa	4535705	1205	1066075	84805	0	49.61	3668	450	0.7026760869565218	0.07760298981460928	0.006964999999999999	0.004242993585337761	2140	1190	55.61	589	634	29.63	1045	18.82	0.0				NPO	DCM	20-180
TOPAZ_NPD3_E006	Eukaryota;Metazoa;Arthropoda;Hexanauplia;-;-;-;-	Eukaryota;Metazoa;Opisthokonta;Arthropoda;Hexanauplia;Copepoda;Calanoida;Temoridae;Eurytemora affinis	Metazoa	21423627	5868	4459869	688836	0	37.45	3513	2187	0.575986418604651	0.09033344346422226	0.013834325581395348	0.006104878368485056	9457	3656	38.66	1135	1429	15.11	1915	21.96	0.0	22.51	1.84	Eukaryota_Metazoa_Porifera_Demospongiae_Haplosclerida_Niphatidae_Amphimedon_Amphimedon.queenslandica	NPO	DCM	20-180
TOPAZ_NPD3_E007	Eukaryota;Metazoa;Arthropoda;-;-;-;-;-	Eukaryota;Metazoa;Opisthokonta;Arthropoda;Insecta;Pterygota;-;-;-	Metazoa	2655758	799	262697	41543	0	35.23	3187	321	0.2890392592592593	0.09431623845599622	0.05436148148148149	0.018187618438703826	598	151	25.25	30	37	6.19	94	0.39	0.0				NPO	DCM	20-180
TOPAZ_NPD3_E008	Eukaryota;Metazoa;Arthropoda;Hexanauplia;-;-;-;-	Eukaryota;Metazoa;Opisthokonta;Arthropoda;Hexanauplia;Copepoda;Calanoida;Temoridae;Eurytemora affinis	Metazoa	7737440	2208	1175590	93593	0	47.67	3376	860	0.7902407692307691	0.07149886609768323	0.0	0.0	3779	1685	44.59	786	867	22.94	1383	26.27	0.39	16.93	0.26	Eukaryota	NPO	DCM	20-180
TOPAZ_NPD3_E009	Eukaryota;Metazoa;Arthropoda;-;-;-;-;-	Eukaryota;Metazoa;Opisthokonta;Arthropoda;Insecta;Pterygota;-;-;-	Metazoa	30585798	8226	7036931	657908	0	36.44	3609	3052	0.3887904901960784	0.07843488370063575	0.017354248366013073	0.009605743461158136	10312	3811	36.96	1233	1495	14.5	1988	28.63	0.39				NPO	DCM	20-180
TOPAZ_NPD3_E010	Eukaryota;Metazoa;Arthropoda;Hexanauplia;-;-;-;-	Eukaryota;Metazoa;Opisthokonta;Arthropoda;Hexanauplia;Copepoda;Calanoida;Temoridae;Eurytemora affinis	Metazoa	4551871	1346	471002	10466	0	44.09	3312	544	0.5896321739130435	0.07368626752225314	0.0	0.0	2255	936	41.51	314	341	15.12	719	10.98	0.0				NPO	DCM	20-180
TOPAZ_NPD3_E011	Eukaryota;Metazoa;Arthropoda;Hexanauplia;-;-;-;-	Eukaryota;Metazoa;Opisthokonta;Arthropoda;Hexanauplia;Copepoda;Calanoida;Temoridae;Eurytemora affinis	Metazoa	2810912	864	175609	13883	0	41.87	3131	358	0.5083737931034482	0.11179230296784187	0.0019037931034482762	0.001754001167367015	1367	455	33.28	98	107	7.83	367	0.78	0.0				NPO	DCM	20-180
TOPAZ_NPD3_E012	Eukaryota;Metazoa;Arthropoda;-;-;-;-;-	Eukaryota;Metazoa;Opisthokonta;Arthropoda;Hexanauplia;Copepoda;Harpacticoida;Harpacticidae;Tigriopus californicus	Metazoa	39787943	8220	20014988	6936476	103595	39.23	5025	2431	0.498263567839196	0.09730485736936537	0.03047273869346733	0.014487470025014331	13791	7007	50.81	2692	3460	25.09	3217	62.75	0.39				NPO	DCM	20-180
TOPAZ_NPD3_E013	Eukaryota;Archaeplastida;Chlorophyta;-;-;-;-;-	Eukaryota;Viridiplantae;-;Chlorophyta;-;-;-;Pycnococcaceae;-	Chlorophyta	8609452	2007	3369406	349043	0	61.03	4402	695	0.8328847126436785	0.08622198360685826	0.0	0.0	5264	3398	64.55	1650	1873	35.58	2338	50.2	0.0				NPO	DCM	20-180
TOPAZ_NPD3_E014	Eukaryota;Metazoa;Arthropoda;Hexanauplia;-;-;-;-	Eukaryota;Metazoa;Opisthokonta;Arthropoda;Insecta;Pterygota;-;-;-	Metazoa	10096278	3053	1028406	75793	0	42.03	3158	1232	0.4162972277227723	0.07755125321671337	0.060762574257425726	0.012760104103789095	4015	1000	24.91	240	274	6.82	642	3.14	0.0				NPO	DCM	20-180
TOPAZ_NPD3_E015	Eukaryota;Metazoa;-;-;-;-;-;-	Eukaryota;Metazoa;Opisthokonta;Chordata;-;-;-;-;-	Metazoa	14669303	3882	3571930	370994	0	42.12	3669	1418	0.6157311564625851	0.0817138207988523	0.03860292517006803	0.010929220348669643	6889	3059	44.4	1065	1217	17.67	1890	40.39	0.0				NPO	DCM	20-180
TOPAZ_NPD3_E016	Eukaryota;Metazoa;Arthropoda;-;-;-;-;-	Eukaryota;Metazoa;Opisthokonta;Arthropoda;Insecta;Pterygota;-;-;-	Metazoa	13845166	4186	1393046	62451	0	39.62	3183	1696	0.33638762589928056	0.06616187586597476	0.060059640287769785	0.019474843740567675	4805	1184	24.64	255	324	6.74	720	9.02	0.0				NPO	DCM	20-180
TOPAZ_NPD3_E017	Eukaryota;Metazoa;Arthropoda;-;-;-;-;-	Eukaryota;Metazoa;Opisthokonta;Arthropoda;Insecta;Pterygota;-;-;-	Metazoa	16750614	4740	3157464	395212	0	34.12	3337	1783	0.5356591071428571	0.11200920001983658	0.04211821428571429	0.011731179725995395	7067	2944	41.66	1165	1384	19.58	1908	32.16	0.39				NPO	DCM	20-180
TOPAZ_NPD3_E018	Eukaryota;Metazoa;Arthropoda;-;-;-;-;-	Eukaryota;Metazoa;Opisthokonta;Arthropoda;Insecta;Pterygota;-;-;-	Metazoa	10628416	3193	1257414	109811	0	36.94	3162	1276	0.4809371962616822	0.11538790525059532	0.052453738317757015	0.01740847765992751	4471	1441	32.23	414	500	11.18	883	10.2	0.0				NPO	DCM	20-180
TOPAZ_NPD2_E001	Eukaryota;Archaeplastida;Chlorophyta;-;-;-;-;-	Eukaryota;Viridiplantae;-;Chlorophyta;-;-;-;Pycnococcaceae;-	Chlorophyta	13094792	2162	9063881	3743324	0	60.58	7037	604	0.8220634351145037	0.03987635722203352	0.0009858015267175573	0.001158153936556375	7436	4967	66.8	2412	2861	38.47	3028	78.04	0.0				NPO	DCM	5-20
TOPAZ_NPD2_E002	Eukaryota;Archaeplastida;Chlorophyta;Chloropicophyceae;-;-;-;-	Eukaryota;Viridiplantae;-;Chlorophyta;-;-;-;-;-	Chlorophyta	11949089	1936	8352665	3839471	0	61.94	7245	515	0.8177998333333333	0.050247488726358806	0.00642225	0.008033546068673535	7418	4543	61.24	2197	2560	34.51	2810	72.55	0.0	85.96	3.51	Eukaryota	NPO	DCM	5-20
TOPAZ_NPM1_E001	Eukaryota;-;-;-;-;-;-;-	Eukaryota;-;Sar;-;Bigyra;-;Bicosoecida;Cafeteriaceae;-	Eukaryota	9411754	2298	3078616	358558	0	59.31	4167	823	0.8185458947368424	0.07770456027388188	0.0004932631578947369	0.000765234662468095	4951	2299	46.44	850	924	18.66	1558	35.69	0.0				NPO	MES	0.8-5
TOPAZ_NPM1_E002	Eukaryota;-;-;-;-;-;-;-	Eukaryota;Fungi;Opisthokonta;Ascomycota;Dothideomycetes;Pleosporomycetidae;Venturiales;Sympoventuriaceae;Verruconis gallopava	Fungi	21235282	4299	11369827	2351558	0	51.59	5247	1387	0.5943850704225352	0.05374776979864721	0.0012861502347417842	0.001371856360608915	10870	5831	53.64	2075	2664	24.51	2775	62.35	0.39				NPO	MES	0.8-5
TOPAZ_NPM1_E003	Eukaryota;-;-;-;-;-;-;-	Eukaryota;Fungi;Opisthokonta;Ascomycota;Leotiomycetes;-;Helotiales;Mollisiaceae;Rhynchosporium commune	Fungi	46170087	896	45806519	44846783	35711807	48.64	104436	138	0.5547812554112554	0.061659137778468126	0.00228987012987013	0.004473787579647594	16864	10219	60.6	3337	5126	30.4	3804	93.73	0.0	100.0	0.0	Eukaryota_Fungi_Ascomycota	NPO	MES	0.8-5
TOPAZ_NPS1_E001	Eukaryota;Archaeplastida;Chlorophyta;Palmophyllophyceae;Prasinococcales;Prasinococcales-Clade-B;Prasinoderma;Prasinoderma singularis	Eukaryota;Viridiplantae;-;Chlorophyta;Palmophyllophyceae;-;Prasinococcales;Prasinococcaceae;Prasinoderma singulare	Chlorophyta	16911809	3859	6964253	958797	0	67.83	4491	1314	0.7945756470588234	0.07011273125050002	0.014820941176470587	0.007158162370745132	8675	4883	56.29	1832	2188	25.22	2673	60.78	0.0	59.83	0.85	Eukaryota	NPO	SRF	0.8-5
TOPAZ_NPS1_E002	Eukaryota;-;-;-;-;-;-;-	Eukaryota;-;-;-;Cryptophyceae;-;Pyrenomonadales;Goniomonadaceae;-	Cryptophyta	19092764	4615	6596098	682850	0	50.03	4164	1641	0.8952996335078536	0.028213730651012507	0.0010068586387434557	0.0029058431071314	8642	4443	51.41	1309	1710	19.79	2085	42.35	0.39	36.84	1.75	Eukaryota	NPO	SRF	0.8-5
TOPAZ_NPS1_E003	Eukaryota;Archaeplastida;Chlorophyta;-;-;-;-;-	Eukaryota;Viridiplantae;core chlorophytes;Chlorophyta;-;-;-;-;-	Chlorophyta	9824594	2319	3546670	572733	0	64.45	4263	809	0.8889127272727274	0.07555640297112959	0.0	0.0	5211	3332	63.94	1607	1861	35.71	2325	47.84	0.39	54.39	0.0	Eukaryota	NPO	SRF	0.8-5
TOPAZ_NPS1_E004	Eukaryota;Stramenopiles;Ochrophyta;Chrysophyceae;-;-;-;-	Eukaryota;-;Sar;-;Chrysophyceae;-;Chromulinales;Chromulinaceae;-	Ochrophyta	13714007	2830	7167804	1465607	0	52.84	5134	915	0.8646871739130435	0.06977128176696007	0.007985072463768115	0.006369704591969073	8611	4575	53.13	1616	1977	22.96	2464	61.57	0.39				NPO	SRF	0.8-5
TOPAZ_NPS1_E005	Eukaryota;Stramenopiles;Ochrophyta;Dictyochophyceae;-;-;-;-	Eukaryota;-;Sar;-;Dictyochophyceae;-;Pedinellales;-;-	Ochrophyta	23433037	5627	8278136	1213077	0	62.86	4176	1932	0.8287748510638298	0.048421710291263034	0.05080685106382979	0.01181885800542024	10315	4659	45.17	1056	1445	14.01	2028	32.94	1.18	26.98	3.44	Eukaryota_Ichthyosporea	NPO	SRF	0.8-5
TOPAZ_NPS1_E006	Eukaryota;Metazoa;-;-;-;-;-;-	Eukaryota;Metazoa;Opisthokonta;-;Choanoflagellata;-;Craspedida;Salpingoecidae;Salpingoeca rosetta	Choanozoa	13677805	3453	3954299	353730	0	55.29	3977	1254	0.8056276642335767	0.036075105439906885	0.08405138686131387	0.015562939516613934	6338	3151	49.72	1065	1152	18.18	1989	37.65	0.78	31.49	1.51	Eukaryota	NPO	SRF	0.8-5
TOPAZ_NPS1_E007	Eukaryota;Archaeplastida;Chlorophyta;Chloropicophyceae;-;-;-;-	Eukaryota;Viridiplantae;-;Chlorophyta;-;-;-;-;-	Chlorophyta	15607657	1824	13032751	8563133	169018	62.28	11140	423	0.8027133757961784	0.06918908616261682	0.014353248407643316	0.011220329718951576	9022	5602	62.09	2635	3172	35.16	3203	87.84	0.0				NPO	SRF	0.8-5
TOPAZ_NPS1_E008	Eukaryota;-;-;-;-;-;-;-	Eukaryota;-;Sar;-;-;-;-;-;-	SAR	36274658	6057	24173592	10264669	0	51.97	6713	1672	0.8601009641873278	0.03793310004778982	0.010018842975206612	0.006241866402123229	17078	8414	49.27	2344	3280	19.21	3237	75.69	0.78	75.63	9.86	Eukaryota_Fungi_Ascomycota	NPO	SRF	0.8-5
TOPAZ_NPS1_E010	Eukaryota;-;-;-;-;-;-;-	Eukaryota;-;Sar;-;Dinophyceae;-;Suessiales;Symbiodiniaceae;Symbiodinium sp-	Dinoflagellata	34766066	6437	20803098	7540599	83955	61.57	5900	1838	0.8551013793103449	0.03356750982592535	0.006158218390804598	0.006773912708146808	15336	7870	51.32	2397	3197	20.85	3289	81.57	1.18	81.82	13.64	Eukaryota	NPO	SRF	0.8-5
TOPAZ_NPS1_E011	Eukaryota;Hacrobia;Haptophyta;Prymnesiophyceae;-;-;-;-	Eukaryota;-;Prymnesiophyceae;Haptista;Haptophyta;-;Prymnesiales;Prymnesiaceae;Chrysochromulina rotalis	Haptophyta	38383674	7403	22265960	7422856	0	62.58	5660	2167	0.8763495833333333	0.02732355545383669	0.021190911458333333	0.014646107647471632	23614	10615	44.95	2043	3230	13.68	3124	60.78	1.18	59.52	10.83	Eukaryota_Fungi_Ascomycota	NPO	SRF	0.8-5
TOPAZ_NPS1_E012	Eukaryota;Archaeplastida;Chlorophyta;-;-;-;-;-	Eukaryota;Viridiplantae;core chlorophytes;Chlorophyta;-;-;-;-;-	Chlorophyta	15603601	2134	12277055	6554916	104725	54.88	8852	552	0.8276062420382165	0.07290297900839242	0.01883503184713376	0.008326400773428461	7596	4772	62.82	2293	2709	35.66	2931	71.37	0.39	83.33	0.85	Eukaryota	NPO	SRF	0.8-5
TOPAZ_NPS1_E013	Eukaryota;-;-;-;-;-;-;-	Eukaryota;-;Amoebozoa;Discosea;-;-;-;-;-	Amoebozoa	16247831	3884	5901747	676423	0	44.75	4255	1354	0.7636908588957056	0.048643580392203116	0.007432699386503068	0.0037084030034520103	7868	4372	55.57	1540	1847	23.47	2466	48.24	0.39	53.54	7.71	Eukaryota_Apicomplexa	NPO	SRF	0.8-5
TOPAZ_NPS1_E014	Eukaryota;Stramenopiles;Ochrophyta;Chrysophyceae;-;-;-;-	Eukaryota;-;Sar;-;Chrysophyceae;-;Chromulinales;Chromulinaceae;-	Ochrophyta	5287525	1505	754842	20274	0	42.57	3406	595	0.8680943396226416	0.02631753038748084	0.0	0.0	3474	1706	49.11	652	722	20.78	1264	25.1	0.0	28.21	0.0	Eukaryota	NPO	SRF	0.8-5
TOPAZ_NPS1_E015	Eukaryota;-;-;-;-;-;-;-	Eukaryota;-;Sar;-;-;-;-;-;-	SAR	4374143	1310	418245	12103	0	65.8	3248	531	0.8385006818181818	0.04575011268727937	0.0	0.0	2208	1131	51.22	304	373	16.89	795	9.41	0.0	7.69	0.0	Eukaryota	NPO	SRF	0.8-5
TOPAZ_NPS1_E016	Eukaryota;Metazoa;Arthropoda;Hexanauplia;-;-;-;-	Eukaryota;Metazoa;Opisthokonta;Arthropoda;Hexanauplia;Copepoda;Calanoida;Temoridae;Eurytemora affinis	Metazoa	4579679	1360	611296	137077	0	37.31	3168	534	0.6792871739130434	0.06722563743818094	0.0	0.0	2626	762	29.02	254	287	10.93	612	3.53	0.0				NPO	SRF	0.8-5
TOPAZ_NPS1_E017	Eukaryota;Archaeplastida;Chlorophyta;-;-;-;-;-	Eukaryota;Viridiplantae;core chlorophytes;Chlorophyta;-;-;-;-;-	Chlorophyta	11451153	2919	3117431	389632	0	71.63	3888	1066	0.8171944347826088	0.05431632647806582	0.009892782608695652	0.006403481871855015	6128	3656	59.66	1632	1909	31.15	2360	47.84	0.0	47.01	2.14	Eukaryota_Viridiplantae	NPO	SRF	0.8-5
TOPAZ_NPS1_E018	Eukaryota;Archaeplastida;Chlorophyta;-;-;-;-;-	Eukaryota;Viridiplantae;-;Chlorophyta;-;-;-;Pycnococcaceae;-	Chlorophyta	14680838	1748	12260910	7646035	141401	60.91	10565	420	0.8196593197278912	0.03481704844070307	0.006497006802721089	0.00693973067121984	8292	5598	67.51	2734	3288	39.65	3279	87.84	0.0	98.25	0.0	Eukaryota	NPO	SRF	0.8-5
TOPAZ_NPS1_E019	Eukaryota;Archaeplastida;Chlorophyta;-;-;-;-;-	Eukaryota;Viridiplantae;core chlorophytes;Chlorophyta;-;-;-;-;-	Chlorophyta	4495498	1253	717635	49724	0	59.13	3539	489	0.8328626666666666	0.02606620812895928	0.0	0.0	2589	1407	54.35	593	649	25.07	1156	23.53	0.0				NPO	SRF	0.8-5
TOPAZ_NPS1_E020	Eukaryota;Stramenopiles;Ochrophyta;Dictyochophyceae;-;-;-;-	Eukaryota;-;Sar;-;Dictyochophyceae;-;Pedinellales;-;Pteridomonas danica	Ochrophyta	13655917	3071	5676343	1467861	0	55.84	4469	996	0.8186863503649635	0.051989788383577935	0.023530364963503646	0.007745534377078813	5951	2511	42.19	645	828	13.91	1448	17.25	0.0	15.38	0.0	Eukaryota	NPO	SRF	0.8-5
TOPAZ_NPS1_E021	Eukaryota;-;-;-;-;-;-;-	Eukaryota;-;Sar;-;-;-;-;-;-	SAR	48237951	10813	20824726	3542466	0	40.88	4602	3616	0.7733562732919255	0.04178998985838876	0.008273809523809524	0.005478004576647655	26504	11809	44.56	2133	3876	14.62	3239	71.37	13.33	66.73	31.24	Eukaryota_Fungi_Ascomycota_Saccharomycetes_Saccharomycetales	NPO	SRF	0.8-5
TOPAZ_NPS1_E022	Eukaryota;Hacrobia;Haptophyta;Prymnesiophyceae;-;-;-;-	Eukaryota;-;Prymnesiophyceae;Haptista;Haptophyta;-;Prymnesiales;Chrysochromulinaceae;Chrysochromulina rotalis	Haptophyta	48940705	10485	23227125	5292909	0	62.26	4816	3370	0.7402818163265307	0.0453373885234861	0.02605326530612245	0.011184891939805356	23420	10663	45.53	2063	3343	14.27	3204	56.47	1.57	64.1	10.26	Eukaryota	NPO	SRF	0.8-5
TOPAZ_NPS1_E023	Eukaryota;Stramenopiles;Ochrophyta;Bacillariophyta;Bacillariophyta_X;-;-;-	Eukaryota;-;Sar;Bacillariophyta;Mediophyceae;Cymatosirophycidae;Cymatosirales;Cymatosiraceae;Extubocellulus spinifer	Ochrophyta	19329991	2758	14868963	7580144	50861	52.92	8158	716	0.7544056185567011	0.049714971960049634	0.06156829896907216	0.01955523495427255	9957	5488	55.12	1931	2456	24.67	2791	71.76	0.0	76.92	2.56	Eukaryota_Bacillariophyta	NPO	SRF	0.8-5
TOPAZ_NPS1_E024	Eukaryota;Archaeplastida;Chlorophyta;Mamiellophyceae;Mamiellales;Bathycoccaceae;-;-	Eukaryota;Viridiplantae;-;Chlorophyta;Mamiellophyceae;-;Mamiellales;Bathycoccaceae;Bathycoccus prasinos	Chlorophyta	11867455	2168	7338300	2344708	0	48.36	5930	659	0.8091510924369749	0.05962544923340681	0.007005630252100841	0.005288122514544525	6521	4153	63.69	2027	2421	37.13	2620	65.49	0.39	78.95	1.75	Eukaryota	NPO	SRF	0.8-5
TOPAZ_NPS1_E025	Eukaryota;-;-;-;-;-;-;-	Eukaryota;-;Sar;-;-;-;-;-;-	SAR	42902581	11664	8645760	399448	0	57.55	3625	4442	0.8681406279069768	0.04720780045738561	0.016906651162790696	0.01002468592301309	23802	10018	42.09	1454	2705	11.36	2587	43.53	4.31				NPO	SRF	0.8-5
TOPAZ_NPS1_E026	Eukaryota;-;-;-;-;-;-;-	Eukaryota;-;Sar;-;-;-;-;-;-	SAR	17913528	4475	5431306	473878	0	40.09	3987	1616	0.8744232222222224	0.0619457349411165	0.0015711111111111114	0.0015384360344514706	10642	4437	41.69	1383	1744	16.39	2330	43.92	0.78	41.48	4.58	Eukaryota	NPO	SRF	0.8-5
TOPAZ_NPS4_E001	Eukaryota;Metazoa;-;-;-;-;-;-	Eukaryota;Metazoa;Opisthokonta;-;-;-;-;-;-	Metazoa	5667178	1418	1726549	21335	0	41.89	4172	528	0.7969163157894738	0.05849299099207119	0.06706421052631578	0.03720234938569509	1759	1085	61.68	8	144	8.19	60	0.39	0.0				NPO	SRF	180-2000
TOPAZ_NPS4_E002	Eukaryota;Metazoa;Arthropoda;-;-;-;-;-	Eukaryota;Metazoa;Opisthokonta;Arthropoda;Insecta;Pterygota;-;-;-	Metazoa	2528882	776	173216	0	0	44.96	3180	323	0.6856430769230769	0.11121765655233924	0.0	0.0	1234	621	50.32	248	268	21.72	561	6.67	0.0				NPO	SRF	180-2000
TOPAZ_NPS4_E003	Eukaryota;Metazoa;Arthropoda;Hexanauplia;-;-;-;-	Eukaryota;Metazoa;Opisthokonta;Arthropoda;Hexanauplia;Copepoda;Calanoida;Temoridae;Eurytemora affinis	Metazoa	59133311	11016	35349899	12819048	0	45.2	5877	3119	0.4978047466216217	0.07705003266308033	0.009705844594594596	0.006220708194032945	19579	10397	53.1	3379	4742	24.22	3830	73.73	1.96	71.96	7.14	Eukaryota	NPO	SRF	180-2000
TOPAZ_NPS4_E004	Eukaryota;Metazoa;-;-;-;-;-;-	Eukaryota;Metazoa;Opisthokonta;-;-;-;-;-;-	Metazoa	8612203	2213	2636915	31602	0	40.72	3827	789	0.6567956321839079	0.09952325600918263	0.3026085057471265	0.07885423092357707	2442	702	28.75	30	51	2.09	110	0.0	0.0				NPO	SRF	180-2000
TOPAZ_NPS4_E005	Eukaryota;Metazoa;Arthropoda;Hexanauplia;-;-;-;-	Eukaryota;Metazoa;Opisthokonta;Arthropoda;Insecta;Pterygota;-;-;-	Metazoa	16815415	5082	1818225	122637	0	41.99	3176	2052	0.4450420710059171	0.08011565608636556	0.0837766272189349	0.017721021678628098	7007	1541	21.99	311	367	5.24	785	6.27	0.0	17.39	0.0	Eukaryota_Fungi_Ascomycota	NPO	SRF	180-2000
TOPAZ_NPS4_E006	Eukaryota;Metazoa;Arthropoda;Hexanauplia;-;-;-;-	Eukaryota;Metazoa;Opisthokonta;Arthropoda;Hexanauplia;Copepoda;Calanoida;Temoridae;Eurytemora affinis	Metazoa	41755598	10795	11555906	1993520	0	34.81	3750	3831	0.4567748803827751	0.09812126206629886	6.339712918660288e-06	0.00010298069406987778	14389	5079	35.3	1484	1945	13.52	2340	34.12	0.0				NPO	SRF	180-2000
TOPAZ_NPS4_E007	Eukaryota;Metazoa;-;-;-;-;-;-	Eukaryota;Metazoa;Opisthokonta;-;-;-;-;-;-	Metazoa	5332957	1500	903526	96428	0	36.5	3482	580	0.6368212962962964	0.10458231399319612	0.24228722222222224	0.06608542489100523	1568	467	29.78	16	34	2.17	97	0.0	0.0				NPO	SRF	180-2000
TOPAZ_NPS4_E008	Eukaryota;Metazoa;-;-;-;-;-;-	Eukaryota;Metazoa;Opisthokonta;Chordata;-;-;-;-;-	Metazoa	18726780	5181	3662043	340721	0	35.02	3499	1951	0.5475369148936171	0.07561617588436839	0.05613053191489362	0.014843053993189075	9184	2873	31.28	754	865	9.42	1553	29.41	0.0				NPO	SRF	180-2000
TOPAZ_NPS4_E009	Eukaryota;Metazoa;Arthropoda;Hexanauplia;-;-;-;-	Eukaryota;Metazoa;Opisthokonta;Arthropoda;Hexanauplia;Copepoda;Calanoida;Temoridae;Eurytemora affinis	Metazoa	7077966	1905	1677492	199176	0	48.38	3555	698	0.7399602816901408	0.04195527699260588	0.013477323943661973	0.013445879619951069	3406	1527	44.83	698	781	22.93	1253	22.35	0.0	14.81	1.32	Eukaryota	NPO	SRF	180-2000
TOPAZ_NPS4_E010	Eukaryota;Metazoa;Arthropoda;Hexanauplia;-;-;-;-	Eukaryota;Metazoa;Opisthokonta;Arthropoda;Hexanauplia;Copepoda;Calanoida;Temoridae;Eurytemora affinis	Metazoa	2562733	710	457970	30986	0	51.6	3510	271	0.8171649999999999	0.08070519315337196	0.0	0.0	928	549	59.16	298	319	34.38	600	9.8	0.39				NPO	SRF	180-2000
TOPAZ_NPS4_E011	Eukaryota;Metazoa;Arthropoda;Hexanauplia;-;-;-;-	Eukaryota;Metazoa;Opisthokonta;Arthropoda;Hexanauplia;Copepoda;Calanoida;Temoridae;Eurytemora affinis	Metazoa	4787189	1323	966999	161824	0	46.59	3434	495	0.7692989583333333	0.059169681011462825	1.2291666666666668e-05	8.426742112992951e-05	2132	960	45.03	373	420	19.7	808	9.41	0.0				NPO	SRF	180-2000
TOPAZ_NPS3_E001	Eukaryota;Metazoa;Arthropoda;Hexanauplia;-;-;-;-	Eukaryota;Metazoa;Opisthokonta;Arthropoda;Hexanauplia;Copepoda;Calanoida;Temoridae;Eurytemora affinis	Metazoa	61813774	15281	19921450	3213196	0	42.38	3985	5309	0.4587246042003231	0.0906567217333667	0.007311518578352182	0.004295133018365615	23169	10631	45.88	2288	3863	16.67	2992	46.67	4.31	50.0	10.42	Eukaryota_Fungi_Microsporidia	NPO	SRF	20-180
TOPAZ_NPS3_E002	Eukaryota;Metazoa;Arthropoda;Hexanauplia;-;-;-;-	Eukaryota;Metazoa;Opisthokonta;Arthropoda;Hexanauplia;Copepoda;Calanoida;Temoridae;Eurytemora affinis	Metazoa	20269702	5337	5136796	996945	0	40.87	3662	1924	0.5652401477832513	0.07831317791376832	0.01566960591133005	0.007289684583198826	8491	4148	48.85	1434	1747	20.57	2140	31.76	0.0	24.87	0.26	Eukaryota	NPO	SRF	20-180
TOPAZ_NPS3_E003	Eukaryota;Metazoa;Arthropoda;-;-;-;-;-	Eukaryota;Metazoa;Opisthokonta;Arthropoda;Insecta;Pterygota;-;-;-	Metazoa	3035923	811	685419	10831	0	46.51	3727	302	0.7572567741935482	0.09424743649759587	0.0	0.0	1413	698	49.4	308	330	23.35	644	9.8	0.0				NPO	SRF	20-180
TOPAZ_NPS3_E004	Eukaryota;Metazoa;Arthropoda;-;-;-;-;-	Eukaryota;Metazoa;Opisthokonta;Arthropoda;Insecta;Pterygota;-;-;-	Metazoa	27786076	7674	5396781	446146	0	36.72	3524	2904	0.4029808992805756	0.07780463760833256	0.010867302158273385	0.0056620372431866565	9689	3582	36.97	1191	1438	14.84	1937	29.8	0.0	25.76	1.84	Eukaryota_Metazoa	NPO	SRF	20-180
TOPAZ_NPS3_E005	Eukaryota;Metazoa;Arthropoda;Hexanauplia;-;-;-;-	Eukaryota;Metazoa;Opisthokonta;Arthropoda;Hexanauplia;Copepoda;Calanoida;Temoridae;Eurytemora affinis	Metazoa	27870994	7528	6297248	766325	0	35.1	3573	2777	0.4892518279569893	0.09757066778898056	0.07461946236559139	0.01804001841976613	10049	3655	36.37	1172	1425	14.18	1985	27.45	0.0	28.84	4.31	Eukaryota	NPO	SRF	20-180
TOPAZ_NPS3_E006	Eukaryota;Metazoa;Arthropoda;-;-;-;-;-	Eukaryota;Metazoa;Opisthokonta;Arthropoda;Hexanauplia;Copepoda;Harpacticoida;Harpacticidae;Tigriopus californicus	Metazoa	33873193	7458	15205982	4365267	50901	39.18	4633	2300	0.5011685840707963	0.09826637076219873	0.032963008849557524	0.015016105938441363	12251	6143	50.14	2399	2996	24.46	3010	59.61	0.39	54.5	2.91	Eukaryota	NPO	SRF	20-180
TOPAZ_NPS3_E007	Eukaryota;Metazoa;Arthropoda;-;-;-;-;-	Eukaryota;Metazoa;Opisthokonta;Arthropoda;Insecta;Pterygota;-;-;-	Metazoa	4021694	1179	606314	95851	0	35.29	3193	458	0.4059041463414633	0.15101035382004982	0.049922195121951216	0.017502630256996998	1104	361	32.7	91	107	9.69	265	1.96	0.0				NPO	SRF	20-180
TOPAZ_NPS3_E008	Eukaryota;Metazoa;Arthropoda;Hexanauplia;-;-;-;-	Eukaryota;Metazoa;Opisthokonta;Arthropoda;Insecta;Pterygota;-;-;-	Metazoa	16588599	5030	1748762	97612	0	41.79	3156	2040	0.4443710240963856	0.07403772397800187	0.0867612048192771	0.018356228180272816	6758	1578	23.35	317	378	5.59	816	7.45	0.0				NPO	SRF	20-180
TOPAZ_NPS3_E009	Eukaryota;Metazoa;Arthropoda;Hexanauplia;-;-;-;-	Eukaryota;Metazoa;Opisthokonta;Arthropoda;Hexanauplia;Copepoda;Calanoida;Temoridae;Eurytemora affinis	Metazoa	39025554	9878	11852636	2314093	0	36.5	3833	3426	0.4933362659846547	0.08917424108172797	0.06118496163682865	0.025547052721358852	15288	5474	35.81	1468	1984	12.98	2268	27.45	0.39	29.1	2.38	Eukaryota_Metazoa	NPO	SRF	20-180
TOPAZ_NPS3_E010	Eukaryota;Metazoa;Arthropoda;-;-;-;-;-	Eukaryota;Metazoa;Opisthokonta;Arthropoda;Insecta;Pterygota;-;-;-	Metazoa	12515383	3603	1867827	35752	0	40.47	3380	1421	0.29927507936507936	0.07206163816369268	0.014061666666666663	0.005405393654078818	3427	1342	39.16	375	425	12.4	862	9.02	0.0				NPO	SRF	20-180
TOPAZ_NPS3_E011	Eukaryota;Metazoa;Arthropoda;-;-;-;-;-	Eukaryota;Metazoa;Opisthokonta;Arthropoda;Insecta;Pterygota;-;-;-	Metazoa	15339866	4255	3085199	371798	0	34.94	3462	1596	0.3380727922077922	0.08822925338340558	0.19922123376623374	0.03767354639303911	5510	871	15.81	179	217	3.94	510	3.14	0.0				NPO	SRF	20-180
TOPAZ_NPS3_E012	Eukaryota;Metazoa;Arthropoda;Hexanauplia;-;-;-;-	Eukaryota;Metazoa;Opisthokonta;Arthropoda;Hexanauplia;Copepoda;Calanoida;Temoridae;Eurytemora affinis	Metazoa	8005971	2206	1734451	249975	0	47.44	3419	811	0.6622301234567901	0.09799136379802613	0.014705679012345681	0.006878694237679521	3607	1453	40.28	620	689	19.1	1183	17.65	0.0				NPO	SRF	20-180
TOPAZ_NPS3_E013	Eukaryota;Metazoa;Arthropoda;-;-;-;-;-	Eukaryota;Metazoa;Opisthokonta;Arthropoda;Insecta;Pterygota;-;-;-	Metazoa	7970064	2524	391675	23063	0	40.04	3042	1067	0.347304875	0.06455325439111784	0.045883375	0.011327821165580563	2678	709	26.47	164	208	7.77	511	3.53	0.0				NPO	SRF	20-180
TOPAZ_NPS3_E014	Eukaryota;Metazoa;Arthropoda;-;-;-;-;-	Eukaryota;Metazoa;Opisthokonta;Arthropoda;Insecta;Pterygota;-;-;-	Metazoa	44434059	11569	12208462	2070287	0	33.92	3709	4112	0.4441804943820225	0.11161347896825023	0.0684825617977528	0.018603237707788208	15566	5935	38.13	2017	2533	16.27	2849	49.41	0.39				NPO	SRF	20-180
TOPAZ_NPS3_E015	Eukaryota;Archaeplastida;Chlorophyta;-;-;-;-;-	Eukaryota;Viridiplantae;-;Chlorophyta;-;-;-;Pycnococcaceae;-	Chlorophyta	12167414	2246	7382808	2445738	0	60.81	5871	679	0.8244141803278687	0.04269809606920073	0.002210327868852459	0.002594759831087765	7130	4734	66.4	2253	2649	37.15	2929	71.76	0.0	87.72	0.0	Eukaryota	NPO	SRF	20-180
TOPAZ_NPS3_E016	Eukaryota;Archaeplastida;Chlorophyta;Chloropicophyceae;-;-;-;-	Eukaryota;Viridiplantae;-;Chlorophyta;-;-;-;-;-	Chlorophyta	11565473	2043	7318920	2838026	0	61.82	6241	577	0.8067090517241379	0.048523218562024656	0.00683896551724138	0.007558611026768302	7240	4439	61.31	2077	2428	33.54	2704	68.24	0.39				NPO	SRF	20-180
TOPAZ_NPS3_E017	Eukaryota;Metazoa;Arthropoda;Hexanauplia;-;-;-;-	Eukaryota;Metazoa;Opisthokonta;Arthropoda;Hexanauplia;Copepoda;Calanoida;Temoridae;Eurytemora affinis	Metazoa	11639777	3339	1785954	154511	0	42.03	3382	1302	0.5183072649572649	0.08690979888911772	0.010865555555555555	0.004947574981304632	5211	1973	37.86	578	674	12.93	1208	12.55	0.39				NPO	SRF	20-180
TOPAZ_NPS3_E018	Eukaryota;Metazoa;Arthropoda;Hexanauplia;-;-;-;-	Eukaryota;Metazoa;Opisthokonta;Arthropoda;Hexanauplia;Copepoda;Calanoida;Temoridae;Eurytemora affinis	Metazoa	9872103	2516	2919996	283377	0	48.71	3894	906	0.6545368686868687	0.05068056706543116	0.015181111111111112	0.0068244611862478795	4326	2262	52.29	1015	1137	26.28	1618	23.92	0.0	24.92	2.19	Eukaryota_Fungi_Ascomycota	NPO	SRF	20-180
TOPAZ_NPS3_E019	Eukaryota;Metazoa;Arthropoda;Hexanauplia;-;-;-;-	Eukaryota;Metazoa;Opisthokonta;Arthropoda;Insecta;Pterygota;-;-;-	Metazoa	12436119	3487	2302149	372747	0	40.25	3405	1317	0.39689640000000004	0.08053597045196638	0.043485440000000014	0.01383465616509496	4195	1174	27.99	194	237	5.65	581	1.57	0.0				NPO	SRF	20-180
TOPAZ_NPS3_E020	Eukaryota;Metazoa;Arthropoda;-;-;-;-;-	Eukaryota;Metazoa;Opisthokonta;Arthropoda;Insecta;Pterygota;Hymenoptera;Formicidae;-	Metazoa	4851994	1268	1364059	34609	0	46.36	3913	466	0.30559306122448976	0.11765348268788345	0.6825383673469388	0.13449421796762193	864	103	11.92	5	10	1.16	27	0.0	0.0				NPO	SRF	20-180
TOPAZ_NPS3_E021	Eukaryota;Metazoa;Arthropoda;Hexanauplia;-;-;-;-	Eukaryota;Metazoa;Opisthokonta;Arthropoda;Hexanauplia;Copepoda;Calanoida;Temoridae;Eurytemora affinis	Metazoa	53116115	11070	26274307	8278538	54808	44.49	4960	3328	0.4718278195488722	0.0749773737834032	0.009544736842105262	0.005088518748226116	18220	8909	48.9	2725	3712	20.37	3365	60.0	0.78	57.14	7.41	Eukaryota_Metazoa	NPO	SRF	20-180
TOPAZ_NPS2_E001	Eukaryota;Metazoa;Arthropoda;Hexanauplia;Calanoida;-;-;-	Eukaryota;Metazoa;Opisthokonta;Arthropoda;Hexanauplia;Copepoda;Calanoida;Temoridae;Eurytemora affinis	Metazoa	8137928	2183	2011475	180483	0	48.43	3612	791	0.7290607317073171	0.06224974257524376	0.0035313414634146343	0.002024612436381116	3801	1755	46.17	850	936	24.63	1429	25.49	0.0	18.52	1.06	Eukaryota_Metazoa	NPO	SRF	5-20
TOPAZ_NPS2_E002	Eukaryota;Archaeplastida;Chlorophyta;Chloropicophyceae;-;-;-;-	Eukaryota;Viridiplantae;-;Chlorophyta;-;-;-;-;-	Chlorophyta	9883623	1875	5826117	1835435	0	61.52	5751	554	0.8230858585858585	0.03278510776144402	0.005453232323232322	0.0062246794292181	6203	3766	60.71	1793	2067	33.32	2393	60.78	0.0	68.42	0.0	Eukaryota	NPO	SRF	5-20
TOPAZ_NPS2_E003	Eukaryota;Metazoa;Arthropoda;Hexanauplia;-;-;-;-	Eukaryota;Metazoa;Opisthokonta;Arthropoda;Insecta;Pterygota;-;-;-	Metazoa	9409945	2886	841496	15444	0	41.84	3134	1183	0.4178765263157895	0.0851557366954455	0.034834947368421056	0.009099585863761424	3571	856	23.97	179	211	5.91	524	3.53	0.0				NPO	SRF	5-20
TOPAZ_NPS2_E004	Eukaryota;Metazoa;Arthropoda;Hexanauplia;-;-;-;-	Eukaryota;Metazoa;Opisthokonta;Arthropoda;Hexanauplia;Copepoda;Calanoida;Temoridae;Eurytemora affinis	Metazoa	43872035	10839	14625551	2750564	0	36.75	3981	3705	0.5087284054669704	0.08666703333803989	0.03523744874715262	0.018273308374732785	17111	6198	36.22	1717	2306	13.48	2530	35.69	0.78				NPO	SRF	5-20
TOPAZ_NPS2_E005	Eukaryota;Metazoa;-;-;-;-;-;-	Eukaryota;Metazoa;Opisthokonta;Chordata;-;-;-;-;-	Metazoa	8640365	2511	1278868	83221	0	36.37	3286	984	0.5398403448275862	0.07037566200988357	0.012374367816091952	0.009020235450854331	4639	1333	28.73	320	361	7.78	847	10.59	0.0				NPO	SRF	5-20
TOPAZ_NPS2_E006	Eukaryota;Archaeplastida;Chlorophyta;-;-;-;-;-	Eukaryota;Viridiplantae;-;Chlorophyta;-;-;-;Pycnococcaceae;-	Chlorophyta	12511814	2143	8321067	3126348	0	60.82	6555	617	0.8283249999999999	0.07123326885428373	0.0007197619047619048	0.0009404173881556946	7024	4757	67.72	2333	2738	38.98	2924	75.29	0.0	80.7	0.0	Eukaryota	NPO	SRF	5-20
TOPAZ_RSD1_E001	Eukaryota;Archaeplastida;Chlorophyta;Mamiellophyceae;Mamiellales;Bathycoccaceae;Bathycoccus;Bathycoccus prasinos	Eukaryota;Viridiplantae;-;Chlorophyta;Mamiellophyceae;-;Mamiellales;Bathycoccaceae;Bathycoccus prasinos	Chlorophyta	9564327	1716	5919678	2067435	0	48.19	5966	512	0.8230075000000001	0.06055223783024043	0.007440104166666667	0.0037492897924117094	4885	3310	67.76	1682	1965	40.23	2275	55.69	0.0				RS	DCM	0.8-5
TOPAZ_RSD3_E001	Eukaryota;Metazoa;Arthropoda;-;-;-;-;-	Eukaryota;Metazoa;Opisthokonta;Arthropoda;Hexanauplia;Copepoda;Harpacticoida;Harpacticidae;Tigriopus californicus	Metazoa	64908397	14601	27877274	6056882	0	33.82	4514	4733	0.432386	0.10349981653049514	0.0017069076923076926	0.008295422081760291	18223	8697	47.73	2964	3946	21.65	3605	69.41	1.18	78.26	13.04	Eukaryota	RS	DCM	20-180
TOPAZ_RSS1_E001	Eukaryota;Archaeplastida;Chlorophyta;-;-;-;-;-	Eukaryota;Viridiplantae;-;Chlorophyta;-;-;-;Pycnococcaceae;-	Chlorophyta	13862369	2040	10418143	5298874	0	60.97	7974	541	0.8225758273381295	0.04311228037670404	0.002722374100719425	0.002509224014513786	7894	5324	67.44	2589	3082	39.04	3174	80.0	0.0				RS	SRF	0.8-5
TOPAZ_RSS1_E002	Eukaryota;Stramenopiles;Ochrophyta;Bacillariophyta;Bacillariophyta_X;-;-;-	Eukaryota;-;Sar;Bacillariophyta;Bacillariophyceae;-;Bacillariales;Bacillariaceae;Cylindrotheca closterium	Ochrophyta	22215530	3086	17458271	9592571	0	45.64	8776	791	0.7484504035874441	0.05186455378482495	0.002229282511210762	0.0022193206705145305	11793	6584	55.83	2232	2999	25.43	3014	79.61	0.39				RS	SRF	0.8-5
TOPAZ_RSS1_E003	Eukaryota;Hacrobia;Haptophyta;Prymnesiophyceae;-;-;-;-	Eukaryota;-;Prymnesiophyceae;Haptista;Haptophyta;-;Prymnesiales;Prymnesiaceae;Chrysochromulina rotalis	Haptophyta	10840757	3158	1274972	22787	0	60.82	3343	1263	0.7737731192660551	0.055195182356866934	0.002189633027522936	0.0014316923498424012	6120	2577	42.11	540	689	11.26	1298	15.29	0.0				RS	SRF	0.8-5
TOPAZ_RSS1_E004	Eukaryota;Archaeplastida;Chlorophyta;Mamiellophyceae;Mamiellales;Bathycoccaceae;-;-	Eukaryota;Viridiplantae;-;Chlorophyta;Mamiellophyceae;-;Mamiellales;Bathycoccaceae;Ostreococcus sp- 'lucimarinus'	Chlorophyta	12289756	478	12076264	11323062	5101133	60.5	41846	87	0.8501290243902441	0.03174841411863253	0.012250243902439024	0.00861362255014965	7425	5113	68.86	2543	3088	41.59	3060	83.14	0.0	95.73	0.43	Eukaryota_Viridiplantae_Chlorophyta_Mamiellophyceae_Mamiellales_Bathycoccaceae_Ostreococcus	RS	SRF	0.8-5
TOPAZ_RSS1_E005	Eukaryota;Archaeplastida;Chlorophyta;Mamiellophyceae;Mamiellales;Bathycoccaceae;Bathycoccus;Bathycoccus prasinos	Eukaryota;Viridiplantae;-;Chlorophyta;Mamiellophyceae;-;Mamiellales;Bathycoccaceae;Bathycoccus prasinos	Chlorophyta	10051730	1804	6264809	2280126	0	48.09	6045	532	0.8326086138613864	0.05960870412934347	0.011112871287128713	0.004849131459769478	5204	3533	67.89	1774	2079	39.95	2406	59.61	0.0	68.42	0.0	Eukaryota	RS	SRF	0.8-5
TOPAZ_RSS1_E006	Eukaryota;Archaeplastida;Chlorophyta;Prasino-Clade-V;Pseudoscourfieldiales;Pycnococcaceae;Pycnococcus;Pycnococcus provasolii	Eukaryota;Viridiplantae;-;Chlorophyta;-;-;-;Pycnococcaceae;Pycnococcus provasolii	Chlorophyta	15842334	3474	7188362	1231834	0	58.06	4706	1157	0.8866283018867923	0.04939592782604308	0.007024779874213837	0.0031393070654072218	8013	4409	55.02	1642	1978	24.68	2543	45.88	0.39				RS	SRF	0.8-5
TOPAZ_RSS1_E007	Eukaryota;Hacrobia;Cryptophyta;Cryptophyceae;Cryptomonadales;-;-;-	Eukaryota;-;-;-;Cryptophyceae;-;Pyrenomonadales;Geminigeraceae;Geminigera cryophila	Cryptophyta	45684866	8559	27251738	8970891	0	58.1	5841	2510	0.8298991028446389	0.04374501839052344	0.01186352297592998	0.006810422220916456	22292	9657	43.32	2213	3317	14.88	3121	67.45	1.96				RS	SRF	0.8-5
TOPAZ_RSS1_E008	Eukaryota;Archaeplastida;Chlorophyta;Mamiellophyceae;Mamiellales;Mamiellaceae;Micromonas;Micromonas sp.	Eukaryota;Viridiplantae;-;Chlorophyta;Mamiellophyceae;-;Mamiellales;Mamiellaceae;Micromonas pusilla	Chlorophyta	14702377	2466	9889997	4172841	0	65.65	6750	673	0.7803431081081081	0.08624643800597241	0.003217364864864865	0.003541110942163697	8303	5042	60.73	2219	2716	32.71	2850	67.45	0.0	82.05	0.85	Eukaryota_Viridiplantae_Chlorophyta_Mamiellophyceae_Mamiellales_Mamiellaceae_Micromonas	RS	SRF	0.8-5
TOPAZ_RSS4_E001	Eukaryota;Metazoa;Arthropoda;Hexanauplia;-;-;-;-	Eukaryota;Metazoa;Opisthokonta;Arthropoda;Hexanauplia;Copepoda;Calanoida;Temoridae;Eurytemora affinis	Metazoa	10037263	2723	2302129	210439	0	47.76	3557	1009	0.7143238613861388	0.0647888967686257	0.008062673267326731	0.011505726158648146	4712	2069	43.91	950	1068	22.67	1552	25.88	0.0	33.33	2.22	Eukaryota_Apicomplexa	RS	SRF	180-2000
TOPAZ_RSS4_E002	Eukaryota;Metazoa;Arthropoda;Hexanauplia;-;-;-;-	Eukaryota;Metazoa;Opisthokonta;Arthropoda;Insecta;Pterygota;-;-;-	Metazoa	7909590	2400	793507	100342	0	41.01	3151	970	0.4771015	0.09006193845210084	0.034166249999999995	0.008706899042569634	3232	588	18.19	116	136	4.21	349	2.35	0.0				RS	SRF	180-2000
TOPAZ_RSS4_E003	Eukaryota;Metazoa;Arthropoda;-;-;-;-;-	Eukaryota;Metazoa;Opisthokonta;Arthropoda;Hexanauplia;Copepoda;Calanoida;Temoridae;Eurytemora affinis	Metazoa	33185861	9009	7800758	485019	0	38.65	3573	3340	0.6511604518072289	0.08240133601955686	0.2154618373493976	0.07034846143622064	13547	3148	23.24	598	795	5.87	1253	13.33	0.39				RS	SRF	180-2000
TOPAZ_RSS4_E004	Eukaryota;Metazoa;Arthropoda;Hexanauplia;-;-;-;-	Eukaryota;Metazoa;Opisthokonta;Arthropoda;Hexanauplia;Copepoda;Calanoida;Temoridae;Eurytemora affinis	Metazoa	28203422	7920	5223081	420659	0	35.12	3424	3015	0.5106064310954064	0.09856299794697156	0.05403257950530035	0.01480490836583296	10941	3984	36.41	1242	1564	14.29	2081	32.55	0.0				RS	SRF	180-2000
TOPAZ_RSS3_E001	Eukaryota;Metazoa;Arthropoda;Hexanauplia;-;-;-;-	Eukaryota;Metazoa;Opisthokonta;Arthropoda;Hexanauplia;Copepoda;Calanoida;Temoridae;Eurytemora affinis	Metazoa	2983363	764	856677	125755	0	55.62	3878	275	0.7817613333333335	0.04488012238050258	0.0028636666666666663	0.0023740267947565843	1192	752	63.09	457	491	41.19	825	14.51	0.0	7.41	0.0	Eukaryota_Metazoa	RS	SRF	20-180
TOPAZ_RSS3_E002	Eukaryota;Metazoa;Arthropoda;Hexanauplia;-;-;-;-	Eukaryota;Metazoa;Opisthokonta;Arthropoda;Hexanauplia;Copepoda;Calanoida;Temoridae;Eurytemora affinis	Metazoa	12724159	3289	3449432	424568	0	46.66	3826	1187	0.5829891406250001	0.08146021268105508	0.016025234375	0.007149633400221884	5406	2573	47.6	1045	1191	22.03	1694	28.24	0.39	26.46	0.53	Eukaryota	RS	SRF	20-180
TOPAZ_RSS3_E003	Eukaryota;Metazoa;Arthropoda;-;-;-;-;-	Eukaryota;Metazoa;Opisthokonta;Arthropoda;Insecta;Pterygota;-;-;-	Metazoa	44386461	13119	5512772	475949	0	35.15	3240	5205	0.34954076576576576	0.0929517759831549	0.12787254504504506	0.029833154195348943	15527	4039	26.01	766	1116	7.19	1605	20.78	0.0				RS	SRF	20-180
TOPAZ_RSS3_E004	Eukaryota;Metazoa;Arthropoda;-;-;-;-;-	Eukaryota;Metazoa;Opisthokonta;Arthropoda;Insecta;Pterygota;-;-;-	Metazoa	28536841	8123	4537536	243895	0	40.0	3410	3159	0.3567794755244755	0.07666603846502525	0.06579849650349649	0.013091745738470368	9233	2655	28.76	531	688	7.45	1288	17.65	0.0	13.6	1.59	Eukaryota_Fungi_Ascomycota	RS	SRF	20-180
TOPAZ_RSS3_E005	Eukaryota;Metazoa;Arthropoda;Hexanauplia;-;-;-;-	Eukaryota;Metazoa;Opisthokonta;Arthropoda;Insecta;Pterygota;-;-;-	Metazoa	17965886	5180	2702346	216452	0	43.28	3333	2008	0.4915526666666666	0.08536308231183888	0.03860244444444445	0.011150726315268648	7370	2371	32.17	793	924	12.54	1385	25.49	0.0				RS	SRF	20-180
TOPAZ_RSS3_E006	Eukaryota;Metazoa;Arthropoda;-;-;-;-;-	Eukaryota;Metazoa;Opisthokonta;Arthropoda;Insecta;Pterygota;-;-;-	Metazoa	8069216	2490	598804	16490	0	34.13	3104	1026	0.5432711111111111	0.08404528798272254	0.019921358024691364	0.00576580592015161	3661	1426	38.95	537	607	16.58	1096	14.9	0.0	11.9	0.11	Eukaryota_Metazoa	RS	SRF	20-180
TOPAZ_RSS3_E007	Eukaryota;Metazoa;Arthropoda;Hexanauplia;-;-;-;-	Eukaryota;Metazoa;Opisthokonta;Arthropoda;Hexanauplia;Copepoda;Calanoida;Temoridae;Eurytemora affinis	Metazoa	35201072	8644	11494463	2248005	0	40.34	4006	2968	0.5420926912181303	0.08199980656273984	0.024310821529745043	0.009694597786255508	13973	6613	47.33	2115	2805	20.07	2832	48.24	0.39	48.14	9.56	Eukaryota_Fungi_Ascomycota	RS	SRF	20-180
TOPAZ_RSS3_E008	Eukaryota;Metazoa;Arthropoda;Hexanauplia;-;-;-;-	Eukaryota;Metazoa;Opisthokonta;Arthropoda;Insecta;Pterygota;-;-;-	Metazoa	10544548	2890	2128890	282690	0	38.89	3522	1086	0.4874661320754718	0.10524723907615044	0.03074254716981132	0.012108794952844778	4709	1104	23.44	129	172	3.65	498	1.96	0.0				RS	SRF	20-180
TOPAZ_RSS3_E009	Eukaryota;Metazoa;Arthropoda;Hexanauplia;-;-;-;-	Eukaryota;Metazoa;Opisthokonta;Arthropoda;Hexanauplia;Copepoda;Calanoida;Temoridae;Eurytemora affinis	Metazoa	13843053	4072	1795176	135245	0	37.04	3264	1615	0.5334502877697842	0.08694305356925283	0.0027791366906474817	0.003846097243037207	5924	2058	34.74	548	659	11.12	1161	10.59	0.39				RS	SRF	20-180
TOPAZ_RSS3_E010	Eukaryota;Metazoa;Arthropoda;-;-;-;-;-	Eukaryota;Metazoa;Opisthokonta;Arthropoda;Hexanauplia;Copepoda;Harpacticoida;Harpacticidae;Tigriopus californicus	Metazoa	32312791	8905	6515859	576786	0	39.66	3516	3358	0.4985021604938271	0.07380758861181072	0.009464907407407408	0.006696334656432039	12610	5581	44.26	1625	2175	17.25	2452	33.73	1.18	37.5	8.33	Eukaryota_Fungi_Microsporidia	RS	SRF	20-180
TOPAZ_SAD1_E001	Eukaryota;Hacrobia;Haptophyta;Prymnesiophyceae;Isochrysidales;-;-;-	Eukaryota;-;Prymnesiophyceae;Haptista;Haptophyta;-;Isochrysidales;Noelaerhabdaceae;Emiliania huxleyi	Haptophyta	27415302	7327	6443928	685295	0	66.47	3654	2706	0.7707145090909091	0.06741650997166056	0.035666	0.013864776875888836	12296	5298	43.09	1034	1472	11.97	2158	25.88	0.78				SAO	DCM	0.8-5
TOPAZ_SAD1_E002	Eukaryota;Alveolata;Dinoflagellata;Dinophyceae;-;-;-;-	Eukaryota;-;Sar;-;Dinophyceae;-;Gymnodiniales;Kareniaceae;-	Dinoflagellata	7772364	2003	2159625	309090	0	47.9	3781	715	0.6875241025641026	0.07519616829838281	0.015094615384615385	0.011265737219928452	2659	636	23.92	47	117	4.4	302	1.18	0.0				SAO	DCM	0.8-5
TOPAZ_SAD1_E003	Eukaryota;Hacrobia;Haptophyta;Prymnesiophyceae;-;-;-;-	Eukaryota;-;Prymnesiophyceae;Haptista;Haptophyta;-;Phaeocystales;Phaeocystaceae;Phaeocystis antarctica	Haptophyta	70309975	15695	30882796	6580336	0	68.21	4584	5069	0.8068288494318181	0.05187998815787664	0.06995305397727272	0.024671727013458784	35540	14030	39.48	2053	3733	10.5	3348	59.22	1.18	65.22	0.0	Eukaryota_Fungi_Ascomycota	SAO	DCM	0.8-5
TOPAZ_SAD1_E004	Eukaryota;Hacrobia;Cryptophyta;Cryptophyceae;Cryptomonadales;-;-;-	Eukaryota;-;-;-;Cryptophyceae;-;Pyrenomonadales;Geminigeraceae;Geminigera cryophila	Cryptophyta	24193571	5492	10184423	2295918	0	62.02	4455	1785	0.7773129752066115	0.0517488843037735	0.03262648760330578	0.010895249687925606	10691	3835	35.87	940	1209	11.31	1829	26.67	0.39				SAO	DCM	0.8-5
TOPAZ_SAD1_E005	Eukaryota;Stramenopiles;-;-;-;-;-;-	Eukaryota;-;Sar;-;Bigyra;Labyrinthulomycetes;Thraustochytrida;Thraustochytriaceae;-	SAR	5715805	1125	3176911	828688	0	47.63	5420	353	0.7910856896551723	0.09509367639355214	0.009486724137931031	0.005677254493069034	3119	1590	50.98	685	734	23.53	1275	21.96	0.0				SAO	DCM	0.8-5
TOPAZ_SAD1_E006	Eukaryota;Archaeplastida;Chlorophyta;Mamiellophyceae;Mamiellales;Mamiellaceae;Micromonas;Micromonas sp.	Eukaryota;Viridiplantae;-;Chlorophyta;Mamiellophyceae;-;Mamiellales;Mamiellaceae;Micromonas pusilla	Chlorophyta	18195744	1450	16712109	13793205	1615293	65.81	18508	290	0.8275678571428572	0.051111968021966166	0.0038007142857142853	0.004845921139226072	9586	6047	63.08	2591	3292	34.34	3200	80.78	0.78				SAO	DCM	0.8-5
TOPAZ_SAD1_E007	Eukaryota;Stramenopiles;Ochrophyta;Bacillariophyta;-;-;-;-	Eukaryota;-;Sar;Bacillariophyta;Bacillariophyceae;-;Naviculales;-;-	Ochrophyta	65699918	11198	43243358	18671216	129343	45.97	6560	3029	0.7875902587519025	0.042028281107733184	0.02044267884322679	0.009479848296350542	29850	14462	48.45	2835	5624	18.84	4005	84.71	21.57	100.0	38.46	Eukaryota	SAO	DCM	0.8-5
TOPAZ_SAD1_E008	Eukaryota;-;-;-;-;-;-;-	Eukaryota;-;Sar;-;-;-;-;-;-	SAR	10579327	1874	6815352	2877373	0	68.81	6483	514	0.9038689622641508	0.02395041493039731	0.00832075471698113	0.008048915864898427	5207	2278	43.75	551	784	15.06	1282	14.9	0.0				SAO	DCM	0.8-5
TOPAZ_SAD1_E009	Eukaryota;Archaeplastida;Chlorophyta;Mamiellophyceae;Mamiellales;Bathycoccaceae;-;-	Eukaryota;Viridiplantae;-;Chlorophyta;Mamiellophyceae;-;Mamiellales;Bathycoccaceae;Bathycoccus prasinos	Chlorophyta	11466796	1962	7609648	2919970	0	48.6	6544	557	0.8165700869565217	0.0617001397714667	0.01371426086956522	0.00786326539769298	6363	4007	62.97	1950	2331	36.63	2550	62.75	0.78	73.5	3.85	Eukaryota_Viridiplantae_Chlorophyta_Mamiellophyceae_Mamiellales	SAO	DCM	0.8-5
TOPAZ_SAD1_E010	Eukaryota;Stramenopiles;Ochrophyta;Pelagophyceae;Pelagomonadales;Pelagomonadaceae;-;-	Eukaryota;-;Sar;-;Pelagophyceae;-;Pelagomonadales;-;Aureococcus anophagefferens	Ochrophyta	25011711	5051	13660370	3573117	0	71.55	5307	1560	0.8316804382470119	0.0550707068955472	0.046508007968127485	0.02078021758894168	17474	7582	43.39	1808	2539	14.53	2812	60.39	0.0	69.23	5.13	Eukaryota_Pelagophyceae_Pelagomonadales_Aureococcus_Aureococcus.anophagefferens	SAO	DCM	0.8-5
TOPAZ_SAD1_E011	Eukaryota;-;-;-;-;-;-;-	Eukaryota;-;Sar;-;Dinophyceae;-;-;-;-	Dinoflagellata	245607316	55911	101712045	21091870	50397	60.98	4453	18369	0.8316012332112334	0.04548276906111338	0.0	0.0	106421	46104	43.32	3241	12549	11.79	4495	87.45	26.67				SAO	DCM	0.8-5
TOPAZ_SAD1_E012	Eukaryota;-;-;-;-;-;-;-	Eukaryota;-;Sar;-;-;-;-;-;-	SAR	11006609	2324	5364074	848900	0	47.33	4919	795	0.7238519819819822	0.07742537143609769	0.140940990990991	0.025051032920206863	4899	2710	55.32	980	1168	23.84	1653	31.37	0.0	25.59	1.35	Eukaryota_Fungi_Ascomycota	SAO	DCM	0.8-5
TOPAZ_SAD1_E013	Eukaryota;Archaeplastida;Chlorophyta;Mamiellophyceae;Mamiellales;Bathycoccaceae;Bathycoccus;Bathycoccus prasinos	Eukaryota;Viridiplantae;-;Chlorophyta;Mamiellophyceae;-;Mamiellales;Bathycoccaceae;Bathycoccus prasinos	Chlorophyta	10593160	2048	5956320	1825429	0	48.0	5547	623	0.8023131132075471	0.05550807766074193	0.006291320754716981	0.004017292121747687	5836	3672	62.92	1800	2132	36.53	2434	56.86	0.0				SAO	DCM	0.8-5
TOPAZ_SAD1_E014	Eukaryota;Hacrobia;Haptophyta;Prymnesiophyceae;-;-;-;-	Eukaryota;-;Prymnesiophyceae;Haptista;Haptophyta;-;Prymnesiales;Chrysochromulinaceae;Chrysochromulina rotalis	Haptophyta	38249927	8968	14874038	2484569	0	65.66	4301	3004	0.8498612532637076	0.038295601544381566	0.02924804177545692	0.019523372431526333	21600	9678	44.81	1836	2836	13.13	2975	52.16	1.57	57.58	18.18	Eukaryota_Apicomplexa_Conoidasida_Eucoccidiorida	SAO	DCM	0.8-5
TOPAZ_SAD1_E015	Eukaryota;-;-;-;-;-;-;-	Eukaryota;-;Sar;-;-;-;-;-;-	SAR	2621778	730	471203	84097	0	36.57	3457	277	0.8682644444444444	0.13357457465798547	0.011373333333333334	0.005288451429153767	1551	629	40.55	168	188	12.12	525	6.27	0.0				SAO	DCM	0.8-5
TOPAZ_SAD1_E016	Eukaryota;Archaeplastida;Chlorophyta;Mamiellophyceae;Mamiellales;Mamiellaceae;Micromonas;-	Eukaryota;Viridiplantae;-;Chlorophyta;Mamiellophyceae;-;Mamiellales;Mamiellaceae;Micromonas pusilla	Chlorophyta	11669075	2759	4590939	582989	0	67.7	4296	936	0.7947376068376069	0.052597732437060805	0.0024364957264957268	0.004106100176595567	6673	3465	51.93	1328	1559	23.36	2108	45.49	1.57				SAO	DCM	0.8-5
TOPAZ_SAD1_E017	Eukaryota;-;-;-;-;-;-;-	Eukaryota;-;Sar;-;-;-;-;-;-	SAR	63331299	11046	39787085	18438419	113104	55.06	6409	2877	0.8469928706624605	0.04372715016411869	0.02075671924290221	0.010184443801493586	29784	12747	42.8	2574	4672	15.69	3570	78.04	9.02				SAO	DCM	0.8-5
TOPAZ_SAD1_E018	Eukaryota;Archaeplastida;Chlorophyta;Mamiellophyceae;Mamiellales;Bathycoccaceae;-;-	Eukaryota;Viridiplantae;-;Chlorophyta;Mamiellophyceae;-;Mamiellales;Bathycoccaceae;Ostreococcus sp- 'lucimarinus'	Chlorophyta	11839251	989	10886937	8721897	603375	60.71	17181	215	0.8390658823529409	0.056466008298170126	0.01291966386554622	0.009953006043340791	7355	4887	66.44	2412	2910	39.56	2976	81.57	0.39				SAO	DCM	0.8-5
TOPAZ_SAD1_E019	Eukaryota;-;-;-;-;-;-;-	Eukaryota;-;Sar;Bacillariophyta;Coscinodiscophyceae;Coscinodiscophycidae;Melosirales;Stephanopyxidaceae;Stephanopyxis turris	Eukaryota	7555353	2055	1575540	81522	0	39.14	3620	780	0.8258713157894737	0.056495226052205076	0.005833684210526316	0.0031720397895664545	3394	1446	42.6	436	511	15.06	1005	18.43	0.0				SAO	DCM	0.8-5
TOPAZ_SAD1_E020	Eukaryota;-;-;-;-;-;-;-	Eukaryota;-;Sar;-;-;-;-;-;-	SAR	6311576	850	4919890	2924053	0	48.88	9155	200	0.73934609375	0.09004887142923397	0.009841875	0.0064644273902933575	2929	1665	56.85	660	748	25.54	1213	24.31	0.39	11.11	0.0	Eukaryota_Apicomplexa_Conoidasida_Eucoccidiorida	SAO	DCM	0.8-5
TOPAZ_SAD1_E021	Eukaryota;Stramenopiles;Ochrophyta;Pelagophyceae;Pelagomonadales;Pelagomonadaceae;Aureococcus;Aureococcus anophagefferens	Eukaryota;-;Sar;-;Pelagophyceae;-;Pelagomonadales;-;Aureococcus anophagefferens	Ochrophyta	2795689	420	2088727	971009	0	52.48	7602	113	0.6823010714285714	0.053046401408799335	0.07576892857142857	0.012983639523670251	1052	505	48.0	158	257	24.43	333	6.67	2.75				SAO	DCM	0.8-5
TOPAZ_SAD1_E022	Eukaryota;-;-;-;-;-;-;-	Eukaryota;-;Sar;-;-;-;-;-;-	SAR	40298814	4880	33090980	21927859	707239	45.37	10856	1124	0.7622005955334988	0.03824690658949023	0.027927096774193548	0.010496535751721176	18480	9040	48.92	2662	3736	20.22	3470	82.75	2.75				SAO	DCM	0.8-5
TOPAZ_SAD1_E023	Eukaryota;Archaeplastida;Chlorophyta;Mamiellophyceae;Mamiellales;Mamiellaceae;Micromonas;-	Eukaryota;Viridiplantae;-;Chlorophyta;Mamiellophyceae;-;Mamiellales;Mamiellaceae;Micromonas pusilla	Chlorophyta	41240519	5407	31564819	21612934	1227300	69.02	10570	1079	0.8203852300242132	0.05379467285756702	0.0	0.0	23327	13857	59.4	2753	6987	29.95	3415	87.45	53.73	96.49	73.68	Eukaryota_Viridiplantae_Chlorophyta_Mamiellophyceae_Mamiellales	SAO	DCM	0.8-5
TOPAZ_SAD1_E024	Eukaryota;-;-;-;-;-;-;-	Eukaryota;-;Sar;-;-;-;-;-;-	SAR	24678205	4825	13357493	6040008	75953	64.4	5390	1279	0.8664836032388664	0.04571106942069361	0.02356967611336032	0.012286538958193672	9224	4403	47.73	1161	1527	16.55	2129	44.71	0.78				SAO	DCM	0.8-5
TOPAZ_SAD1_E025	Eukaryota;Stramenopiles;Ochrophyta;Chrysophyceae;-;-;-;-	Eukaryota;-;Sar;-;Chrysophyceae;-;Chromulinales;Chromulinaceae;Paraphysomonas bandaiensis	Ochrophyta	15311467	2140	11898953	6619547	53929	47.41	8813	544	0.8641340909090909	0.06743789410884575	0.0	0.0	7928	4197	52.94	1650	1990	25.1	2343	62.75	3.14				SAO	DCM	0.8-5
TOPAZ_SAD1_E026	Eukaryota;Archaeplastida;Chlorophyta;-;-;-;-;-	Eukaryota;Viridiplantae;-;Chlorophyta;-;-;-;Pycnococcaceae;-	Chlorophyta	15584437	705	15202623	14153381	5322804	60.9	34341	136	0.8171488461538461	0.034080310391206035	0.015583717948717954	0.016690017867973292	8636	5989	69.35	2893	3507	40.61	3412	90.98	0.0	100.0	0.0	Eukaryota	SAO	DCM	0.8-5
TOPAZ_SAD1_E027	Eukaryota;Hacrobia;Cryptophyta;Cryptophyceae;Cryptomonadales;-;-;-	Eukaryota;-;-;-;Cryptophyceae;-;Pyrenomonadales;Geminigeraceae;Geminigera cryophila	Cryptophyta	52459685	9690	31563520	11886503	0	58.18	5902	2739	0.8438050857142857	0.052328787909144935	0.02801295238095238	0.01545836549751866	23539	10043	42.67	2369	3640	15.46	3212	69.8	1.96	76.36	23.64	Eukaryota_Fungi_Microsporidia	SAO	DCM	0.8-5
TOPAZ_SAD1_E028	Eukaryota;Stramenopiles;Ochrophyta;Pelagophyceae;Pelagomonadales;Pelagomonadaceae;-;-	Eukaryota;-;Sar;-;Pelagophyceae;-;Pelagomonadales;-;Aureococcus anophagefferens	Ochrophyta	3292628	635	1898116	629754	0	51.98	5769	188	0.7239800000000001	0.05241456621508138	0.07410333333333334	0.016627570143857132	1297	555	42.79	161	256	19.74	367	6.67	1.96				SAO	DCM	0.8-5
TOPAZ_SAD1_E029	Eukaryota;Hacrobia;Cryptophyta;Cryptophyceae;Cryptomonadales;-;-;-	Eukaryota;-;-;-;Cryptophyceae;-;Pyrenomonadales;Geminigeraceae;Geminigera cryophila	Cryptophyta	17681837	3112	11140912	4713883	50932	54.25	6405	843	0.8808325988700566	0.05028987208100495	0.0168674011299435	0.008408470105617363	5106	1875	36.72	176	283	5.54	680	6.67	0.0				SAO	DCM	0.8-5
TOPAZ_SAD1_E030	Eukaryota;Stramenopiles;Ochrophyta;Bacillariophyta;Bacillariophyta_X;-;-;-	Eukaryota;-;Sar;Bacillariophyta;Mediophyceae;Cymatosirophycidae;Cymatosirales;Cymatosiraceae;Extubocellulus spinifer	Ochrophyta	25369477	1517	24402067	21327977	4587421	54.93	25000	298	0.7400837795275591	0.03745453043734631	0.057786377952755916	0.020671940629763304	11555	6668	57.71	2394	3136	27.14	3121	83.14	0.39	92.31	5.13	Eukaryota_Bacillariophyta	SAO	DCM	0.8-5
TOPAZ_SAD1_E031	Eukaryota;Alveolata;Dinoflagellata;Dinophyceae;-;-;-;-	Eukaryota;-;Sar;-;Dinophyceae;-;Gymnodiniales;Kareniaceae;-	Dinoflagellata	3794625	1169	379652	0	0	42.86	3095	477	0.1426605263157895	0.06152160677130428	0.3327189473684211	0.06866209993375544	705	80	11.35	13	16	2.27	78	0.39	0.0				SAO	DCM	0.8-5
TOPAZ_SAD1_E032	Eukaryota;-;-;-;-;-;-;-	Eukaryota;-;Sar;-;Dinophyceae;-;-;-;-	Dinoflagellata	23396836	4274	14189760	5788497	0	60.18	6051	1174	0.8852191880341882	0.039224472887119034	0.014626367521367525	0.013877330313650346	8356	4288	51.32	982	1340	16.04	1916	36.47	1.57	36.36	3.09	Eukaryota_Fungi_Ascomycota	SAO	DCM	0.8-5
TOPAZ_SAD1_E033	Eukaryota;-;-;-;-;-;-;-	Eukaryota;-;Sar;-;-;-;-;-;-	SAR	56335153	7749	42554708	27057368	563289	61.42	9554	1693	0.8646851063829788	0.0416949997702332	0.027785070921985816	0.019075330272238282	26529	12598	47.49	2435	4289	16.17	3430	73.73	1.57	73.08	20.51	Eukaryota	SAO	DCM	0.8-5
TOPAZ_SAD1_E034	Eukaryota;Hacrobia;Cryptophyta;Cryptophyceae;Cryptomonadales;-;-;-	Eukaryota;-;-;-;Cryptophyceae;-;Pyrenomonadales;Geminigeraceae;Geminigera cryophila	Cryptophyta	114597965	17142	82152378	46461169	987593	54.46	8146	4015	0.7620115794066318	0.059290888677272564	0.06137374345549738	0.025091864652973785	44701	15002	33.56	2509	4274	9.56	3634	80.78	4.71	86.84	26.32	Eukaryota_Apicomplexa_Conoidasida	SAO	DCM	0.8-5
TOPAZ_SAD1_E035	Eukaryota;Archaeplastida;Chlorophyta;Chloropicophyceae;Chloropicales;-;-;-	Eukaryota;Viridiplantae;-;Chlorophyta;-;-;-;-;-	Chlorophyta	10956111	2496	4573278	696101	0	59.13	4528	847	0.8101701818181817	0.04572604390143578	0.013865454545454544	0.01167128337855265	7141	4149	58.1	1879	2183	30.57	2594	64.31	0.39	66.67	5.26	Eukaryota	SAO	DCM	0.8-5
TOPAZ_SAD1_E036	Eukaryota;Archaeplastida;Chlorophyta;Palmophyllophyceae;Prasinococcales;Prasinococcales-Clade-B;Prasinoderma;Prasinoderma singularis	Eukaryota;Viridiplantae;-;Chlorophyta;Palmophyllophyceae;-;Prasinococcales;Prasinococcaceae;Prasinoderma singulare	Chlorophyta	26642286	4024	19596259	9719513	0	68.72	7881	1043	0.7947730711610487	0.058982373494776676	0.017553183520599255	0.009655562560880087	11977	6904	57.64	2702	3388	28.29	3473	86.27	0.39	87.61	3.42	Eukaryota	SAO	DCM	0.8-5
TOPAZ_SAD1_E037	Eukaryota;Archaeplastida;Chlorophyta;Mamiellophyceae;Mamiellales;Mamiellaceae;-;-	Eukaryota;Viridiplantae;-;Chlorophyta;Mamiellophyceae;-;Mamiellales;Mamiellaceae;Micromonas pusilla	Chlorophyta	16022477	2648	10588609	4813753	139813	70.3	6946	680	0.8140328571428573	0.059311385324436784	0.0	0.0	8980	5283	58.83	2222	2735	30.46	2910	68.63	0.0	82.46	3.51	Eukaryota_Viridiplantae_Chlorophyta_Mamiellophyceae_Mamiellales	SAO	DCM	0.8-5
TOPAZ_SAD1_E038	Eukaryota;Archaeplastida;Chlorophyta;Prasino-Clade-V;Pseudoscourfieldiales;Pycnococcaceae;Pycnococcus;Pycnococcus provasolii	Eukaryota;Viridiplantae;-;Chlorophyta;-;-;-;Pycnococcaceae;Pycnococcus provasolii	Chlorophyta	24167252	3971	16480935	7151791	60274	57.82	6824	1081	0.842360082644628	0.03407193156623685	0.01647570247933884	0.012865255781549956	13051	6508	49.87	2373	2988	22.89	3233	74.12	0.78				SAO	DCM	0.8-5
TOPAZ_SAD1_E039	Eukaryota;-;-;-;-;-;-;-	Eukaryota;-;Sar;-;Dinophyceae;-;-;-;-	Dinoflagellata	10031989	2499	3123497	442613	0	55.34	3979	881	0.8059490099009899	0.07019144019214471	0.03625	0.011696062890080272	4462	1764	39.53	415	527	11.81	1054	16.08	0.0	10.42	0.83	Eukaryota_Apicomplexa_Aconoidasida	SAO	DCM	0.8-5
TOPAZ_SAD1_E040	Eukaryota;Archaeplastida;Chlorophyta;Mamiellophyceae;Mamiellales;Bathycoccaceae;Ostreococcus;Ostreococcus lucimarinus	Eukaryota;Viridiplantae;-;Chlorophyta;Mamiellophyceae;-;Mamiellales;Bathycoccaceae;Ostreococcus sp- 'lucimarinus'	Chlorophyta	12096664	388	11998321	11524755	5797982	60.93	46758	80	0.8455080991735536	0.02929675034341488	0.03758289256198346	0.01925769904803844	7195	5006	69.58	2510	3042	42.28	3040	81.18	0.78				SAO	DCM	0.8-5
TOPAZ_SAD1_E041	Eukaryota;-;-;-;-;-;-;-	Eukaryota;-;Sar;-;-;-;-;-;-	SAR	46291404	7495	32177685	14343109	256210	45.66	7106	1996	0.8125653779697624	0.04872775289039078	0.0762397192224622	0.02668528266952152	18260	9160	50.16	2309	3274	17.93	3242	76.08	1.57	84.21	3.51	Eukaryota	SAO	DCM	0.8-5
TOPAZ_SAD1_E042	Eukaryota;Alveolata;Dinoflagellata;Dinophyceae;-;-;-;-	Eukaryota;-;Sar;-;Dinophyceae;-;Gonyaulacales;-;-	Dinoflagellata	197236886	30069	139670694	77975584	1540951	57.48	7909	7054	0.7148740243284338	0.0943549610332699	0.2320200557526609	0.04336297726646541	46753	12210	26.12	1451	2499	5.35	2985	50.59	0.78	69.72	36.7	Eukaryota	SAO	DCM	0.8-5
TOPAZ_SAD1_E043	Eukaryota;Hacrobia;Haptophyta;Prymnesiophyceae;-;-;-;-	Eukaryota;-;Prymnesiophyceae;Haptista;Haptophyta;-;Prymnesiales;Prymnesiaceae;Chrysochromulina rotalis	Haptophyta	40761055	7838	23045788	9395799	0	64.76	5664	2138	0.8161783333333333	0.039702012866523466	0.02113664215686275	0.017938134842202698	22733	10485	46.12	2258	3513	15.45	3290	62.35	0.0	69.57	8.7	Eukaryota_Fungi_Ascomycota	SAO	DCM	0.8-5
TOPAZ_SAD1_E044	Eukaryota;Hacrobia;Haptophyta;Prymnesiophyceae;Phaeocystales;Phaeocystaceae;Phaeocystis;-	Eukaryota;-;Prymnesiophyceae;Haptista;Haptophyta;-;Phaeocystales;Phaeocystaceae;Phaeocystis antarctica	Haptophyta	24527682	6631	5230558	532258	0	64.61	3603	2491	0.8122226829268293	0.05024769225090582	0.034544512195121946	0.012918289752436272	14166	4899	34.58	749	1055	7.45	1872	18.82	0.39	25.45	1.82	Eukaryota_Fungi_Microsporidia	SAO	DCM	0.8-5
TOPAZ_SAD1_E045	Eukaryota;Archaeplastida;Chlorophyta;Pyramimonadales;Pyramimonadales_X;Pyramimonadales_XX;-;-	Eukaryota;Viridiplantae;-;Chlorophyta;Pyramimonadophyceae;-;Pyramimonadales;Pyramimonadaceae;Pyramimonas obovata	Chlorophyta	46753405	8373	29004382	11524694	156835	53.24	5980	2323	0.6591686538461538	0.06465924389483005	0.02914991452991453	0.013086488709536704	17036	7021	41.21	1874	2454	14.4	2925	63.92	1.18	61.4	7.02	Eukaryota_Viridiplantae	SAO	DCM	0.8-5
TOPAZ_SAD1_E046	Eukaryota;Stramenopiles;Ochrophyta;Dictyochophyceae;-;-;-;-	Eukaryota;-;Sar;-;Dictyochophyceae;-;Pedinellales;-;-	Ochrophyta	12767882	3389	2896610	307807	0	62.94	3736	1265	0.821881953125	0.035382054377417836	0.056700625	0.014482768735099481	6473	2740	42.33	673	804	12.42	1472	20.0	0.0	19.53	2.53	Eukaryota_Fungi_Ascomycota	SAO	DCM	0.8-5
TOPAZ_SAD4_E001	Eukaryota;Metazoa;-;-;-;-;-;-	Eukaryota;Metazoa;Opisthokonta;Chordata;-;-;-;-;-	Metazoa	9922389	2573	2827071	266572	0	44.96	3787	926	0.6553191999999999	0.07884306920306948	0.0002283	0.00044004557718490926	5097	2445	47.97	746	877	17.21	1508	23.53	1.18				SAO	DCM	180-2000
TOPAZ_SAD4_E002	Eukaryota;Metazoa;Arthropoda;Hexanauplia;-;-;-;-	Eukaryota;Metazoa;Opisthokonta;Arthropoda;Hexanauplia;Copepoda;Calanoida;Temoridae;Eurytemora affinis	Metazoa	6596394	1583	2427605	350593	0	50.89	4237	545	0.8029560606060606	0.033835905434942734	0.005646666666666667	0.003330564304417284	2881	1824	63.31	1088	1196	41.51	1652	34.51	0.39	24.62	0.67	Eukaryota_Metazoa	SAO	DCM	180-2000
TOPAZ_SAD4_E003	Eukaryota;Metazoa;Arthropoda;Hexanauplia;-;-;-;-	Eukaryota;Metazoa;Opisthokonta;Arthropoda;Hexanauplia;Copepoda;Calanoida;Temoridae;Eurytemora affinis	Metazoa	30170653	7529	9595274	1228849	0	42.92	3961	2645	0.4785212582781457	0.08082148363907972	0.02124397350993377	0.009032692431140877	10978	4554	41.48	1295	1673	15.24	2019	22.35	0.78	23.92	3.03	Eukaryota_Metazoa	SAO	DCM	180-2000
TOPAZ_SAD3_E001	Eukaryota;Metazoa;Arthropoda;-;-;-;-;-	Eukaryota;Metazoa;Opisthokonta;Arthropoda;Insecta;Pterygota;-;-;-	Metazoa	46010750	11757	13390084	2606379	0	33.78	3775	4103	0.4431189804772234	0.1174569364296825	0.06100874186550976	0.013303819316098878	16046	6238	38.88	2118	2689	16.76	3001	56.08	0.78	48.41	3.97	Eukaryota	SAO	DCM	20-180
TOPAZ_SAD3_E002	Eukaryota;Metazoa;Arthropoda;Hexanauplia;-;-;-;-	Eukaryota;Metazoa;Opisthokonta;Arthropoda;Hexanauplia;Copepoda;Calanoida;Temoridae;Eurytemora affinis	Metazoa	11365747	3242	1717129	84233	0	42.84	3411	1268	0.4570868421052632	0.08211419403463402	0.004970877192982456	0.003375283629772417	4431	1853	41.82	548	641	14.47	1088	8.24	0.0				SAO	DCM	20-180
TOPAZ_SAD3_E003	Eukaryota;Metazoa;Arthropoda;Hexanauplia;-;-;-;-	Eukaryota;Metazoa;Opisthokonta;Arthropoda;Hexanauplia;Copepoda;Calanoida;Temoridae;Eurytemora affinis	Metazoa	7489520	2157	1176510	88951	0	47.51	3334	838	0.6895340000000001	0.0634501970367311	0.0034325333333333325	0.0022228540772819268	3589	1487	41.43	679	747	20.81	1178	19.22	0.0				SAO	DCM	20-180
TOPAZ_SAD3_E004	Eukaryota;Metazoa;Arthropoda;Hexanauplia;-;-;-;-	Eukaryota;Metazoa;Opisthokonta;Arthropoda;Hexanauplia;Copepoda;Calanoida;Temoridae;Eurytemora affinis	Metazoa	24097044	6139	7102892	1109117	0	43.19	3813	2158	0.4254577593360997	0.09350769759491594	0.033671701244813286	0.012052744045008166	8265	3145	38.05	952	1145	13.85	1583	20.0	0.0	19.81	0.97	Eukaryota_Metazoa	SAO	DCM	20-180
TOPAZ_SAD3_E005	Eukaryota;Metazoa;Arthropoda;Hexanauplia;-;-;-;-	Eukaryota;Metazoa;Opisthokonta;Arthropoda;Hexanauplia;Copepoda;Calanoida;Temoridae;Eurytemora affinis	Metazoa	7992651	1859	3085433	660686	0	52.63	4365	619	0.728200625	0.04465911682802712	0.00986775	0.005690332805513222	3313	2028	61.21	1053	1173	35.41	1730	29.02	0.39	24.87	1.06	Eukaryota	SAO	DCM	20-180
TOPAZ_SAD3_E006	Eukaryota;Metazoa;Arthropoda;-;-;-;-;-	Eukaryota;Metazoa;Opisthokonta;Arthropoda;Insecta;Pterygota;-;-;-	Metazoa	3544449	1124	209816	21567	0	40.08	3006	472	0.11305527777777775	0.039497262245918256	0.019382222222222217	0.007238283678972795	678	83	12.24	11	13	1.92	60	0.39	0.0				SAO	DCM	20-180
TOPAZ_SAM1_E001	Eukaryota;Metazoa;-;-;-;-;-;-	Eukaryota;Metazoa;Opisthokonta;Chordata;-;-;-;-;-	Metazoa	5384896	1568	753950	71954	0	36.71	3309	617	0.7258546296296297	0.05187501377823872	0.0011225925925925926	0.0014843856257290614	3287	1557	47.37	631	679	20.66	1268	21.18	0.39				SAO	MES	0.8-5
TOPAZ_SAM1_E002	Eukaryota;Metazoa;Arthropoda;-;-;-;-;-	Eukaryota;Metazoa;Opisthokonta;Arthropoda;Hexanauplia;Copepoda;Harpacticoida;Harpacticidae;Tigriopus californicus	Metazoa	8102140	1240	6009335	3161943	0	32.42	8225	331	0.4293295121951219	0.10339709600939806	0.0	0.0	2538	805	31.72	205	233	9.18	580	4.31	0.0				SAO	MES	0.8-5
TOPAZ_SAM1_E003	Eukaryota;-;-;-;-;-;-;-	Eukaryota;-;-;-;-;-;-;-;-	Eukaryota	7214712	1748	2547218	101532	0	29.45	4231	627	0.05269794520547945	0.034860400502218565	0.08574972602739726	0.028565905723221045	588	48	8.16	9	10	1.7	44	0.0	0.0				SAO	MES	0.8-5
TOPAZ_SAM1_E004	Eukaryota;Metazoa;Arthropoda;-;-;-;-;-	Eukaryota;Metazoa;Opisthokonta;Arthropoda;Insecta;Pterygota;-;-;-	Metazoa	3330178	528	2556915	764583	0	32.17	7382	167	0.44760500000000003	0.10314991577795883	7.794117647058824e-05	0.00044773797098016994	1102	247	22.41	63	66	5.99	231	1.18	0.0				SAO	MES	0.8-5
TOPAZ_SAM1_E005	Eukaryota;Metazoa;Arthropoda;-;-;-;-;-	Eukaryota;Metazoa;Opisthokonta;Arthropoda;Hexanauplia;Copepoda;Harpacticoida;Harpacticidae;Tigriopus californicus	Metazoa	3293285	311	3001277	2483360	0	32.47	14979	86	0.4821254545454545	0.09133883996088113	0.0	0.0	869	280	32.22	93	96	11.05	260	1.57	0.0	0.77	0.0	Eukaryota_Fungi_Ascomycota	SAO	MES	0.8-5
TOPAZ_SAM1_E006	Eukaryota;-;-;-;-;-;-;-	Eukaryota;Fungi;Opisthokonta;Ascomycota;Leotiomycetes;-;Helotiales;Mollisiaceae;Rhynchosporium commune	Fungi	39759730	2275	38013121	33943636	9252526	48.69	27745	420	0.5417408793969849	0.055826534094690634	0.0009684673366834172	0.0014971220004091142	15436	9038	58.55	3051	4489	29.08	3567	91.37	0.0	86.65	1.55	Eukaryota_Fungi_Ascomycota	SAO	MES	0.8-5
TOPAZ_SAM1_E007	Eukaryota;-;-;-;-;-;-;-	Eukaryota;-;Prymnesiophyceae;Haptista;Haptophyta;-;Prymnesiales;Prymnesiaceae;-	Haptophyta	15679631	2626	10541411	4772915	0	27.56	6691	708	0.8480590445859871	0.03999947090069557	0.020624904458598724	0.01762524089794568	9601	5893	61.38	1853	2471	25.74	2672	61.57	1.18	58.62	6.9	Eukaryota	SAO	MES	0.8-5
TOPAZ_SAM1_E008	Eukaryota;Metazoa;Arthropoda;-;-;-;-;-	Eukaryota;Metazoa;Opisthokonta;Arthropoda;Insecta;Pterygota;-;-;-	Metazoa	13450810	2949	6376824	644347	0	32.27	4838	1004	0.3583275555555556	0.07378312387056248	3.481481481481482e-06	4.030106180971412e-05	4887	1307	26.74	293	337	6.9	775	4.31	0.0				SAO	MES	0.8-5
TOPAZ_SAS1_E001	Eukaryota;-;-;-;-;-;-;-	Eukaryota;-;Sar;-;Dinophyceae;-;-;-;-	Dinoflagellata	2670028	744	394196	10430	0	56.99	3571	292	0.9343703703703704	0.056868392866954075	0.002608518518518519	0.0019386473017978735	1170	556	47.52	113	134	11.45	436	4.31	0.0				SAO	SRF	0.8-5
TOPAZ_SAS1_E002	Eukaryota;Hacrobia;Haptophyta;Prymnesiophyceae;-;-;-;-	Eukaryota;-;Prymnesiophyceae;Haptista;Haptophyta;-;Prymnesiales;Prymnesiaceae;Chrysochromulina rotalis	Haptophyta	7600772	2089	1451454	147250	0	60.87	3531	794	0.7731124675324675	0.0973122099913048	0.007576233766233767	0.012356794549144571	4126	1727	41.86	281	374	9.06	864	5.88	0.0	7.87	1.12	Eukaryota_Fungi	SAO	SRF	0.8-5
TOPAZ_SAS1_E003	Eukaryota;Stramenopiles;Ochrophyta;Dictyochophyceae;-;-;-;-	Eukaryota;-;Sar;-;Dictyochophyceae;-;Florenciellales;-;Florenciella parvula	Ochrophyta	31132930	7757	9715188	1007416	0	58.58	3984	2771	0.8298948397435897	0.04907103073123286	0.014707692307692309	0.006580188052233867	13792	7004	50.78	1531	2274	16.49	2612	50.59	0.78				SAO	SRF	0.8-5
TOPAZ_SAS1_E004	Eukaryota;-;-;-;-;-;-;-	Eukaryota;-;Sar;-;Dinophyceae;-;-;-;-	Dinoflagellata	94313218	21200	40117205	9599974	0	61.06	4518	6843	0.8718814830508475	0.04063925068336823	0.0	0.0	43425	19622	45.19	2396	5276	12.15	3595	72.94	7.45				SAO	SRF	0.8-5
TOPAZ_SAS1_E005	Eukaryota;Archaeplastida;Chlorophyta;Mamiellophyceae;Mamiellales;Bathycoccaceae;Bathycoccus;Bathycoccus prasinos	Eukaryota;Viridiplantae;-;Chlorophyta;Mamiellophyceae;-;Mamiellales;Bathycoccaceae;Bathycoccus prasinos	Chlorophyta	8739606	1937	3770270	754012	0	47.9	4604	644	0.8142961363636364	0.07265703030852645	0.006481249999999999	0.002822655427921149	4772	3057	64.06	1461	1679	35.18	2151	51.76	0.0	54.39	1.75	Eukaryota_Viridiplantae_Chlorophyta_Mamiellophyceae_Mamiellales	SAO	SRF	0.8-5
TOPAZ_SAS1_E006	Eukaryota;Stramenopiles;Ochrophyta;Dictyochophyceae;-;-;-;-	Eukaryota;-;Sar;-;Dictyochophyceae;-;Florenciellales;-;Florenciella parvula	Ochrophyta	18855839	3388	11782703	4268792	0	55.08	6168	977	0.7930901058201058	0.05993746884393245	0.0399784126984127	0.02011844352745128	7396	3256	44.02	770	1001	13.53	1595	28.24	0.0	25.64	0.0	Eukaryota	SAO	SRF	0.8-5
TOPAZ_SAS1_E007	Eukaryota;Hacrobia;Cryptophyta;Cryptophyceae;-;-;-;-	Eukaryota;-;-;-;Cryptophyceae;-;Pyrenomonadales;Geminigeraceae;Geminigera cryophila	Cryptophyta	4456467	1181	1012474	20803	0	54.0	3729	445	0.8696599999999999	0.06602157842537376	0.002928	0.0020206914108239727	1787	623	34.86	61	73	4.09	278	1.96	0.0				SAO	SRF	0.8-5
TOPAZ_SAS1_E008	Eukaryota;Archaeplastida;Chlorophyta;Mamiellophyceae;Mamiellales;Mamiellaceae;-;-	Eukaryota;Viridiplantae;-;Chlorophyta;Mamiellophyceae;-;Mamiellales;Mamiellaceae;Micromonas pusilla	Chlorophyta	19597285	416	19514387	19157655	13600430	56.61	74804	81	0.8501253061224491	0.027965635187438543	0.018204285714285715	0.012249477498227909	10180	6615	64.98	2897	3660	35.95	3478	88.63	0.39	98.73	1.9	Eukaryota_Viridiplantae_Chlorophyta_Mamiellophyceae_Mamiellales	SAO	SRF	0.8-5
TOPAZ_SAS1_E009	Eukaryota;-;-;-;-;-;-;-	Eukaryota;-;Sar;-;-;-;-;-;-	SAR	31976418	5593	20765616	7598615	0	45.94	6284	1628	0.8020617187499999	0.04383808957953572	0.0198345625	0.008764248316803544	14445	7285	50.43	2295	3123	21.62	3141	74.51	1.18	80.7	3.51	Eukaryota	SAO	SRF	0.8-5
TOPAZ_SAS1_E010	Eukaryota;Stramenopiles;Ochrophyta;Chrysophyceae;-;-;-;-	Eukaryota;-;Sar;-;Chrysophyceae;-;Chromulinales;Chromulinaceae;-	Ochrophyta	17475935	4445	5259667	541503	0	51.43	3839	1576	0.8640777714285716	0.03370402453551522	0.0014493714285714284	0.0018245131340515282	11661	6206	53.22	1721	2752	23.6	2494	63.14	13.33				SAO	SRF	0.8-5
TOPAZ_SAS1_E011	Eukaryota;-;-;-;-;-;-;-	Eukaryota;-;Sar;-;-;-;-;-;-	SAR	29058874	5999	14780036	4074739	54252	44.24	5072	1852	0.8708903092783505	0.04393167909082691	0.018308075601374568	0.0076533291101658	13214	6342	47.99	1617	2206	16.69	2625	56.47	0.39	63.89	0.0	Eukaryota	SAO	SRF	0.8-5
TOPAZ_SAS1_E012	Eukaryota;Archaeplastida;Chlorophyta;-;-;-;-;-	Eukaryota;Viridiplantae;-;Chlorophyta;-;-;-;Pycnococcaceae;-	Chlorophyta	15519234	712	15220825	14158340	4096078	60.88	33373	154	0.8147050000000001	0.06197496288825027	0.013834230769230772	0.015751137241744928	8591	5965	69.43	2890	3493	40.66	3400	90.59	0.0	98.25	0.0	Eukaryota	SAO	SRF	0.8-5
TOPAZ_SAS1_E013	Eukaryota;Stramenopiles;Ochrophyta;Bacillariophyta;Bacillariophyta_X;-;-;-	Eukaryota;-;Sar;Bacillariophyta;Coscinodiscophyceae;Thalassiosirophycidae;Thalassiosirales;Thalassiosiraceae;Thalassiosira antarctica	Ochrophyta	5457623	1449	1207665	10197	0	60.24	3743	555	0.5276196363636363	0.057169233905329825	0.045414727272727266	0.016270424909749642	1717	725	42.22	245	261	15.2	629	9.8	0.0				SAO	SRF	0.8-5
TOPAZ_SAS1_E014	Eukaryota;Stramenopiles;Ochrophyta;Bacillariophyta;Bacillariophyta_X;-;-;-	Eukaryota;-;Sar;Bacillariophyta;Mediophyceae;Cymatosirophycidae;Cymatosirales;Cymatosiraceae;Extubocellulus spinifer	Ochrophyta	23600641	2448	20861856	14332547	221302	54.52	12253	597	0.7422600843881857	0.05785102055189548	0.0731026160337553	0.02147456583883581	10966	6349	57.9	2297	2997	27.33	3014	79.61	0.39				SAO	SRF	0.8-5
TOPAZ_SAS1_E015	Eukaryota;Stramenopiles;Ochrophyta;Bacillariophyta;Bacillariophyta_X;Polar-centric-Mediophyceae;-;-	Eukaryota;-;Sar;Bacillariophyta;Coscinodiscophyceae;Thalassiosirophycidae;Thalassiosirales;Thalassiosiraceae;Thalassiosira antarctica	Ochrophyta	20294065	4673	8017910	780029	0	53.93	4472	1657	0.4899046798029557	0.0540517837209804	0.0968708866995074	0.023401042863418237	6223	2453	39.42	737	891	14.32	1498	25.49	0.0	20.51	0.0	Eukaryota_Bacillariophyta_Coscinodiscophyceae_Thalassiosirales_Thalassiosiraceae_Thalassiosira_Thalassiosira.pseudonana	SAO	SRF	0.8-5
TOPAZ_SAS1_E016	Eukaryota;Hacrobia;Cryptophyta;Cryptophyceae;Cryptomonadales;-;-;-	Eukaryota;-;-;-;Cryptophyceae;-;Pyrenomonadales;Geminigeraceae;Geminigera cryophila	Cryptophyta	59214341	7909	46365583	27715308	484101	58.39	9307	1865	0.8222133558178751	0.05912236468636716	0.023317504215851603	0.013104213481614837	26764	11848	44.27	2733	4336	16.2	3536	79.22	2.35	80.0	29.09	Eukaryota_Fungi_Microsporidia	SAO	SRF	0.8-5
TOPAZ_SAS1_E017	Eukaryota;Hacrobia;Haptophyta;Prymnesiophyceae;Isochrysidales;-;-;-	Eukaryota;-;Prymnesiophyceae;Haptista;Haptophyta;-;Isochrysidales;Noelaerhabdaceae;Emiliania huxleyi	Haptophyta	3440075	910	843394	65073	0	61.93	3706	335	0.7692157142857142	0.09325699371048997	0.011287714285714285	0.0046332426693033325	1648	574	34.83	72	90	5.46	414	1.18	0.0				SAO	SRF	0.8-5
TOPAZ_SAS1_E018	Eukaryota;Stramenopiles;Ochrophyta;Bacillariophyta;Bacillariophyta_X;Raphid-pennate;-;-	Eukaryota;-;Sar;Bacillariophyta;Bacillariophyceae;-;Bacillariales;Bacillariaceae;Fragilariopsis kerguelensis	Ochrophyta	35650883	6816	20532459	6949375	0	39.61	5657	2015	0.6000965546218487	0.07734844807610577	0.11848826330532213	0.035881986856045094	14768	5733	38.82	1918	2432	16.47	2758	70.59	0.0	68.63	1.96	Eukaryota	SAO	SRF	0.8-5
TOPAZ_SAS1_E019	Eukaryota;Stramenopiles;Ochrophyta;Chrysophyceae;-;-;-;-	Eukaryota;-;Sar;-;Chrysophyceae;-;Chromulinales;Paraphysomonadaceae;Paraphysomonas bandaiensis	Ochrophyta	18970540	2775	14155570	7856873	0	34.24	8422	700	0.8634420000000002	0.03950904768064625	0.01778615789473684	0.009910421918699942	10175	5369	52.77	2039	2580	25.36	2817	67.06	1.57	58.97	0.0	Eukaryota	SAO	SRF	0.8-5
TOPAZ_SAS1_E020	Eukaryota;Hacrobia;Haptophyta;Prymnesiophyceae;-;-;-;-	Eukaryota;-;Prymnesiophyceae;Haptista;Haptophyta;-;Isochrysidales;Isochrysidaceae;Chrysotila carterae	Haptophyta	16639933	2832	10764988	4757807	0	60.89	6528	764	0.7837270658682636	0.05387280635945714	0.0321377245508982	0.01969527654478669	9196	4774	51.91	1474	1867	20.3	2454	45.49	0.39	46.63	5.72	Eukaryota_Fungi_Ascomycota	SAO	SRF	0.8-5
TOPAZ_SAS1_E021	Eukaryota;-;-;-;-;-;-;-	Eukaryota;-;Sar;-;-;-;-;-;-	SAR	23332683	5292	9719610	2010908	0	45.11	4484	1749	0.8612550427350427	0.05401865362565128	0.02412641025641025	0.013747305312426041	9432	4850	51.42	1323	1699	18.01	2227	41.96	0.0				SAO	SRF	0.8-5
TOPAZ_SAS1_E022	Eukaryota;Stramenopiles;Ochrophyta;Bacillariophyta;Bacillariophyta_X;Polar-centric-Mediophyceae;-;-	Eukaryota;-;Sar;Bacillariophyta;Coscinodiscophyceae;Thalassiosirophycidae;Thalassiosirales;Thalassiosiraceae;Thalassiosira antarctica	Ochrophyta	19194179	4885	5612909	488948	0	45.71	3870	1770	0.4132130729166666	0.12851474629004514	0.19078609375	0.060267496974007836	6558	1688	25.74	587	656	10.0	1171	21.18	0.0				SAO	SRF	0.8-5
TOPAZ_SAS1_E023	Eukaryota;Archaeplastida;Chlorophyta;Mamiellophyceae;Mamiellales;Mamiellaceae;Micromonas;-	Eukaryota;Viridiplantae;-;Chlorophyta;Mamiellophyceae;-;Mamiellales;Mamiellaceae;Micromonas pusilla	Chlorophyta	12018847	2986	3784907	319535	0	68.9	4048	1072	0.7829024793388429	0.07526393584234736	0.0	0.0	7441	3904	52.47	1479	1777	23.88	2340	49.02	0.39	52.7	4.13	Eukaryota_Viridiplantae_Chlorophyta_Mamiellophyceae_Mamiellales	SAO	SRF	0.8-5
TOPAZ_SAS1_E024	Eukaryota;Hacrobia;Haptophyta;Prymnesiophyceae;Isochrysidales;Noelaerhabdaceae;-;-	Eukaryota;-;Prymnesiophyceae;Haptista;Haptophyta;-;Isochrysidales;Noelaerhabdaceae;Emiliania huxleyi	Haptophyta	19580338	5245	4516080	444998	0	67.34	3624	1940	0.7801294897959182	0.05217565862354702	0.029744132653061226	0.010174487690194205	8587	3798	44.23	823	1108	12.9	1757	19.22	0.39				SAO	SRF	0.8-5
TOPAZ_SAS1_E025	Eukaryota;Archaeplastida;Chlorophyta;Mamiellophyceae;Mamiellales;Bathycoccaceae;Ostreococcus;Ostreococcus lucimarinus	Eukaryota;Viridiplantae;-;Chlorophyta;Mamiellophyceae;-;Mamiellales;Bathycoccaceae;Ostreococcus sp- 'lucimarinus'	Chlorophyta	12033695	511	11814837	11176643	3777507	61.01	33714	106	0.8370412396694215	0.059946132810708375	0.04363148760330578	0.019588501883796502	7133	4949	69.38	2469	2997	42.02	3018	81.57	0.78				SAO	SRF	0.8-5
TOPAZ_SAS1_E026	Eukaryota;Hacrobia;Haptophyta;Prymnesiophyceae;-;-;-;-	Eukaryota;-;Prymnesiophyceae;Haptista;Haptophyta;-;Prymnesiales;Prymnesiaceae;Haptolina brevifila	Haptophyta	69336806	15739	28900548	4604934	0	62.92	4499	5283	0.7769212968299711	0.045898740237382885	0.05643090778097984	0.01827201832822211	32970	13193	40.02	1964	3372	10.23	3154	58.04	0.78	61.82	7.27	Eukaryota_Fungi_Microsporidia	SAO	SRF	0.8-5
TOPAZ_SAS1_E027	Eukaryota;Archaeplastida;Chlorophyta;Mamiellophyceae;Mamiellales;Bathycoccaceae;-;-	Eukaryota;Viridiplantae;-;Chlorophyta;Mamiellophyceae;-;Mamiellales;Bathycoccaceae;Bathycoccus prasinos	Chlorophyta	9941493	2175	4451921	821987	0	48.48	4698	723	0.8036823000000001	0.07552176422535427	0.0092792	0.0045922547141899715	5348	3398	63.54	1667	1951	36.48	2314	50.2	0.78				SAO	SRF	0.8-5
TOPAZ_SAS1_E028	Eukaryota;Stramenopiles;-;-;-;-;-;-	Eukaryota;-;Sar;-;Bigyra;Labyrinthulomycetes;Thraustochytrida;Thraustochytriaceae;-	SAR	23336389	4271	14160199	4904472	0	48.27	5888	1264	0.7920887179487179	0.048338337168718236	0.0072222649572649565	0.0038659215128443647	12161	6383	52.49	2125	2751	22.62	2978	73.73	0.78	69.23	0.0	Eukaryota	SAO	SRF	0.8-5
TOPAZ_SAS1_E029	Eukaryota;-;-;-;-;-;-;-	Eukaryota;-;Sar;-;-;-;-;-;-	SAR	3224802	952	363514	36143	0	65.09	3274	384	0.8823333333333333	0.12138185618164275	0.0	0.0	2062	1041	50.48	362	396	19.2	863	16.08	0.0				SAO	SRF	0.8-5
TOPAZ_SAS1_E030	Eukaryota;Archaeplastida;Chlorophyta;Prasino-Clade-V;Pseudoscourfieldiales;Pycnococcaceae;Pycnococcus;Pycnococcus provasolii	Eukaryota;Viridiplantae;-;Chlorophyta;-;-;-;Pycnococcaceae;Pycnococcus provasolii	Chlorophyta	18495269	3848	9320863	1919667	0	58.07	5024	1254	0.8789627027027026	0.031305234451234336	0.009314432432432431	0.004365693137379097	9163	5113	55.8	1978	2406	26.26	2857	57.65	0.78	73.68	0.0	Eukaryota	SAO	SRF	0.8-5
TOPAZ_SAS1_E031	Eukaryota;-;-;-;-;-;-;-	Eukaryota;-;Sar;-;-;-;-;-;-	SAR	13519416	3324	4365868	380817	0	54.74	4061	1197	0.9111551470588236	0.06723791891250247	0.003831911764705882	0.00239274439857675	5631	2852	50.65	830	1004	17.83	1597	27.45	0.0				SAO	SRF	0.8-5
TOPAZ_SAS1_E032	Eukaryota;Stramenopiles;Ochrophyta;Dictyochophyceae;Dictyochophyceae_X;-;-;-	Eukaryota;-;Sar;-;Dictyochophyceae;-;Pedinellales;-;Pseudopedinella elastica	Ochrophyta	20797266	4756	8385252	1393045	0	63.22	4429	1601	0.8087966346153845	0.03041601455744657	0.06266413461538461	0.015285528670972081	9464	4354	46.01	1137	1449	15.31	2056	28.63	0.0	25.64	0.0	Eukaryota	SAO	SRF	0.8-5
TOPAZ_SAS1_E033	Eukaryota;Archaeplastida;Chlorophyta;Palmophyllophyceae;Prasinococcales;Prasinococcales-Clade-B;Prasinoderma;Prasinoderma singularis	Eukaryota;Viridiplantae;-;Chlorophyta;Palmophyllophyceae;-;Prasinococcales;Prasinococcaceae;Prasinoderma singulare	Chlorophyta	15891193	3731	5957497	761796	0	67.86	4321	1288	0.8062560377358492	0.04456294056412622	0.012228364779874214	0.007068204817252664	7914	4612	58.28	1778	2119	26.78	2648	56.47	0.0	59.65	3.51	Eukaryota	SAO	SRF	0.8-5
TOPAZ_SAS1_E034	Eukaryota;Stramenopiles;Ochrophyta;Dictyochophyceae;-;-;-;-	Eukaryota;-;Sar;-;Dictyochophyceae;-;Pedinellales;-;Pteridomonas danica	Ochrophyta	28432572	5269	17018386	5998186	0	56.3	5751	1557	0.7985613684210526	0.05631461940276523	0.05497596491228071	0.014880603795952038	11539	5135	44.5	1196	1660	14.39	2153	32.94	0.78	41.03	2.56	Eukaryota	SAO	SRF	0.8-5
TOPAZ_SAS1_E035	Eukaryota;-;-;-;-;-;-;-	Eukaryota;-;Sar;-;-;-;-;-;-	SAR	48992384	7668	34625605	17273026	55064	62.15	7457	1954	0.8739774693877551	0.028106662042067927	0.023868714285714285	0.017559737869946253	24167	11899	49.24	2410	4134	17.11	3409	71.37	1.18	65.22	4.35	Eukaryota	SAO	SRF	0.8-5
TOPAZ_SAS1_E036	Eukaryota;Stramenopiles;Ochrophyta;Dictyochophyceae;-;-;-;-	Eukaryota;-;Sar;-;Dictyochophyceae;-;Pedinellales;-;Pteridomonas danica	Ochrophyta	43760491	8662	23865464	7426734	0	49.76	5339	2607	0.7816642009132421	0.046516411221696106	0.046084817351598174	0.012165328018124187	18168	8715	47.97	2082	3074	16.92	3104	63.92	2.75				SAO	SRF	0.8-5
TOPAZ_SAS1_E037	Eukaryota;Stramenopiles;Ochrophyta;Chrysophyceae;-;-;-;-	Eukaryota;-;Sar;-;Chrysophyceae;-;Chromulinales;Paraphysomonadaceae;Paraphysomonas bandaiensis	Ochrophyta	18251454	4230	7055325	1153586	0	40.05	4337	1458	0.7952781967213115	0.05495014979344421	0.026024207650273218	0.009189879459572444	8447	4265	50.49	1461	1816	21.5	2327	49.8	1.57	47.48	7.99	Eukaryota_Fungi_Ascomycota	SAO	SRF	0.8-5
TOPAZ_SAS1_E038	Eukaryota;-;-;-;-;-;-;-	Eukaryota;-;Sar;-;Dinophyceae;-;-;-;-	Dinoflagellata	22327387	5978	5257335	675863	0	55.81	3610	2200	0.8752362500000002	0.05960725430181955	0.011032767857142856	0.0071236641867868595	8723	4209	48.25	831	1234	14.15	1715	28.24	0.0	20.69	0.0	Eukaryota_Apicomplexa_Nephromyces_Nephromyces.sp..ex.Molgula.occidentalis	SAO	SRF	0.8-5
TOPAZ_SAS1_E039	Eukaryota;Hacrobia;Cryptophyta;Cryptophyceae;Cryptomonadales;-;-;-	Eukaryota;-;-;-;Cryptophyceae;-;Pyrenomonadales;Geminigeraceae;Geminigera cryophila	Cryptophyta	11233424	3267	1455081	34568	0	60.48	3343	1303	0.7640153982300885	0.05745195062094191	0.007176637168141594	0.0027108933349843877	6135	2189	35.68	484	578	9.42	1205	12.55	0.0				SAO	SRF	0.8-5
TOPAZ_SAS1_E040	Eukaryota;Stramenopiles;Ochrophyta;Dictyochophyceae;-;-;-;-	Eukaryota;-;Sar;-;Dictyochophyceae;-;Pedinellales;-;Pseudopedinella elastica	Ochrophyta	21565792	4127	12522557	3942677	0	64.15	5619	1244	0.8391330555555556	0.036027718468853775	0.10116537037037038	0.022534041056683714	8527	3842	45.06	934	1250	14.66	1850	28.24	0.39	39.13	4.35	Eukaryota_Fungi_Ascomycota	SAO	SRF	0.8-5
TOPAZ_SAS1_E041	Eukaryota;Stramenopiles;Ochrophyta;Bacillariophyta;Bacillariophyta_X;Polar-centric-Mediophyceae;Minutocellus;-	Eukaryota;-;Sar;Bacillariophyta;Mediophyceae;Cymatosirophycidae;Cymatosirales;Cymatosiraceae;Minutocellus polymorphus	Ochrophyta	16010346	3551	7038692	1249595	0	53.47	4633	1167	0.8283824223602483	0.06981758801330454	0.002551242236024845	0.0021556044987395767	7969	4274	53.63	1562	1910	23.97	2362	52.55	0.39				SAO	SRF	0.8-5
TOPAZ_SAS1_E042	Eukaryota;Archaeplastida;Chlorophyta;Mamiellophyceae;Mamiellales;Mamiellaceae;Micromonas;-	Eukaryota;Viridiplantae;-;Chlorophyta;Mamiellophyceae;-;Mamiellales;Mamiellaceae;Micromonas pusilla	Chlorophyta	3819484	1104	522816	36859	0	65.72	3390	435	0.7314202564102563	0.11156100696163168	0.01208128205128205	0.0066970016940178425	2319	1232	53.13	549	604	26.05	1060	19.61	0.0				SAO	SRF	0.8-5
TOPAZ_SAS1_E043	Eukaryota;-;-;-;-;-;-;-	Eukaryota;-;Sar;-;-;-;-;-;-	SAR	6083841	1765	794552	89901	0	68.0	3333	697	0.8779772131147541	0.03385362223064041	0.01371934426229508	0.022301864942149502	3495	1638	46.87	375	480	13.73	1013	12.16	0.0	10.26	0.0	Eukaryota_Chrysophyceae_Hydrurales_Hydruraceae_Hydrurus_Hydrurus.foetidus	SAO	SRF	0.8-5
TOPAZ_SAS1_E044	Eukaryota;Hacrobia;Haptophyta;Prymnesiophyceae;Phaeocystales;Phaeocystaceae;Phaeocystis;-	Eukaryota;-;Prymnesiophyceae;Haptista;Haptophyta;-;Phaeocystales;Phaeocystaceae;Phaeocystis antarctica	Haptophyta	28280481	7457	6871956	618493	0	65.63	3734	2765	0.786378480565371	0.03946690534011943	0.0713	0.017285721471331544	15732	5552	35.29	983	1340	8.52	2097	28.24	0.0				SAO	SRF	0.8-5
TOPAZ_SAS4_E001	Eukaryota;Metazoa;-;-;-;-;-;-	Eukaryota;Metazoa;Opisthokonta;Chordata;-;-;-;-;-	Metazoa	7760074	1976	2159721	285446	0	44.61	3900	716	0.6442170512820513	0.06630648214645682	0.0001865384615384616	0.00036429709952981817	4107	1896	46.17	584	666	16.22	1238	18.82	0.0				SAO	SRF	180-2000
TOPAZ_SAS4_E002	Eukaryota;Metazoa;Arthropoda;Hexanauplia;Calanoida;Temoridae;-;-	Eukaryota;Metazoa;Opisthokonta;Arthropoda;Insecta;Pterygota;-;-;-	Metazoa	29377285	8361	5020508	370433	0	35.87	3380	3216	0.4095155782312925	0.1072839198418777	0.18260534013605445	0.029668854985941483	8473	2156	25.45	603	681	8.04	1378	24.71	0.0	16.67	0.26	Eukaryota	SAO	SRF	180-2000
TOPAZ_SAS4_E003	Eukaryota;Metazoa;-;-;-;-;-;-	Eukaryota;Metazoa;Opisthokonta;Chordata;-;-;-;-;-	Metazoa	73030936	16657	30179563	8082126	0	25.39	4408	5281	0.37815331053351575	0.11738635173294933	0.00011098495212038303	0.0004559764118303208	19295	4614	23.91	980	1236	6.41	2076	34.12	0.0	28.14	4.69	Eukaryota_Metazoa	SAO	SRF	180-2000
TOPAZ_SAS4_E004	Eukaryota;Metazoa;-;-;-;-;-;-	Eukaryota;Metazoa;Opisthokonta;Chordata;-;-;-;-;-	Metazoa	4695318	1267	1095733	35334	0	36.4	3594	478	0.6740853191489361	0.06641191756839213	0.004827021276595745	0.003185223807156252	2631	955	36.3	250	274	10.41	718	8.63	0.0				SAO	SRF	180-2000
TOPAZ_SAS4_E005	Eukaryota;Metazoa;Arthropoda;Branchiopoda;Diplostraca;-;-;-	Eukaryota;Metazoa;Opisthokonta;Arthropoda;Insecta;Pterygota;-;-;-	Metazoa	55547151	8877	38921789	17877303	52932	36.74	7151	2374	0.4607998381294964	0.11126504787313583	0.1036690287769784	0.03855839148269783	18159	7023	38.68	3120	3868	21.3	3456	72.55	1.57	67.27	14.55	Eukaryota_Fungi_Microsporidia	SAO	SRF	180-2000
TOPAZ_SAS4_E006	Eukaryota;Metazoa;-;-;-;-;-;-	Eukaryota;Metazoa;Opisthokonta;Chordata;-;-;-;-;-	Metazoa	10488877	2350	4503522	885599	0	37.89	4578	763	0.6312171428571428	0.056846047242309024	0.0024358095238095237	0.0020507498191787506	5032	2117	42.07	557	663	13.18	1244	19.22	0.0	16.33	1.68	Eukaryota_Fungi_Ascomycota	SAO	SRF	180-2000
TOPAZ_SAS4_E007	Eukaryota;Hacrobia;Haptophyta;Prymnesiophyceae;Phaeocystales;Phaeocystaceae;Phaeocystis;-	Eukaryota;-;Prymnesiophyceae;Haptista;Haptophyta;-;Phaeocystales;Phaeocystaceae;Phaeocystis antarctica	Haptophyta	4996033	1410	764017	45735	0	65.65	3483	556	0.8232071999999999	0.03203104619209307	0.0128306	0.004487087879683214	2961	1279	43.19	304	344	11.62	854	11.37	0.0				SAO	SRF	180-2000
TOPAZ_SAS3_E001	Eukaryota;Metazoa;Arthropoda;Hexanauplia;-;-;-;-	Eukaryota;Metazoa;Opisthokonta;Arthropoda;Hexanauplia;Copepoda;Calanoida;Temoridae;Eurytemora affinis	Metazoa	8210189	2438	906708	71708	0	44.98	3261	981	0.6245244578313252	0.08249838350008888	0.011903975903614458	0.0054549075814637705	4177	1673	40.05	580	672	16.09	1151	14.12	0.0	12.96	0.53	Eukaryota_Metazoa	SAO	SRF	20-180
TOPAZ_SAS3_E002	Eukaryota;Alveolata;Ciliophora;Spirotrichea;-;-;-;-	Eukaryota;-;Sar;Ciliophora;Spirotrichea;Choreotrichia;Tintinnida;Rhabdonellidae;Schmidingerella taraikaensis	SAR	5103573	1320	1336247	128899	0	49.12	3851	483	0.8877817307692306	0.12256341257803514	0.013511346153846157	0.008611056405496312	2352	678	28.83	123	149	6.34	424	4.31	0.0	15.15	0.0	Eukaryota_Spirotrichea	SAO	SRF	20-180
TOPAZ_SAS3_E003	Eukaryota;Metazoa;Arthropoda;Hexanauplia;-;-;-;-	Eukaryota;Metazoa;Opisthokonta;Arthropoda;Insecta;Pterygota;-;-;-	Metazoa	2756168	858	143175	11845	0	38.52	3106	358	0.6687689285714287	0.08303072677110418	0.014410714285714287	0.0069237835076802106	1633	311	19.04	55	60	3.67	208	0.0	0.0				SAO	SRF	20-180
TOPAZ_SAS3_E004	Eukaryota;Metazoa;Arthropoda;-;-;-;-;-	Eukaryota;Metazoa;Opisthokonta;Arthropoda;Insecta;Pterygota;-;-;-	Metazoa	25255740	7232	4136255	429053	0	36.97	3342	2789	0.34181565217391296	0.07746933744609874	0.15982434782608693	0.03060646821362158	9055	1652	18.24	327	403	4.45	830	5.49	0.0	8.73	1.06	Eukaryota_Metazoa	SAO	SRF	20-180
TOPAZ_SAS3_E005	Eukaryota;Metazoa;Arthropoda;-;-;-;-;-	Eukaryota;Metazoa;Opisthokonta;Arthropoda;Insecta;Pterygota;-;-;-	Metazoa	35145394	9193	9353874	1916655	0	34.06	3663	3250	0.4615563636363636	0.11813806248057067	0.061011789772727275	0.015422513223410088	12726	4983	39.16	1859	2260	17.76	2679	49.8	0.39	41.01	3.7	Eukaryota	SAO	SRF	20-180
TOPAZ_SAS3_E006	Eukaryota;Metazoa;Arthropoda;-;-;-;-;-	Eukaryota;Metazoa;Opisthokonta;Arthropoda;Hexanauplia;Copepoda;Harpacticoida;Harpacticidae;Tigriopus californicus	Metazoa	30619898	6955	12817476	3061654	0	39.83	4454	2235	0.523897654723127	0.0970946999548406	0.01978114006514658	0.009485725140251948	11197	5980	53.41	2427	2999	26.78	3054	61.18	0.39	51.59	1.85	Eukaryota	SAO	SRF	20-180
TOPAZ_SAS3_E007	Eukaryota;Metazoa;Arthropoda;Hexanauplia;-;-;-;-	Eukaryota;Metazoa;Opisthokonta;Arthropoda;Hexanauplia;Copepoda;Calanoida;Temoridae;Eurytemora affinis	Metazoa	31435458	7794	10048070	1036858	0	44.76	4025	2753	0.5817726031746032	0.08387397106251086	0.01753863492063492	0.008303546519603838	13019	5935	45.59	2244	2854	21.92	2928	56.47	1.18	42.86	2.38	Eukaryota	SAO	SRF	20-180
TOPAZ_SAS3_E008	Eukaryota;Hacrobia;Haptophyta;Prymnesiophyceae;Phaeocystales;Phaeocystaceae;Phaeocystis;-	Eukaryota;-;Prymnesiophyceae;Haptista;Haptophyta;-;Phaeocystales;Phaeocystaceae;Phaeocystis antarctica	Haptophyta	29217672	7475	8201466	864633	0	64.72	3859	2679	0.7777927986348122	0.05777696155950216	0.051429897610921496	0.017166956919824998	15504	6020	38.83	1144	1549	9.99	2269	31.37	0.0				SAO	SRF	20-180
TOPAZ_SAS3_E009	Eukaryota;Metazoa;Arthropoda;-;-;-;-;-	Eukaryota;Metazoa;Opisthokonta;Arthropoda;Hexanauplia;Copepoda;Harpacticoida;Harpacticidae;Tigriopus californicus	Metazoa	4705476	1404	590063	67898	0	37.98	3186	557	0.6448235416666667	0.11660446592165012	0.021677083333333333	0.0092825223220697	2470	974	39.43	454	509	20.61	836	14.51	0.0				SAO	SRF	20-180
TOPAZ_SAS3_E010	Eukaryota;Metazoa;Arthropoda;Hexanauplia;-;-;-;-	Eukaryota;Metazoa;Opisthokonta;Arthropoda;Insecta;Pterygota;-;-;-	Metazoa	3222667	951	356575	10568	0	36.68	3281	381	0.5792709090909091	0.12989481857685067	0.01856606060606061	0.00644692359774139	1126	303	26.91	41	46	4.09	209	0.78	0.0				SAO	SRF	20-180
TOPAZ_SAS3_E011	Eukaryota;Metazoa;Arthropoda;Hexanauplia;-;-;-;-	Eukaryota;Metazoa;Opisthokonta;Arthropoda;Insecta;Pterygota;-;-;-	Metazoa	17337979	4672	4023366	683439	0	41.56	3542	1707	0.4343697701149425	0.0915618860433162	0.03950068965517242	0.013573402092031384	6159	2061	33.46	454	546	8.87	999	5.88	0.0				SAO	SRF	20-180
TOPAZ_SAS3_E012	Eukaryota;Metazoa;Arthropoda;Hexanauplia;-;-;-;-	Eukaryota;Metazoa;Opisthokonta;Arthropoda;Hexanauplia;Copepoda;Calanoida;Temoridae;Eurytemora affinis	Metazoa	4008899	1155	603254	39587	0	48.95	3324	452	0.7534902439024391	0.11566944379035365	1.2195121951219513e-05	7.712872341874095e-05	1914	847	44.25	380	423	22.1	760	9.41	0.39	9.52	0.26	Eukaryota_Metazoa	SAO	SRF	20-180
TOPAZ_SAS3_E013	Eukaryota;Metazoa;Arthropoda;Hexanauplia;-;-;-;-	Eukaryota;Metazoa;Opisthokonta;Arthropoda;Hexanauplia;Copepoda;Calanoida;Temoridae;Eurytemora affinis	Metazoa	38228523	9322	13005702	2084368	0	44.71	4088	3211	0.5196418015665796	0.08076736403460873	0.007635535248041775	0.004054848454983603	13825	7166	51.83	2542	3290	23.8	3187	62.35	1.96	62.44	25.89	Eukaryota_Fungi_Microsporidia_Nosematidae_Nosema_Nosema.bombycis	SAO	SRF	20-180
TOPAZ_SAS3_E014	Eukaryota;Metazoa;Arthropoda;Hexanauplia;-;-;-;-	Eukaryota;Metazoa;Opisthokonta;Arthropoda;Hexanauplia;Copepoda;Calanoida;Temoridae;Eurytemora affinis	Metazoa	9984318	2525	2989059	350974	0	51.66	3904	902	0.7060590999999999	0.04405251500414023	0.014747700000000002	0.007053999695917205	4277	2406	56.25	1167	1318	30.82	1770	30.98	0.0				SAO	SRF	20-180
TOPAZ_SAS3_E015	Eukaryota;Metazoa;Chordata;-;-;-;-;-	Eukaryota;Metazoa;Opisthokonta;Chordata;-;-;-;-;-	Metazoa	3340187	1060	152618	0	0	39.17	3041	449	0.4648097058823529	0.08575903095936874	0.010486764705882352	0.0058019843058916614	995	322	32.36	77	78	7.84	282	2.35	0.0				SAO	SRF	20-180
TOPAZ_SAS2_E001	Eukaryota;Stramenopiles;Ochrophyta;Bacillariophyta;-;-;-;-	Eukaryota;-;Sar;Bacillariophyta;Bacillariophyceae;-;Bacillariales;Bacillariaceae;Fragilariopsis kerguelensis	Ochrophyta	3460157	776	1570035	160161	0	33.92	4679	261	0.8192248571428571	0.07293562094150187	0.06176	0.028268429942757193	2589	86	3.32	12	16	0.62	67	0.39	0.0				SAO	SRF	5-20
TOPAZ_SAS2_E002	Eukaryota;-;-;-;-;-;-;-	Eukaryota;Fungi;Opisthokonta;Ascomycota;Dothideomycetes;Pleosporomycetidae;Pleosporales;-;-	Fungi	31172854	170	31168680	31125047	30186505	51.55	302857	29	0.6127138782051283	0.05565086903528643	0.002138557692307692	0.002778609370734421	11955	7807	65.3	3292	4459	37.3	3721	94.51	0.0				SAO	SRF	5-20
TOPAZ_SAS2_E003	Eukaryota;-;-;-;-;-;-;-	Eukaryota;Viridiplantae;Embryophyta;Streptophyta;Magnoliopsida;-;-;-;-	Eukaryota	5167353	1236	1895774	160397	0	33.44	4157	434	0.036105576923076935	0.029230790629420307	0.02988076923076923	0.01957244480288884	299	29	9.7	1	1	0.33	25	0.0	0.0				SAO	SRF	5-20
TOPAZ_SAS2_E004	Eukaryota;-;-;-;-;-;-;-	Eukaryota;Viridiplantae;Embryophyta;Streptophyta;Magnoliopsida;-;Fabales;Fabaceae;-	Eukaryota	29045785	4862	20303765	7423633	0	34.46	6803	1430	0.056122783505154636	0.05103431526117008	0.3632109278350516	0.07444245055641029	1825	99	5.42	14	16	0.88	82	0.39	0.0				SAO	SRF	5-20
TOPAZ_SAS2_E005	Eukaryota;Stramenopiles;Ochrophyta;Bacillariophyta;-;-;-;-	Eukaryota;-;Sar;Bacillariophyta;Bacillariophyceae;-;Bacillariales;Bacillariaceae;Fragilariopsis kerguelensis	Ochrophyta	7346747	1130	5572154	2352690	0	35.09	7638	327	0.7638682432432432	0.0798786186146122	0.1397768918918919	0.05311320108531262	4363	149	3.42	30	38	0.87	94	0.39	0.0				SAO	SRF	5-20
TOPAZ_SAS2_E006	Eukaryota;Metazoa;-;-;-;-;-;-	Eukaryota;Viridiplantae;Embryophyta;Streptophyta;Magnoliopsida;-;Fabales;Fabaceae;-	Metazoa	9074351	1012	7976702	5313160	0	34.83	11256	275	0.18845417582417576	0.10370104242554608	0.25128219780219785	0.07421814139179977	746	77	10.32	4	6	0.8	44	0.0	0.0				SAO	SRF	5-20
TOPAZ_SAS2_E007	Eukaryota;Metazoa;-;-;-;-;-;-	Eukaryota;Viridiplantae;Embryophyta;Streptophyta;Magnoliopsida;-;Fabales;Fabaceae;Trifolium pratense	Metazoa	3565433	448	3022073	1789027	0	33.71	10026	130	0.157155	0.07828229817994188	0.08435833333333334	0.042427901295413295	285	35	12.28	1	1	0.35	20	0.39	0.0				SAO	SRF	5-20
TOPAZ_SOD1_E001	Eukaryota;Hacrobia;Haptophyta;Prymnesiophyceae;Phaeocystales;Phaeocystaceae;Phaeocystis;-	Eukaryota;-;Prymnesiophyceae;Haptista;Haptophyta;-;Phaeocystales;Phaeocystaceae;Phaeocystis antarctica	Haptophyta	22388834	5407	7720453	1429726	0	65.85	4126	1858	0.8149926339285715	0.033429914703455015	0.0493534375	0.01622225957116665	12307	4554	37.0	944	1236	10.04	1980	28.24	0.0				SO	DCM	0.8-5
TOPAZ_SOD1_E002	Eukaryota;-;-;-;-;-;-;-	Eukaryota;-;Sar;-;Dinophyceae;-;-;-;-	Dinoflagellata	11150420	3054	2309331	80261	0	58.0	3575	1158	0.8652940178571429	0.049846186619078164	0.004052232142857143	0.0026472531956395822	4747	1917	40.38	318	531	11.19	952	4.31	0.0	9.79	2.05	Eukaryota_Fungi_Ascomycota	SO	DCM	0.8-5
TOPAZ_SOD1_E003	Eukaryota;-;-;-;-;-;-;-	Eukaryota;-;Sar;-;-;-;-;-;-	SAR	25951822	5411	13033556	3825032	0	36.76	5009	1650	0.8781790384615384	0.041197593808545485	0.017145923076923072	0.00833242528145353	12941	5955	46.02	1502	2005	15.49	2477	51.37	0.0	47.92	2.08	Eukaryota_Fungi_Microsporidia	SO	DCM	0.8-5
TOPAZ_SOD1_E004	Eukaryota;-;-;-;-;-;-;-	Eukaryota;-;Sar;-;-;-;-;-;-	SAR	25643167	5957	9908575	2463587	0	61.09	4291	1960	0.8836470817120623	0.05142285563973547	0.013158754863813231	0.010545349649387923	10695	4471	41.8	755	1099	10.28	1745	21.96	0.39	26.67	0.0	Eukaryota_Apicomplexa	SO	DCM	0.8-5
TOPAZ_SOD1_E005	Eukaryota;-;-;-;-;-;-;-	Eukaryota;-;Sar;-;-;-;-;-;-	SAR	22815888	4690	11641636	3356820	54994	44.74	5064	1437	0.9004667248908298	0.05882831413037545	0.005363842794759825	0.003180596754270773	11054	5173	46.8	1266	1713	15.5	2259	42.75	0.39	54.39	3.51	Eukaryota	SO	DCM	0.8-5
TOPAZ_SOD1_E006	Eukaryota;Stramenopiles;Ochrophyta;Bacillariophyta;Bacillariophyta_X;Raphid-pennate;-;-	Eukaryota;-;Sar;Bacillariophyta;Bacillariophyceae;-;Bacillariales;Bacillariaceae;Fragilariopsis cylindrus	Ochrophyta	14394350	3436	5228482	779502	0	39.8	4208	1187	0.7387744444444445	0.0565931960081208	0.004579444444444445	0.0026168590103876274	6550	3225	49.24	1232	1446	22.08	2017	43.14	0.0	43.59	0.0	Eukaryota_Bacillariophyta	SO	DCM	0.8-5
TOPAZ_SOD1_E007	Eukaryota;-;-;-;-;-;-;-	Eukaryota;-;Sar;-;-;-;-;-;-	SAR	11786244	3040	3201739	536782	0	44.8	3789	1090	0.9015238983050848	0.032864810066930567	0.010192203389830509	0.01144198151142472	5271	2559	48.55	627	766	14.53	1411	23.53	0.39	16.67	0.0	Eukaryota	SO	DCM	0.8-5
TOPAZ_SOD1_E008	Eukaryota;-;-;-;-;-;-;-	Eukaryota;-;Sar;-;Dinophyceae;-;-;-;-	Dinoflagellata	18806546	4653	6028432	887994	0	54.88	4004	1636	0.8692043915343916	0.07254130738785883	0.005784761904761904	0.004339413630618355	7173	3139	43.76	513	755	10.53	1307	16.08	0.0	17.39	0.0	Eukaryota	SO	DCM	0.8-5
TOPAZ_SOD4_E001	Eukaryota;Metazoa;-;-;-;-;-;-	Eukaryota;Metazoa;Opisthokonta;Arthropoda;-;-;-;-;-	Metazoa	4572526	1211	1155695	89109	0	36.83	3685	449	0.7832034782608696	0.07098135858211344	0.20068173913043474	0.07695691212011031	2534	342	13.5	24	58	2.29	132	1.18	0.0				SO	DCM	180-2000
TOPAZ_SOD4_E002	Eukaryota;Metazoa;-;-;-;-;-;-	Eukaryota;Metazoa;Opisthokonta;Arthropoda;-;-;-;-;-	Metazoa	7690129	1947	2404195	64801	0	43.79	3921	696	0.8228081818181818	0.08945379200004729	0.28602506493506497	0.07049139991062328	2742	507	18.49	95	118	4.3	243	3.14	0.0				SO	DCM	180-2000
TOPAZ_SOD4_E003	Eukaryota;Metazoa;-;-;-;-;-;-	Eukaryota;Metazoa;Opisthokonta;Arthropoda;Hexanauplia;Copepoda;Calanoida;Temoridae;Eurytemora affinis	Metazoa	3311720	952	440727	73440	0	39.34	3378	371	0.9012514705882352	0.13927029388782833	0.02809529411764706	0.01974001404065508	1322	405	30.64	72	109	8.25	231	0.78	0.0				SO	DCM	180-2000
TOPAZ_SOD4_E004	Eukaryota;Hacrobia;Haptophyta;Prymnesiophyceae;Phaeocystales;Phaeocystaceae;Phaeocystis;-	Eukaryota;-;Prymnesiophyceae;Haptista;Haptophyta;-;Phaeocystales;Phaeocystaceae;Phaeocystis antarctica	Haptophyta	14446869	4004	2588087	157399	0	66.31	3511	1540	0.8125350344827585	0.04683102767690106	0.026842551724137936	0.008776460819896975	8595	3094	36.0	612	777	9.04	1492	17.25	0.0	14.58	0.0	Eukaryota_Fungi_Microsporidia	SO	DCM	180-2000
TOPAZ_SOS1_E001	Eukaryota;Stramenopiles;Ochrophyta;Pelagophyceae;Pelagomonadales;Pelagomonadaceae;-;-	Eukaryota;-;Sar;-;Pelagophyceae;-;Pelagomonadales;-;Pelagomonas calceolata	Ochrophyta	26282384	2244	24055043	19233814	945775	65.32	16301	497	0.7950752851711027	0.03755993680846068	0.0	0.0	16450	8062	49.01	2191	3015	18.33	3052	72.55	0.0				SO	SRF	0.8-5
TOPAZ_SOS1_E002	Eukaryota;-;-;-;-;-;-;-	Eukaryota;-;Sar;-;Dinophyceae;-;-;-;-	Dinoflagellata	48583009	11294	18987820	4181300	0	56.69	4309	3739	0.8553105349794239	0.048673220606823886	0.026299711934156374	0.01142343198303065	17504	8491	48.51	1236	2513	14.36	2311	40.39	1.18	44.83	6.9	Eukaryota_Apicomplexa_Nephromyces_Nephromyces.sp..ex.Molgula.occidentalis	SO	SRF	0.8-5
TOPAZ_SOS1_E003	Eukaryota;Stramenopiles;Ochrophyta;Bacillariophyta;Bacillariophyta_X;Raphid-pennate;-;-	Eukaryota;-;Sar;Bacillariophyta;Bacillariophyceae;-;Bacillariales;Bacillariaceae;Fragilariopsis cylindrus	Ochrophyta	13330983	3207	4686418	788206	0	39.85	4174	1110	0.7297541791044776	0.0683499377140913	0.0055394776119403	0.003141449260843473	6090	2982	48.97	1136	1337	21.95	1915	37.65	0.0				SO	SRF	0.8-5
TOPAZ_SOS1_E004	Eukaryota;-;-;-;-;-;-;-	Eukaryota;-;Sar;-;-;-;-;-;-	SAR	5794873	1410	1885617	302772	0	45.11	4076	492	0.919643103448276	0.022664028023073872	1.482758620689655e-05	0.00011194582093677316	2805	1384	49.34	395	471	16.79	959	13.73	0.0				SO	SRF	0.8-5
TOPAZ_SOS1_E005	Eukaryota;Archaeplastida;Chlorophyta;Mamiellophyceae;Mamiellales;Mamiellaceae;Micromonas;-	Eukaryota;Viridiplantae;-;Chlorophyta;Mamiellophyceae;-;Mamiellales;Mamiellaceae;Micromonas commoda	Chlorophyta	13726768	2406	8654387	4028571	0	63.94	6265	628	0.8008877536231885	0.07215264180102371	0.007886594202898552	0.0046785764427848	7949	4718	59.35	2006	2442	30.72	2687	56.86	0.39				SO	SRF	0.8-5
TOPAZ_SOS1_E006	Eukaryota;-;-;-;-;-;-;-	Eukaryota;-;Sar;-;-;-;-;-;-	SAR	21257013	5076	7532248	1961345	0	60.89	4149	1687	0.8856883568075117	0.04806569522916836	0.012800563380281687	0.012860746941339584	8739	3724	42.61	627	921	10.54	1559	19.22	0.39	21.25	3.0	Eukaryota_Apicomplexa_Aconoidasida	SO	SRF	0.8-5
TOPAZ_SOS1_E007	Eukaryota;-;-;-;-;-;-;-	Eukaryota;-;Sar;-;Dinophyceae;-;-;-;-	Dinoflagellata	67559257	14306	32817544	8049052	0	60.29	4907	4567	0.8255310207100592	0.057451973913021724	0.08293711538461539	0.02434865664845433	29586	12162	41.11	1836	3198	10.81	3060	63.14	0.78	69.57	8.7	Eukaryota_Fungi_Ascomycota	SO	SRF	0.8-5
TOPAZ_SOS1_E008	Eukaryota;Hacrobia;Haptophyta;Prymnesiophyceae;Phaeocystales;Phaeocystaceae;Phaeocystis;-	Eukaryota;-;Prymnesiophyceae;Haptista;Haptophyta;-;Phaeocystales;Phaeocystaceae;Phaeocystis antarctica	Haptophyta	8561001	2489	1039453	55265	0	65.95	3366	993	0.8144603488372092	0.045944297200274486	0.02172872093023256	0.007708089196529511	5831	1798	30.84	297	351	6.02	959	5.88	0.0				SO	SRF	0.8-5
TOPAZ_SOS1_E009	Eukaryota;-;-;-;-;-;-;-	Eukaryota;-;Sar;-;-;-;-;-;-	SAR	20142189	4505	8612732	2067447	0	37.08	4560	1451	0.8802321287128714	0.046454081542995074	0.012081831683168315	0.005778333559439494	10132	4774	47.12	1271	1648	16.27	2196	43.53	0.0				SO	SRF	0.8-5
TOPAZ_SOS1_E010	Eukaryota;-;-;-;-;-;-;-	Eukaryota;-;Sar;-;Dinophyceae;-;-;-;-	Dinoflagellata	2545788	681	545756	44364	0	54.55	3681	260	0.9080453846153846	0.10138028515031787	0.0	0.0	1103	383	34.72	40	49	4.44	234	0.39	0.0				SO	SRF	0.8-5
TOPAZ_SOS1_E011	Eukaryota;Stramenopiles;Ochrophyta;Bacillariophyta;Bacillariophyta_X;Raphid-pennate;-;-	Eukaryota;-;Sar;Bacillariophyta;Bacillariophyceae;-;Bacillariales;Bacillariaceae;Fragilariopsis kerguelensis	Ochrophyta	27171429	5736	13529068	2722999	0	39.61	4977	1869	0.6672158823529412	0.07397057631914301	0.06430334558823529	0.024675632334075076	11528	5033	43.66	1859	2305	19.99	2650	65.88	0.0	82.05	2.56	Eukaryota	SO	SRF	0.8-5
TOPAZ_SOS1_E012	Eukaryota;Hacrobia;Haptophyta;Prymnesiophyceae;Phaeocystales;Phaeocystaceae;-;-	Eukaryota;-;Prymnesiophyceae;Haptista;Haptophyta;-;Phaeocystales;Phaeocystaceae;Phaeocystis antarctica	Haptophyta	14734474	3972	3224339	120685	0	63.78	3654	1504	0.7479264864864864	0.05176502549677967	0.033873175675675674	0.00892423174353856	10163	3495	34.39	631	820	8.07	1568	15.69	0.0	22.81	0.0	Eukaryota	SO	SRF	0.8-5
TOPAZ_SOS1_E013	Eukaryota;-;-;-;-;-;-;-	Eukaryota;-;Sar;-;Dinophyceae;-;-;-;-	Dinoflagellata	89599230	20002	38399396	6932852	0	61.01	4584	6714	0.8035406473214286	0.055197312428756536	0.08794473214285715	0.024010627695646918	32680	12772	39.08	1677	3234	9.9	3079	63.92	0.78				SO	SRF	0.8-5
TOPAZ_SOS4_E001	Eukaryota;Stramenopiles;Ochrophyta;Bacillariophyta;-;-;-;-	Eukaryota;-;Sar;Bacillariophyta;Coscinodiscophyceae;Chaetocerotophycidae;Chaetocerotales;Chaetocerotaceae;Chaetoceros dichaeta	Ochrophyta	18832846	4754	5702118	895772	0	36.78	3867	1670	0.5898145502645503	0.06524493411731168	0.043984761904761915	0.022938681214114763	12148	865	7.12	166	205	1.69	563	4.31	0.0				SO	SRF	180-2000
TOPAZ_SOS4_E002	Eukaryota;Hacrobia;Haptophyta;Prymnesiophyceae;Phaeocystales;Phaeocystaceae;Phaeocystis;-	Eukaryota;-;Prymnesiophyceae;Haptista;Haptophyta;-;Phaeocystales;Phaeocystaceae;Phaeocystis antarctica	Haptophyta	13469973	3728	2577535	153085	0	65.65	3513	1424	0.8202271851851852	0.03550817849770621	0.013777777777777778	0.006651088317145485	8188	2860	34.93	577	705	8.61	1444	16.47	0.0	16.96	3.32	Eukaryota_Fungi_Ascomycota_Sordariomycetes	SO	SRF	180-2000
TOPAZ_SOS3_E001	Eukaryota;Hacrobia;Haptophyta;Prymnesiophyceae;Phaeocystales;-;-;-	Eukaryota;-;Prymnesiophyceae;Haptista;Haptophyta;-;Phaeocystales;Phaeocystaceae;Phaeocystis antarctica	Haptophyta	6992890	1987	1091468	125414	0	65.54	3400	770	0.8475601428571429	0.03883320918613189	0.03374428571428571	0.008866016269429913	3266	1166	35.7	204	248	7.59	749	5.49	0.0	0.0	0.0	Eukaryota	SO	SRF	20-180
TOPAZ_SOS3_E002	Eukaryota;Metazoa;Arthropoda;-;-;-;-;-	Eukaryota;Metazoa;Opisthokonta;Arthropoda;Insecta;Pterygota;-;-;-	Metazoa	20114011	5977	2482966	225348	0	36.02	3206	2375	0.3939808910891089	0.08624504707373354	0.09960940594059403	0.022703292421492667	7512	2184	29.07	538	659	8.77	1196	17.25	0.0	12.66	0.87	Eukaryota_Metazoa	SO	SRF	20-180
TOPAZ_SOS3_E003	Eukaryota;Hacrobia;Haptophyta;Prymnesiophyceae;Phaeocystales;-;-;-	Eukaryota;-;Prymnesiophyceae;Haptista;Haptophyta;-;Phaeocystales;Phaeocystaceae;Phaeocystis antarctica	Haptophyta	7242123	2031	1281325	111880	0	60.98	3431	778	0.8033676712328768	0.07153900060041105	0.026084657534246575	0.013796370485796159	3557	1133	31.85	181	219	6.16	637	4.71	0.0				SO	SRF	20-180
TOPAZ_SOS2_E001	Eukaryota;Metazoa;Arthropoda;-;-;-;-;-	Eukaryota;Metazoa;Opisthokonta;Arthropoda;Insecta;Pterygota;-;-;-	Metazoa	3535639	976	626992	0	0	34.72	3565	380	0.2676258333333333	0.07571247234604085	0.07169194444444442	0.015248098209183781	877	236	26.91	60	66	7.53	213	1.96	0.0				SO	SRF	5-20
TOPAZ_SOS2_E002	Eukaryota;Stramenopiles;Ochrophyta;Bacillariophyta;-;-;-;-	Eukaryota;-;Sar;Bacillariophyta;Coscinodiscophyceae;Chaetocerotophycidae;Chaetocerotales;Chaetocerotaceae;-	Ochrophyta	8000655	1909	2918790	173938	0	35.86	4319	684	0.8059801234567899	0.09874424173233293	0.021741481481481483	0.017535980514930653	4781	245	5.12	38	44	0.92	161	1.18	0.0				SO	SRF	5-20
TOPAZ_SOS2_E003	Eukaryota;Stramenopiles;Ochrophyta;Bacillariophyta;Bacillariophyta_X;Raphid-pennate;-;-	Eukaryota;-;Sar;Bacillariophyta;Bacillariophyceae;-;Bacillariales;Bacillariaceae;Fragilariopsis kerguelensis	Ochrophyta	3636260	900	1134844	79808	0	33.47	4078	330	0.13209675675675675	0.06077498836777344	0.12614324324324327	0.036612089500457114	559	35	6.26	7	7	1.25	29	0.39	0.0				SO	SRF	5-20
TOPAZ_SOS2_E004	Eukaryota;Metazoa;Arthropoda;-;-;-;-;-	Eukaryota;Metazoa;Opisthokonta;Arthropoda;Insecta;Pterygota;-;-;-	Metazoa	2768587	689	872918	32051	0	35.21	4053	253	0.5080867857142858	0.12536795307224852	0.08582571428571427	0.02260994399256528	836	177	21.17	46	56	6.7	158	1.96	0.0				SO	SRF	5-20
TOPAZ_SOS2_E005	Eukaryota;Metazoa;Arthropoda;-;-;-;-;-	Eukaryota;Metazoa;Opisthokonta;Arthropoda;Insecta;Pterygota;-;-;-	Metazoa	3778843	808	1861393	250298	0	34.81	4948	273	0.4174152631578947	0.11345432980387544	0.11599684210526315	0.02063505131225217	1111	222	19.98	52	60	5.4	196	1.57	0.0				SO	SRF	5-20
TOPAZ_SPD1_E001	Eukaryota;Archaeplastida;Chlorophyta;Mamiellophyceae;Mamiellales;Bathycoccaceae;Bathycoccus;-	Eukaryota;Viridiplantae;-;Chlorophyta;Mamiellophyceae;-;Mamiellales;Bathycoccaceae;Bathycoccus prasinos	Chlorophyta	4739377	1136	1685325	174101	0	47.66	4174	399	0.8058831249999999	0.08164806846450426	0.0	0.0	2773	1733	62.5	820	897	32.35	1368	29.41	0.0	27.78	0.43	Eukaryota_Viridiplantae_Chlorophyta_Mamiellophyceae_Mamiellales	SPO	DCM	0.8-5
TOPAZ_SPD1_E002	Eukaryota;Archaeplastida;Chlorophyta;Mamiellophyceae;Mamiellales;Bathycoccaceae;-;-	Eukaryota;Viridiplantae;-;Chlorophyta;Mamiellophyceae;-;Mamiellales;Bathycoccaceae;Bathycoccus prasinos	Chlorophyta	12766401	1855	9693604	4898229	51392	48.36	8124	492	0.809801953125	0.05819186749262351	0.0108003125	0.006733370248422682	7170	4659	64.98	2064	2595	36.19	2689	67.06	2.75	77.46	5.08	Eukaryota_Viridiplantae_Chlorophyta	SPO	DCM	0.8-5
TOPAZ_SPD4_E001	Eukaryota;Metazoa;-;-;-;-;-;-	Eukaryota;Metazoa;Opisthokonta;Arthropoda;-;-;-;-;-	Metazoa	4346338	1241	675987	41671	0	36.24	3419	487	0.5433288636363636	0.09262607695891903	0.36526340909090893	0.09755248095589793	1235	290	23.48	22	49	3.97	117	0.0	0.0				SPO	DCM	180-2000
TOPAZ_SPD3_E001	Eukaryota;Metazoa;Arthropoda;-;-;-;-;-	Eukaryota;Metazoa;Opisthokonta;Arthropoda;Insecta;Pterygota;-;-;-	Metazoa	33719852	9306	6743440	688659	0	33.88	3496	3497	0.4787658579881657	0.11120958601887118	0.0457816272189349	0.01356588311280416	12908	5089	39.43	1743	2182	16.9	2630	49.41	0.39				SPO	DCM	20-180
TOPAZ_SPM1_E001	Eukaryota;-;-;-;-;-;-;-	Eukaryota;Fungi;Opisthokonta;Ascomycota;Leotiomycetes;-;Helotiales;Mollisiaceae;Rhynchosporium commune	Fungi	40046570	770	39827103	39051559	30996920	48.61	95542	136	0.5544536408977556	0.06138627381734274	0.0028539401496259355	0.004908035798352961	14660	8842	60.31	2918	4405	30.05	3494	78.43	0.0	91.08	0.64	Eukaryota_Fungi_Ascomycota_Leotiomycetes	SPO	MES	0.8-5
TOPAZ_SPM1_E002	Eukaryota;-;-;-;-;-;-;-	Eukaryota;Fungi;Opisthokonta;Ascomycota;Leotiomycetes;-;Helotiales;-;Rhynchosporium commune	Fungi	5089799	59	5089799	5074752	4363624	48.68	140341	13	0.5431425490196078	0.06781638242250207	0.0	0.0	1684	1101	65.38	516	577	34.26	903	15.69	0.0				SPO	MES	0.8-5
TOPAZ_SPS1_E001	Eukaryota;Archaeplastida;Chlorophyta;Mamiellophyceae;Mamiellales;Mamiellaceae;Micromonas;-	Eukaryota;Viridiplantae;-;Chlorophyta;Mamiellophyceae;-;Mamiellales;Mamiellaceae;Micromonas pusilla	Chlorophyta	15097003	2526	10277145	4058283	0	68.3	6782	721	0.8011066887417221	0.03863207799177674	0.0	0.0	9280	5364	57.8	2322	2853	30.74	2972	76.08	0.0	82.48	1.28	Eukaryota_Viridiplantae_Chlorophyta_Mamiellophyceae_Mamiellales_Mamiellaceae_Micromonas	SPO	SRF	0.8-5
TOPAZ_SPS1_E002	Eukaryota;Stramenopiles;Ochrophyta;Bacillariophyta;Bacillariophyta_X;-;-;-	Eukaryota;-;Sar;Bacillariophyta;Coscinodiscophyceae;Chaetocerotophycidae;Chaetocerotales;Chaetocerotaceae;Chaetoceros neogracilis	Ochrophyta	20467684	4969	7164722	570161	0	41.41	4193	1757	0.728938731707317	0.05026208595198863	0.03039482926829268	0.022228831060960096	10998	4657	42.34	1422	1830	16.64	2308	50.98	1.18				SPO	SRF	0.8-5
TOPAZ_SPS1_E003	Eukaryota;Stramenopiles;Ochrophyta;Dictyochophyceae;-;-;-;-	Eukaryota;-;Sar;-;Dictyochophyceae;-;Pedinellales;-;Pseudopedinella elastica	Ochrophyta	4239365	1170	859144	55461	0	61.93	3526	445	0.8292000000000002	0.08162260479765081	0.0023995348837209307	0.0020318910352220376	2278	1006	44.16	282	320	14.05	786	7.84	0.0				SPO	SRF	0.8-5
TOPAZ_SPS1_E004	Eukaryota;Stramenopiles;Ochrophyta;Chrysophyceae;-;-;-;-	Eukaryota;-;Sar;-;Chrysophyceae;-;Chromulinales;Paraphysomonadaceae;Paraphysomonas bandaiensis	Ochrophyta	15301403	2542	10295531	4754814	0	31.88	6826	684	0.8642172077922078	0.0763799882040298	0.015755129870129867	0.00843487590167397	8511	4545	53.4	1741	2132	25.05	2575	57.25	0.78	56.41	0.0	Eukaryota	SPO	SRF	0.8-5
TOPAZ_SPS1_E005	Eukaryota;Archaeplastida;Chlorophyta;Mamiellophyceae;Mamiellales;Bathycoccaceae;Ostreococcus;Ostreococcus lucimarinus	Eukaryota;Viridiplantae;-;Chlorophyta;Mamiellophyceae;-;Mamiellales;Bathycoccaceae;Ostreococcus sp- 'lucimarinus'	Chlorophyta	12014993	609	11687735	10558323	2862474	60.95	30061	124	0.8386172727272726	0.07261552130147038	0.04099181818181818	0.01884832903570013	7142	4926	68.97	2470	3000	42.01	3005	79.22	0.0	96.15	0.43	Eukaryota_Viridiplantae_Chlorophyta_Mamiellophyceae_Mamiellales_Bathycoccaceae_Ostreococcus	SPO	SRF	0.8-5
TOPAZ_SPS1_E006	Eukaryota;Archaeplastida;Chlorophyta;Mamiellophyceae;Mamiellales;Bathycoccaceae;-;-	Eukaryota;Viridiplantae;-;Chlorophyta;Mamiellophyceae;-;Mamiellales;Bathycoccaceae;Bathycoccus prasinos	Chlorophyta	13446022	951	12733825	10738088	1332143	48.38	19784	205	0.8260542222222224	0.0586022936786186	0.01358096296296296	0.008331663465943603	7154	4856	67.88	2359	2853	39.88	2918	77.25	0.0				SPO	SRF	0.8-5
TOPAZ_SPS4_E001	Eukaryota;Stramenopiles;Ochrophyta;Bacillariophyta;Bacillariophyta_X;-;-;-	Eukaryota;-;Sar;Bacillariophyta;Coscinodiscophyceae;Chaetocerotophycidae;Chaetocerotales;Chaetocerotaceae;Chaetoceros cf- neogracilis	Ochrophyta	31674708	4359	24611344	13853110	181656	41.25	8788	1066	0.6732078233438485	0.055332797183569774	0.025101577287066246	0.016571165201160504	14845	6796	45.78	2183	2888	19.45	3018	78.43	1.57				SPO	SRF	180-2000
TOPAZ_SPS4_E002	Eukaryota;Metazoa;Arthropoda;Hexanauplia;-;-;-;-	Eukaryota;Metazoa;Opisthokonta;Arthropoda;Hexanauplia;Copepoda;Calanoida;Temoridae;Eurytemora affinis	Metazoa	8732690	2226	2524743	318872	0	48.32	3886	799	0.7873792045454546	0.07019677458307648	0.0017210227272727273	0.0019319426397074613	3693	1921	52.02	896	1012	27.4	1522	23.92	0.0	19.1	0.17	Eukaryota	SPO	SRF	180-2000
TOPAZ_SPS4_E003	Eukaryota;Metazoa;-;-;-;-;-;-	Eukaryota;Metazoa;Opisthokonta;-;-;-;-;-;-	Metazoa	4162782	1154	765709	55131	0	35.93	3483	444	0.5776040476190477	0.09930653086132864	0.3293419047619047	0.0904914264615082	1179	289	24.51	22	57	4.83	127	0.78	0.0				SPO	SRF	180-2000
TOPAZ_SPS4_E004	Eukaryota;Metazoa;-;-;-;-;-;-	Eukaryota;Metazoa;Opisthokonta;Chordata;-;-;-;-;-	Metazoa	113636635	26707	43562360	10415733	0	24.46	4234	8724	0.2820493139841689	0.10212040566842136	0.1799682585751979	0.04110584811982277	21341	6135	28.75	1032	1320	6.19	2267	34.12	1.18	47.37	0.0	Eukaryota_Apicomplexa	SPO	SRF	180-2000
TOPAZ_SPS3_E001	Eukaryota;Metazoa;Arthropoda;-;-;-;-;-	Eukaryota;Metazoa;Opisthokonta;Arthropoda;Insecta;Pterygota;-;-;-	Metazoa	21072938	6173	2714650	114480	0	33.96	3285	2443	0.4686718483412322	0.1005615088937672	0.031675071090047385	0.009431547764889478	8694	3289	37.83	1220	1456	16.75	2024	36.47	1.18	43.48	4.35	Eukaryota	SPO	SRF	20-180
TOPAZ_SPS3_E002	Eukaryota;Metazoa;Arthropoda;Hexanauplia;-;-;-;-	Eukaryota;Metazoa;Opisthokonta;Arthropoda;Insecta;Pterygota;-;-;-	Metazoa	2809421	743	649945	28930	0	42.82	3719	282	0.5576296551724138	0.1121990675934814	0.007643793103448276	0.004103536249419185	1182	442	37.39	111	123	10.41	349	1.57	0.0				SPO	SRF	20-180
TOPAZ_SPS3_E003	Eukaryota;Metazoa;Arthropoda;Hexanauplia;-;-;-;-	Eukaryota;Metazoa;Opisthokonta;Arthropoda;Hexanauplia;Copepoda;Calanoida;Temoridae;Eurytemora affinis	Metazoa	4198092	993	1570063	208364	0	45.81	4262	347	0.7465645238095239	0.04315261274451415	0.006754047619047619	0.0029088584404030142	2123	1161	54.69	531	577	27.18	980	12.94	0.0				SPO	SRF	20-180
TOPAZ_SPS3_E004	Eukaryota;Metazoa;Arthropoda;Hexanauplia;-;-;-;-	Eukaryota;Metazoa;Opisthokonta;Arthropoda;Hexanauplia;Copepoda;Calanoida;Temoridae;Eurytemora affinis	Metazoa	11851606	3233	2462046	283845	0	37.81	3563	1217	0.63708731092437	0.08290450573859341	0.0038434453781512603	0.002624273708879715	5520	2240	40.58	804	956	17.32	1489	16.86	0.0				SPO	SRF	20-180
TOPAZ_SPD1_E003	Eukaryota;Archaeplastida;Chlorophyta;-;-;-;-;-	Eukaryota;Viridiplantae;-;Chlorophyta;-;-;-;Pycnococcaceae;-	Chlorophyta	13201150	2125	9282155	3985042	0	60.81	7029	593	0.8214836090225565	0.07672020048797322	0.002341428571428571	0.002474534099949979	7538	5108	67.76	2455	2907	38.56	3057	81.18	0.0				SPO	DCM	0.8-5
TOPAZ_SPD1_E004	Eukaryota;-;-;-;-;-;-;-	Eukaryota;-;Amoebozoa;Discosea;Flabellinia;-;-;-;-	Amoebozoa	14789802	3683	4580298	478664	0	44.75	4020	1314	0.769735945945946	0.03527080428507403	0.006642635135135135	0.0034802272295895178	7242	4026	55.59	1450	1706	23.56	2345	51.37	0.78	50.21	5.32	Eukaryota_Fungi_Basidiomycota_Agaricomycetes	SPO	DCM	0.8-5
TOPAZ_SPD1_E005	Eukaryota;Archaeplastida;Chlorophyta;Mamiellophyceae;Mamiellales;Bathycoccaceae;Bathycoccus;-	Eukaryota;Viridiplantae;-;Chlorophyta;Mamiellophyceae;-;Mamiellales;Bathycoccaceae;Bathycoccus prasinos	Chlorophyta	13326005	1179	12190360	9230493	551368	48.06	15358	263	0.8122266417910449	0.06532563338788536	0.011031791044776121	0.006392174185831403	6983	4740	67.88	2317	2804	40.15	2875	75.29	0.78	88.46	0.85	Eukaryota	SPO	DCM	0.8-5
TOPAZ_SPD4_E002	Eukaryota;Metazoa;Arthropoda;-;-;-;-;-	Eukaryota;Metazoa;Opisthokonta;-;-;-;-;-;-	Metazoa	4436740	1051	1544950	68155	0	35.13	4394	393	0.07518400000000001	0.04335395383225028	0.2455337777777778	0.04199429280212511	418	34	8.13	2	2	0.48	22	0.0	0.0				SPO	DCM	180-2000
TOPAZ_SPD4_E003	Eukaryota;Metazoa;-;-;-;-;-;-	Eukaryota;Metazoa;Opisthokonta;-;-;-;-;-;-	Metazoa	10125048	2679	2296210	172115	0	34.57	3755	1012	0.12675892156862748	0.06061191363360161	0.203368137254902	0.04305607583301136	1314	230	17.5	18	35	2.66	100	0.78	0.0				SPO	DCM	180-2000
TOPAZ_SPD3_E002	Eukaryota;Metazoa;Arthropoda;-;-;-;-;-	Eukaryota;Metazoa;Opisthokonta;Arthropoda;Hexanauplia;Copepoda;Harpacticoida;Harpacticidae;Tigriopus californicus	Metazoa	40190954	7650	22693992	9211736	197382	39.25	5634	2104	0.5084355223880598	0.10084236135736854	0.02674004975124378	0.01384652735880092	13544	7305	53.94	2890	3680	27.17	3384	69.02	0.0	65.87	3.44	Eukaryota	SPO	DCM	20-180
TOPAZ_SPD3_E003	Eukaryota;Metazoa;Arthropoda;-;-;-;-;-	Eukaryota;Metazoa;Opisthokonta;Arthropoda;Insecta;Pterygota;-;-;-	Metazoa	43960543	12259	8219388	782787	0	35.06	3463	4651	0.4554576590909091	0.1061656346929053	0.02750586363636364	0.009337673604546334	16710	6634	39.7	2092	3059	18.31	2897	53.33	5.88	46.03	10.85	Eukaryota	SPO	DCM	20-180
TOPAZ_SPD3_E004	Eukaryota;Metazoa;Arthropoda;Hexanauplia;-;-;-;-	Eukaryota;Metazoa;Opisthokonta;Arthropoda;Hexanauplia;Copepoda;Calanoida;Temoridae;Eurytemora affinis	Metazoa	9532946	2789	1210700	57837	0	36.94	3297	1103	0.5803655208333334	0.09647339706569576	0.0025128125	0.00189603792108098	4562	1674	36.69	551	645	14.14	1121	10.2	0.0				SPO	DCM	20-180
TOPAZ_SPM1_E003	Eukaryota;-;-;-;-;-;-;-	Eukaryota;Fungi;Opisthokonta;Ascomycota;Leotiomycetes;-;Helotiales;Mollisiaceae;Rhynchosporium commune	Fungi	41290481	1032	40935009	39725759	27703284	48.64	74320	177	0.5532234140435836	0.059509808133880175	0.0021139225181598057	0.0031513719851311885	15190	9183	60.45	2973	4539	29.88	3542	81.96	0.0	86.62	0.64	Eukaryota_Fungi_Ascomycota_Leotiomycetes	SPO	MES	0.8-5
TOPAZ_SPM1_E004	Eukaryota;-;-;-;-;-;-;-	Eukaryota;Fungi;Opisthokonta;Ascomycota;Leotiomycetes;-;Helotiales;-;Rhynchosporium commune	Fungi	3335694	49	3328909	3323819	2655235	48.64	101986	12	0.5539861764705882	0.07319645117621748	0.0	0.0	1142	738	64.62	376	401	35.11	680	11.76	0.0				SPO	MES	0.8-5
TOPAZ_SPS1_E008	Eukaryota;Archaeplastida;Chlorophyta;-;-;-;-;-	Eukaryota;Viridiplantae;-;Chlorophyta;-;-;-;Pycnococcaceae;-	Chlorophyta	15101556	1460	13500523	9912673	592055	60.88	14219	333	0.8147382236842106	0.07214578927879639	0.006482828947368421	0.0075478976175108	8530	5829	68.34	2791	3377	39.59	3340	87.45	0.0				SPO	SRF	0.8-5
TOPAZ_SPS3_E005	Eukaryota;Metazoa;Arthropoda;Hexanauplia;-;-;-;-	Eukaryota;Metazoa;Opisthokonta;Arthropoda;Insecta;Pterygota;-;-;-	Metazoa	3374509	1000	382743	23275	0	39.93	3234	403	0.44936882352941176	0.09651990610794492	0.0028058823529411767	0.0019262324055722914	1171	365	31.17	90	95	8.11	278	1.57	0.0	0.53	0.0	Eukaryota	SPO	SRF	20-180
TOPAZ_SPS3_E006	Eukaryota;Metazoa;Arthropoda;Hexanauplia;-;-;-;-	Eukaryota;Metazoa;Opisthokonta;Arthropoda;Hexanauplia;Copepoda;Calanoida;Temoridae;Eurytemora affinis	Metazoa	43497631	10302	16211891	3473495	0	36.6	4201	3426	0.4939109195402299	0.08761044554623391	0.03132218390804598	0.0150089546624051	16239	6339	39.04	1818	2454	15.11	2613	34.12	0.39	34.92	3.97	Eukaryota	SPO	SRF	20-180
TOPAZ_SPS3_E007	Eukaryota;Metazoa;Arthropoda;Hexanauplia;-;-;-;-	Eukaryota;Metazoa;Opisthokonta;Arthropoda;Hexanauplia;Copepoda;Calanoida;Temoridae;Eurytemora affinis	Metazoa	31528045	7794	10088044	1345936	0	40.41	4043	2730	0.38482151898734174	0.08717204790699982	0.004800822784810127	0.002944337080229181	10545	4390	41.63	1051	1349	12.79	1779	20.39	0.39	25.45	9.09	Eukaryota_Fungi_Microsporidia	SPO	SRF	20-180
TOPAZ_SPS3_E008	Eukaryota;Metazoa;Arthropoda;Hexanauplia;-;-;-;-	Eukaryota;Metazoa;Opisthokonta;Arthropoda;Hexanauplia;Copepoda;Calanoida;Temoridae;Eurytemora affinis	Metazoa	3066362	738	964987	129228	0	47.11	4152	264	0.6384283870967741	0.062301081029132586	0.009209999999999998	0.0059308167310054526	1319	687	52.08	329	341	25.85	644	10.2	0.0				SPO	SRF	20-180
TOPAZ_SPS3_E009	Eukaryota;Metazoa;Arthropoda;Hexanauplia;-;-;-;-	Eukaryota;Metazoa;Opisthokonta;Arthropoda;Insecta;Pterygota;-;-;-	Metazoa	4500881	1238	866290	211691	0	38.16	3504	468	0.4663919565217391	0.10737784585730258	0.01833217391304348	0.007614168118952149	1806	394	21.82	58	63	3.49	221	1.18	0.0				SPO	SRF	20-180
TOPAZ_SPS3_E010	Eukaryota;Metazoa;Arthropoda;Hexanauplia;-;-;-;-	Eukaryota;Metazoa;Opisthokonta;Arthropoda;Insecta;Pterygota;-;-;-	Metazoa	5693757	1704	627522	46029	0	40.84	3224	689	0.43400561403508775	0.08754290799609317	0.021316315789473687	0.006379866530963528	2214	469	21.18	101	117	5.28	324	0.78	0.0				SPO	SRF	20-180
TOPAZ_SPS3_E011	Eukaryota;Metazoa;Arthropoda;-;-;-;-;-	Eukaryota;Metazoa;Opisthokonta;Arthropoda;Hexanauplia;Copepoda;Harpacticoida;Harpacticidae;Tigriopus californicus	Metazoa	29295438	6535	12889490	3001056	0	39.65	4547	2095	0.5286902730375427	0.09242215913721208	0.014520784982935154	0.0077979409025046706	10899	5874	53.89	2425	2980	27.34	2986	61.57	0.78	54.55	12.12	Eukaryota	SPO	SRF	20-180
TOPAZ_SPS3_E012	Eukaryota;Metazoa;Arthropoda;Hexanauplia;-;-;-;-	Eukaryota;Metazoa;Opisthokonta;Arthropoda;Hexanauplia;Copepoda;Calanoida;Temoridae;Eurytemora affinis	Metazoa	6644220	1654	2135075	232742	0	47.84	4054	586	0.7220507462686567	0.06801065038003037	0.002092089552238806	0.0015837547840057164	3004	1518	50.53	782	865	28.79	1323	25.49	0.0	28.89	2.22	Eukaryota_Apicomplexa	SPO	SRF	20-180
TOPAZ_SPS3_E013	Eukaryota;Metazoa;Arthropoda;Hexanauplia;-;-;-;-	Eukaryota;Metazoa;Opisthokonta;Arthropoda;Hexanauplia;Copepoda;Calanoida;Temoridae;Eurytemora affinis	Metazoa	3252443	876	689798	91758	0	46.24	3670	328	0.6670684848484849	0.061158893757025275	0.0025139393939393943	0.0015689968603671766	1563	746	47.73	327	343	21.94	656	7.45	0.0				SPO	SRF	20-180
TOPAZ_SPS2_E001	Eukaryota;Archaeplastida;Chlorophyta;-;-;-;-;-	Eukaryota;Viridiplantae;-;Chlorophyta;-;-;-;Pycnococcaceae;-	Chlorophyta	12315627	2157	7931627	2995123	0	60.86	6370	627	0.8270295967741934	0.06932497757056967	0.0016199193548387097	0.0020164258926608568	7160	4782	66.79	2274	2669	37.28	2913	73.33	0.39				SPO	SRF	5-20
TOPAZ_SPS2_E002	Eukaryota;Archaeplastida;Chlorophyta;Chloropicophyceae;Chloropicales;-;-;-	Eukaryota;Viridiplantae;-;Chlorophyta;-;-;-;-;-	Chlorophyta	6728569	1699	2007591	189565	0	47.65	3929	608	0.8284763235294117	0.07865033134264021	0.0	0.0	3577	2180	60.94	1015	1121	31.34	1686	32.94	0.39				SPO	SRF	5-20
TOPAZ_SPD1_E006	Eukaryota;Archaeplastida;Chlorophyta;Chloropicophyceae;Chloropicales;-;-;-	Eukaryota;Viridiplantae;-;Chlorophyta;-;-;-;-;-	Chlorophyta	10083169	2358	3862656	588109	0	51.95	4336	797	0.7823711881188119	0.0641893150216203	0.0037765346534653454	0.004752747915032801	5800	3429	59.12	1558	1762	30.38	2281	50.59	0.0	59.65	1.75	Eukaryota	SPO	DCM	0.8-5
TOPAZ_SPD1_E007	Eukaryota;Archaeplastida;Chlorophyta;Chloropicophyceae;Chloropicales;Chloropicaceae;-;-	Eukaryota;Viridiplantae;-;Chlorophyta;-;-;-;-;-	Chlorophyta	16176911	2336	12109450	6376545	0	49.3	8243	602	0.7825156172839506	0.03810979293057826	0.015535987654320987	0.00766484982174935	8548	5480	64.11	2669	3201	37.45	3212	84.31	0.0	89.47	0.0	Eukaryota	SPO	DCM	0.8-5
TOPAZ_SPD1_E008	Eukaryota;Archaeplastida;Chlorophyta;Mamiellophyceae;Mamiellales;Bathycoccaceae;Bathycoccus;-	Eukaryota;Viridiplantae;-;Chlorophyta;Mamiellophyceae;-;Mamiellales;Bathycoccaceae;Bathycoccus prasinos	Chlorophyta	12776170	1688	10219361	5866479	180250	48.06	9130	405	0.8133446875000001	0.04905100253717904	0.01378265625	0.006922409430201015	6732	4594	68.24	2243	2708	40.23	2800	74.9	0.0	83.76	0.0	Eukaryota	SPO	DCM	0.8-5
TOPAZ_SPD1_E009	Eukaryota;-;-;-;-;-;-;-	Eukaryota;Fungi;Opisthokonta;Ascomycota;Leotiomycetes;-;Helotiales;Mollisiaceae;Rhynchosporium commune	Fungi	47530242	547	47274340	46741630	42853816	48.59	207085	67	0.5530919537815127	0.06128588148931394	0.0021368907563025213	0.003295810747580045	17132	10491	61.24	3429	5272	30.77	3888	98.04	0.0	100.0	0.0	Eukaryota_Fungi_Ascomycota	SPO	DCM	0.8-5
TOPAZ_SPD1_E010	Eukaryota;Archaeplastida;Chlorophyta;Chloropicophyceae;Chloropicales;-;-;-	Eukaryota;Viridiplantae;-;Chlorophyta;-;-;-;-;-	Chlorophyta	11725165	2331	6403933	2031855	0	58.15	5331	714	0.8177031355932203	0.06492760791051534	0.003161440677966102	0.004266124402308543	6876	4409	64.12	2085	2425	35.27	2734	65.88	0.39	71.93	0.0	Eukaryota	SPO	DCM	0.8-5
TOPAZ_SPD3_E005	Eukaryota;Metazoa;Arthropoda;Hexanauplia;-;-;-;-	Eukaryota;Metazoa;Opisthokonta;Arthropoda;Hexanauplia;Copepoda;Calanoida;Temoridae;Eurytemora affinis	Metazoa	29543825	7853	7484797	869748	0	45.45	3656	2860	0.6141011148648648	0.09673481387438096	0.0160775	0.006483269620046372	12325	4854	39.38	1913	2326	18.87	2667	54.51	0.78	53.03	7.74	Eukaryota_Fungi	SPO	DCM	20-180
TOPAZ_SPD3_E006	Eukaryota;Metazoa;Arthropoda;Hexanauplia;-;-;-;-	Eukaryota;Metazoa;Opisthokonta;Arthropoda;Insecta;Pterygota;-;-;-	Metazoa	18286724	4902	4460984	639931	0	41.88	3575	1787	0.4671533879781421	0.09245485566514387	0.027377103825136608	0.010795078509555718	6755	2355	34.86	599	688	10.19	1237	13.73	0.39				SPO	DCM	20-180
TOPAZ_SPD3_E007	Eukaryota;Metazoa;Arthropoda;Hexanauplia;-;-;-;-	Eukaryota;Metazoa;Opisthokonta;Arthropoda;Hexanauplia;Copepoda;Calanoida;Temoridae;Eurytemora affinis	Metazoa	2577815	714	580319	73593	0	47.46	3365	265	0.8049603846153845	0.052286362869870415	0.0	0.0	1366	470	34.41	203	219	16.03	470	6.27	0.0				SPO	DCM	20-180
TOPAZ_SPD3_E008	Eukaryota;Metazoa;Arthropoda;-;-;-;-;-	Eukaryota;Metazoa;Opisthokonta;Arthropoda;Insecta;Pterygota;-;-;-	Metazoa	12757987	3712	1937876	371013	0	37.96	3241	1437	0.603627734375	0.11313258041739432	0.042315234375	0.01957490010210955	6242	2026	32.46	647	794	12.72	1222	18.04	0.39	14.57	0.17	Eukaryota	SPO	DCM	20-180
TOPAZ_SPD3_E009	Eukaryota;Metazoa;Arthropoda;-;-;-;-;-	Eukaryota;Metazoa;Opisthokonta;Arthropoda;Hexanauplia;Copepoda;Harpacticoida;Harpacticidae;Tigriopus californicus	Metazoa	41568777	8161	22640249	8977309	157396	39.42	5365	2285	0.5137295913461538	0.1027688030712082	0.025784783653846156	0.013279597474615329	14286	7557	52.9	2916	3761	26.33	3438	69.02	0.78	64.29	5.29	Eukaryota	SPO	DCM	20-180
TOPAZ_SPD3_E010	Eukaryota;Metazoa;Arthropoda;Hexanauplia;-;-;-;-	Eukaryota;Metazoa;Opisthokonta;Arthropoda;Hexanauplia;Copepoda;Calanoida;Temoridae;Eurytemora affinis	Metazoa	7654352	1921	2382133	313922	55165	52.82	3918	676	0.7268742857142858	0.06051749257534288	0.006186753246753247	0.004238846155656116	3185	1878	58.96	1013	1137	35.7	1560	29.41	0.0	20.37	0.79	Eukaryota	SPO	DCM	20-180
TOPAZ_SPD3_E011	Eukaryota;Metazoa;Arthropoda;-;-;-;-;-	Eukaryota;Metazoa;Opisthokonta;Arthropoda;Insecta;Pterygota;-;-;-	Metazoa	12113318	3431	2252374	228294	0	34.39	3357	1298	0.5721168852459015	0.12311456475930085	0.033084426229508204	0.010523496664504466	5249	2309	43.99	957	1113	21.2	1615	25.88	0.0	20.6	1.68	Eukaryota_Metazoa	SPO	DCM	20-180
TOPAZ_SPD2_E001	Eukaryota;Archaeplastida;Chlorophyta;Chloropicophyceae;Chloropicales;Chloropicaceae;-;-	Eukaryota;Viridiplantae;-;Chlorophyta;-;-;-;-;-	Chlorophyta	6410272	1602	1978994	226397	0	48.86	4036	572	0.8402986153846154	0.09742135602039252	0.0	0.0	3598	2141	59.51	1006	1121	31.16	1653	32.55	0.0	33.76	0.85	Eukaryota	SPO	DCM	5-20
TOPAZ_SPD2_E002	Eukaryota;Archaeplastida;Chlorophyta;Chloropicophyceae;-;-;-;-	Eukaryota;Viridiplantae;-;Chlorophyta;-;-;-;Pycnococcaceae;-	Chlorophyta	15163450	1491	13456527	9967044	411511	60.76	14136	334	0.8171994736842104	0.04455426696721818	0.007130723684210526	0.005843981058136664	8528	5816	68.2	2786	3374	39.56	3334	89.8	0.78				SPO	DCM	5-20
TOPAZ_SPD2_E003	Eukaryota;Archaeplastida;Chlorophyta;Chloropicophyceae;-;-;-;-	Eukaryota;Viridiplantae;-;Chlorophyta;-;-;-;-;-	Chlorophyta	13762364	2007	10288214	5525539	0	61.71	8201	503	0.8079506521739129	0.04278073391729279	0.009302826086956522	0.008162615202296919	8423	5079	60.3	2366	2804	33.29	2955	80.78	0.39	80.7	1.75	Eukaryota	SPO	DCM	5-20
TOPAZ_SPM1_E005	Eukaryota;-;-;-;-;-;-;-	Eukaryota;Fungi;Opisthokonta;Ascomycota;Leotiomycetes;-;Helotiales;Mollisiaceae;Rhynchosporium commune	Fungi	46095133	511	45943159	45426996	41285437	48.57	198505	66	0.5522247071583515	0.06099925705755505	0.00414117136659436	0.009280665224055993	16575	10099	60.93	3309	5087	30.69	3780	91.76	0.0	100.0	0.0	Eukaryota_Fungi_Ascomycota	SPO	MES	0.8-5
TOPAZ_SPX1_E001	Eukaryota;-;-;-;-;-;-;-	Eukaryota;-;Sar;-;Dinophyceae;-;-;-;-	Dinoflagellata	57634549	13481	22387840	4487265	0	65.55	4303	4481	0.8820315771230502	0.038714940556535085	0.0	0.0	25620	12334	48.14	1862	3549	13.85	3067	58.43	0.0				SPO	MIX	0.8-5
TOPAZ_SPX1_E002	Eukaryota;Archaeplastida;Chlorophyta;Chloropicophyceae;Chloropicales;Chloropicaceae;Chloropicon;-	Eukaryota;Viridiplantae;-;Chlorophyta;-;-;-;-;-	Chlorophyta	15392870	2115	11866890	6723640	0	49.2	8737	524	0.7861351298701298	0.031911757110291664	0.015571753246753244	0.008078795407597232	8091	5257	64.97	2576	3075	38.01	3101	81.96	0.39	82.46	0.0	Eukaryota	SPO	MIX	0.8-5
TOPAZ_SPS1_E009	Eukaryota;-;-;-;-;-;-;-	Eukaryota;-;Sar;-;-;-;-;-;-	SAR	27944387	5273	16568854	4788330	0	51.8	5653	1626	0.8747535000000001	0.041726965183970496	0.00612125	0.0029637291075964227	13706	6520	47.57	1854	2513	18.34	2791	61.57	0.78	65.79	2.63	Eukaryota_Apicomplexa	SPO	SRF	0.8-5
TOPAZ_SPS1_E010	Eukaryota;Archaeplastida;Chlorophyta;Chloropicophyceae;-;-;-;-	Eukaryota;Viridiplantae;-;Chlorophyta;-;-;-;-;-	Chlorophyta	8540546	1239	6281694	3586537	0	61.46	8401	291	0.8064081395348838	0.06111314686542073	0.008006976744186047	0.008000497669079565	5136	3086	60.09	1483	1673	32.57	2119	47.84	0.0				SPO	SRF	0.8-5
TOPAZ_SPS1_E011	Eukaryota;-;-;-;-;-;-;-	Eukaryota;-;Sar;-;Dinophyceae;-;-;-;-	Dinoflagellata	4953451	1539	319857	31299	0	59.51	3095	640	0.904673	0.06469918071351445	0.005496000000000001	0.0033145189696244005	2614	1099	42.04	187	258	9.87	650	5.49	0.0				SPO	SRF	0.8-5
TOPAZ_SPS1_E012	Eukaryota;-;-;-;-;-;-;-	Eukaryota;-;Amoebozoa;Discosea;Flabellinia;-;-;-;-	Amoebozoa	14991631	2539	10084686	3707472	0	55.67	6691	731	0.8950576666666668	0.026538059422061902	0.009526466666666669	0.014700223814018013	9349	5398	57.74	1746	2098	22.44	2717	67.84	0.0	62.07	6.9	Eukaryota	SPO	SRF	0.8-5
TOPAZ_SPS1_E013	Eukaryota;Hacrobia;Haptophyta;Prymnesiophyceae;-;-;-;-	Eukaryota;-;Prymnesiophyceae;Haptista;Haptophyta;-;Prymnesiales;Prymnesiaceae;Chrysochromulina rotalis	Haptophyta	20319358	5316	5076165	774464	0	60.26	3734	1944	0.7650602941176471	0.05654961921398612	0.004216029411764706	0.002804080783135649	12174	5319	43.69	943	1430	11.75	1940	26.67	0.39				SPO	SRF	0.8-5
TOPAZ_SPS1_E014	Eukaryota;Archaeplastida;Chlorophyta;-;-;-;-;-	Eukaryota;Viridiplantae;core chlorophytes;Chlorophyta;-;-;-;-;-	Chlorophyta	15489080	2601	10577568	3924976	51315	54.84	6665	755	0.8277957419354838	0.04537324131060263	0.017484	0.0067923460339680344	7656	4761	62.19	2236	2632	34.38	2937	67.45	0.78				SPO	SRF	0.8-5
TOPAZ_SPS1_E015	Eukaryota;Archaeplastida;Chlorophyta;Palmophyllophyceae;Prasinococcales;Prasinococcales-Clade-B;Prasinoderma;Prasinoderma coloniale	Eukaryota;Viridiplantae;-;Chlorophyta;Palmophyllophyceae;-;Prasinococcales;Prasinococcaceae;Prasinoderma coloniale	Chlorophyta	18744462	3420	11461340	4071510	0	69.07	5949	1012	0.7910075531914895	0.051689160849565714	0.011607127659574466	0.012203791277176716	8730	5498	62.98	2374	2894	33.15	3099	80.78	0.0				SPO	SRF	0.8-5
TOPAZ_SPS1_E016	Eukaryota;Archaeplastida;Chlorophyta;Chloropicophyceae;Chloropicales;Chloropicaceae;Chloropicon;-	Eukaryota;Viridiplantae;-;Chlorophyta;-;-;-;-;-	Chlorophyta	16266108	2152	12863586	7385578	59231	49.29	9119	529	0.780379018404908	0.038909711031224634	0.015210674846625768	0.007794733878183308	8601	5544	64.46	2705	3239	37.66	3211	85.1	0.0	89.47	0.0	Eukaryota	SPO	SRF	0.8-5
TOPAZ_SPS1_E017	Eukaryota;-;-;-;-;-;-;-	Eukaryota;-;Sar;-;-;-;-;-;-	SAR	46507693	10564	19486950	3339161	0	40.79	4510	3535	0.7762547210300429	0.04833270094580032	0.011208690987124462	0.008850960872827437	26675	11591	43.45	2132	3817	14.31	3242	71.76	11.76	85.71	33.33	Eukaryota_Fungi_Mucoromycota	SPO	SRF	0.8-5
TOPAZ_SPS1_E018	Eukaryota;Stramenopiles;Ochrophyta;Dictyochophyceae;-;-;-;-	Eukaryota;-;Sar;-;Dictyochophyceae;-;Pedinellales;-;Pteridomonas danica	Ochrophyta	38912623	8676	16695991	3928847	0	60.15	4554	2827	0.8149571025641025	0.050928544226096634	0.059055410256410264	0.015571751188870825	16516	7476	45.27	1601	2388	14.46	2669	52.94	1.57				SPO	SRF	0.8-5
TOPAZ_SPS1_E019	Eukaryota;-;-;-;-;-;-;-	Eukaryota;-;Sar;-;Dinophyceae;-;-;-;-	Dinoflagellata	7752642	2370	673952	13334	0	48.6	3151	972	0.8762962820512821	0.05264786481435112	0.0009287179487179486	0.0009044538782508326	3774	1797	47.62	380	478	12.67	1120	15.69	0.0	10.53	0.0	Eukaryota_Apicomplexa	SPO	SRF	0.8-5
TOPAZ_SPS1_E020	Eukaryota;Hacrobia;Haptophyta;Prymnesiophyceae;-;-;-;-	Eukaryota;-;Prymnesiophyceae;Haptista;Haptophyta;-;Prymnesiales;Prymnesiaceae;Chrysochromulina rotalis	Haptophyta	19940043	5585	3357482	316695	0	60.59	3470	2160	0.7704460999999999	0.04990774264370209	0.0225429	0.013100366315107376	10956	4653	42.47	790	1153	10.52	1811	20.39	0.39	15.85	4.88	Eukaryota_Kinetoplastida_Trypanosomatidae	SPO	SRF	0.8-5
TOPAZ_SPS1_E021	Eukaryota;Hacrobia;Haptophyta;Prymnesiophyceae;-;-;-;-	Eukaryota;-;Prymnesiophyceae;Haptista;Haptophyta;-;Prymnesiales;Prymnesiaceae;Chrysochromulina rotalis	Haptophyta	33180134	7573	13626875	2977778	0	64.82	4432	2474	0.7788264457831325	0.030426191238325524	0.011919638554216868	0.006931575942747785	20488	9247	45.13	1601	2577	12.58	2785	47.45	2.75	45.61	10.53	Eukaryota	SPO	SRF	0.8-5
TOPAZ_SPS1_E022	Eukaryota;Hacrobia;Haptophyta;Prymnesiophyceae;-;-;-;-	Eukaryota;-;Prymnesiophyceae;Haptista;Haptophyta;-;Isochrysidales;Isochrysidaceae;Chrysotila carterae	Haptophyta	8399009	1950	3313053	603826	0	59.92	4355	658	0.7794102380952381	0.028863580610478595	0.0113075	0.005508083210588046	5498	2794	50.82	868	1024	18.62	1699	25.1	0.0	10.34	0.0	Eukaryota	SPO	SRF	0.8-5
TOPAZ_SPS1_E023	Eukaryota;Archaeplastida;Chlorophyta;-;-;-;-;-	Eukaryota;Viridiplantae;core chlorophytes;Chlorophyta;-;-;-;-;-	Chlorophyta	7197700	1809	2214563	100544	0	55.56	3999	660	0.8532520833333334	0.019927226763728458	0.0	0.0	4270	2335	54.68	980	1089	25.5	1730	32.94	0.39	36.84	1.75	Eukaryota	SPO	SRF	0.8-5
TOPAZ_SPS1_E024	Eukaryota;-;-;-;-;-;-;-	Eukaryota;-;Sar;-;-;-;-;-;-	SAR	10533109	2924	1975624	38470	0	59.44	3507	1128	0.9354060377358492	0.0624923962420553	0.0015082075471698115	0.00132603380614424	5398	2501	46.33	544	701	12.99	1336	18.82	0.0				SPO	SRF	0.8-5
TOPAZ_SPS1_E025	Eukaryota;-;-;-;-;-;-;-	Eukaryota;-;Sar;-;Dinophyceae;-;-;-;-	Dinoflagellata	65218435	16652	18080793	1613593	0	56.29	3902	6084	0.8405499846860643	0.04282264743191231	0.017139846860643182	0.009397032292327266	29288	14162	48.35	1842	3690	12.6	3061	59.61	0.78	54.39	1.75	Eukaryota	SPO	SRF	0.8-5
TOPAZ_SPS1_E026	Eukaryota;Alveolata;Dinoflagellata;Dinophyceae;-;-;-;-	Eukaryota;-;Sar;-;Dinophyceae;-;-;-;-	Dinoflagellata	9805922	2885	1192604	109704	0	46.77	3264	1146	0.487559393939394	0.1141486466983601	0.04611818181818182	0.02094275518345217	3137	473	15.08	46	65	2.07	257	0.39	0.0				SPO	SRF	0.8-5
TOPAZ_SPS1_E027	Eukaryota;Metazoa;Arthropoda;Hexanauplia;-;-;-;-	Eukaryota;Metazoa;Opisthokonta;Arthropoda;Insecta;Pterygota;-;-;-	Metazoa	2808414	848	288255	32912	0	39.69	3155	342	0.6365396551724138	0.13800100468106946	0.013406896551724138	0.007528047373998155	1032	210	20.35	36	39	3.78	164	0.78	0.0				SPO	SRF	0.8-5
TOPAZ_SPS1_E028	Eukaryota;Archaeplastida;Chlorophyta;-;-;-;-;-	Eukaryota;Viridiplantae;core chlorophytes;Chlorophyta;-;-;-;-;-	Chlorophyta	10940749	2459	4616438	775999	0	70.74	4560	837	0.8759068181818181	0.060737648036180515	0.00022345454545454546	0.0004811963053656175	5636	3637	64.53	1786	2055	36.46	2481	60.0	0.0	64.91	0.0	Eukaryota	SPO	SRF	0.8-5
TOPAZ_SPS1_E029	Eukaryota;Metazoa;-;-;-;-;-;-	Eukaryota;Metazoa;Opisthokonta;-;Choanoflagellata;-;Craspedida;Salpingoecidae;Salpingoeca rosetta	Choanozoa	10511806	2753	2544877	156529	0	55.22	3821	1025	0.8057178301886792	0.07610862844998062	0.009493679245283021	0.006148371363655444	5078	2565	50.51	942	1015	19.99	1737	32.94	0.39				SPO	SRF	0.8-5
TOPAZ_SPS1_E030	Eukaryota;-;-;-;-;-;-;-	Eukaryota;-;Sar;-;-;-;-;-;-	SAR	29256797	7329	8893265	825080	0	56.95	3961	2636	0.8720970989761092	0.03442993141015957	0.0250161433447099	0.017605343815444173	16165	6865	42.47	1356	2033	12.58	2356	39.22	0.39				SPO	SRF	0.8-5
TOPAZ_SPS1_E031	Eukaryota;Stramenopiles;Ochrophyta;Bacillariophyta;Bacillariophyta_X;Polar-centric-Mediophyceae;Thalassiosira;-	Eukaryota;-;Sar;Bacillariophyta;Coscinodiscophyceae;Thalassiosirophycidae;Thalassiosirales;Thalassiosiraceae;Thalassiosira oceanica	Ochrophyta	29653823	5665	17049131	5286796	0	55.0	5661	1703	0.6978899326599326	0.0689277317634642	0.035197777777777765	0.023696783649497427	13172	6048	45.92	1960	2473	18.77	2782	67.45	1.18	71.79	2.56	Eukaryota_Bacillariophyta	SPO	SRF	0.8-5
TOPAZ_SPS1_E032	Eukaryota;Hacrobia;Haptophyta;Prymnesiophyceae;-;-;-;-	Eukaryota;-;Prymnesiophyceae;Haptista;Haptophyta;-;Prymnesiales;Prymnesiaceae;Chrysochromulina rotalis	Haptophyta	55804749	10084	34640401	13337657	50894	67.41	6172	2827	0.7599806440071557	0.0443730742214727	0.020743005366726297	0.014281480868517259	32562	14358	44.09	2275	4098	12.59	3433	66.67	3.14	64.79	15.21	Eukaryota_Apicomplexa	SPO	SRF	0.8-5
TOPAZ_SPS1_E033	Eukaryota;Archaeplastida;Chlorophyta;Mamiellophyceae;Mamiellales;Bathycoccaceae;-;-	Eukaryota;Viridiplantae;-;Chlorophyta;Mamiellophyceae;-;Mamiellales;Bathycoccaceae;Ostreococcus sp- 'lucimarinus'	Chlorophyta	12246056	236	12161085	11978909	9331906	60.47	90492	39	0.8465997560975609	0.05074982254706314	0.020836747967479675	0.010191259087178977	7261	5050	69.55	2509	3060	42.14	3057	81.96	0.39	96.58	0.85	Eukaryota_Viridiplantae_Chlorophyta_Mamiellophyceae_Mamiellales_Bathycoccaceae_Ostreococcus	SPO	SRF	0.8-5
TOPAZ_SPS1_E034	Eukaryota;-;-;-;-;-;-;-	Eukaryota;-;Sar;-;-;-;-;-;-	SAR	9539213	2749	1499678	63422	0	62.68	3342	1071	0.9241255208333332	0.06225392902376041	0.005562291666666667	0.010497739585974235	4955	2245	45.31	463	600	12.11	1228	14.9	0.0	10.26	0.0	Eukaryota	SPO	SRF	0.8-5
TOPAZ_SPS1_E035	Eukaryota;-;-;-;-;-;-;-	Eukaryota;-;Sar;-;-;-;-;-;-	SAR	14458698	3496	4987014	517049	0	47.36	4174	1229	0.7717696551724138	0.03552568223837205	0.005262206896551725	0.0033050971020146354	7572	4125	54.48	1294	1613	21.3	2211	45.1	0.39				SPO	SRF	0.8-5
TOPAZ_SPS1_E036	Eukaryota;Hacrobia;Cryptophyta;Cryptophyceae;Cryptomonadales;-;-;-	Eukaryota;-;-;-;Cryptophyceae;-;Pyrenomonadales;Geminigeraceae;Geminigera cryophila	Cryptophyta	53940160	9445	34275852	14347988	51619	58.28	6416	2582	0.8300841851851851	0.0549545013615048	0.01559125925925926	0.008361200133564879	24980	10911	43.68	2469	3882	15.54	3359	70.2	2.75				SPO	SRF	0.8-5
TOPAZ_SPS1_E037	Eukaryota;Alveolata;Dinoflagellata;Dinophyceae;-;-;-;-	Eukaryota;-;Sar;-;Dinophyceae;-;-;-;-	Dinoflagellata	5716404	1684	718416	62725	0	57.08	3257	671	0.7360593103448276	0.09535828560752932	0.05819672413793104	0.012328303486487287	2057	471	22.9	63	70	3.4	358	1.96	0.0				SPO	SRF	0.8-5
TOPAZ_SPS1_E038	Eukaryota;Hacrobia;Haptophyta;Prymnesiophyceae;-;-;-;-	Eukaryota;-;Prymnesiophyceae;Haptista;Haptophyta;-;Prymnesiales;Prymnesiaceae;Chrysochromulina rotalis	Haptophyta	48860864	8011	33364354	15870897	123369	62.41	7040	2087	0.8734674846625767	0.0314000989671286	0.030962249488752557	0.018985824047857425	29144	13152	45.13	2370	4022	13.8	3523	71.76	1.57	75.0	20.45	Eukaryota_Kinetoplastida_Trypanosomatidae	SPO	SRF	0.8-5
TOPAZ_SPS1_E039	Eukaryota;-;-;-;-;-;-;-	Eukaryota;-;Amoebozoa;Discosea;Flabellinia;-;-;-;-	Amoebozoa	6051553	1728	870833	37688	0	44.8	3387	685	0.7964085245901639	0.059324929706729625	0.002660655737704918	0.0017295245900862408	3123	1740	55.72	622	690	22.09	1334	26.67	0.0	19.44	0.0	Eukaryota	SPO	SRF	0.8-5
TOPAZ_SPS1_E040	Eukaryota;Archaeplastida;Chlorophyta;-;-;-;-;-	Eukaryota;Viridiplantae;-;Chlorophyta;-;-;-;Pycnococcaceae;-	Chlorophyta	14697304	1961	11726957	6506493	56825	60.84	9097	504	0.8188000000000001	0.03323692043905555	0.0057474149659863935	0.006418155486447129	8274	5621	67.94	2681	3225	38.98	3264	85.88	0.0	90.17	2.56	Eukaryota	SPO	SRF	0.8-5
TOPAZ_SPS1_E041	Eukaryota;Archaeplastida;Chlorophyta;-;-;-;-;-	Eukaryota;Viridiplantae;core chlorophytes;Chlorophyta;-;-;-;-;-	Chlorophyta	17295552	3179	10556766	3633574	0	42.8	5880	947	0.7910324277456647	0.037840286677563034	0.0016071676300578035	0.0019467345003042226	9010	4516	50.12	2079	2483	27.56	2774	65.1	0.39				SPO	SRF	0.8-5
TOPAZ_SPS4_E005	Eukaryota;Metazoa;Arthropoda;Hexanauplia;-;-;-;-	Eukaryota;Metazoa;Opisthokonta;Arthropoda;Insecta;Pterygota;-;-;-	Metazoa	9088450	2676	1199788	63261	0	42.16	3263	1064	0.4620134065934066	0.07524802922058448	0.06900681318681319	0.01247753848991453	3655	806	22.05	153	175	4.79	492	1.96	0.0				SPO	SRF	180-2000
TOPAZ_SPS4_E006	Eukaryota;Metazoa;-;-;-;-;-;-	Eukaryota;Metazoa;Opisthokonta;Chordata;-;-;-;-;-	Metazoa	49376577	10776	22295944	7525740	61634	34.56	4630	3246	0.5104273481781377	0.08602152208602322	0.14470850202429147	0.03031191836426822	19416	6467	33.31	1382	1770	9.12	2489	45.49	0.39	40.21	3.17	Eukaryota	SPO	SRF	180-2000
TOPAZ_SPS4_E007	Eukaryota;Metazoa;Cnidaria;Anthozoa;Scleractinia;Pocilloporidae;Stylophora;-	Eukaryota;Metazoa;Opisthokonta;Cnidaria;Anthozoa;Hexacorallia;Scleractinia;Pocilloporidae;Stylophora pistillata	Metazoa	108386521	25602	41243777	5229146	0	38.01	4297	8772	0.460390221402214	0.07587249116411783	0.11979051660516606	0.02600113126106036	30221	12908	42.71	2184	3191	10.56	3583	50.59	0.0				SPO	SRF	180-2000
TOPAZ_SPS4_E008	Eukaryota;Metazoa;Arthropoda;Hexanauplia;-;-;-;-	Eukaryota;Metazoa;Opisthokonta;Arthropoda;Hexanauplia;Copepoda;Calanoida;Temoridae;Eurytemora affinis	Metazoa	9009399	2495	1863459	182700	0	47.1	3466	935	0.758913076923077	0.08704563897897366	0.008210439560439561	0.007656553310595794	4162	1834	44.07	801	909	21.84	1423	22.75	0.0				SPO	SRF	180-2000
TOPAZ_SPS4_E009	Eukaryota;Metazoa;-;-;-;-;-;-	Eukaryota;Metazoa;Opisthokonta;Chordata;-;-;-;-;-	Metazoa	33120020	8200	10875037	2241899	0	36.14	3958	2788	0.5062152409638554	0.0817395944610247	0.049273283132530134	0.020017152864464868	15883	4844	30.5	989	1227	7.73	2042	32.94	0.0				SPO	SRF	180-2000
TOPAZ_SPS4_E010	Eukaryota;Metazoa;Arthropoda;Hexanauplia;-;-;-;-	Eukaryota;Metazoa;Opisthokonta;Arthropoda;Hexanauplia;Copepoda;Calanoida;Temoridae;Eurytemora affinis	Metazoa	11707479	3087	3005929	412705	0	47.49	3656	1116	0.7090565254237288	0.07992792123009711	0.014138728813559322	0.005950950721168841	5306	2436	45.91	1113	1257	23.69	1754	30.98	0.0	26.19	1.06	Eukaryota	SPO	SRF	180-2000
TOPAZ_SPS4_E011	Eukaryota;Metazoa;-;-;-;-;-;-	Eukaryota;Metazoa;Opisthokonta;Arthropoda;-;-;-;-;-	Metazoa	19999588	5744	3199645	434655	0	37.81	3315	2209	0.4016852	0.09893721241251947	0.08932255	0.02211170185665273	7317	1623	22.18	263	398	5.44	797	7.45	0.0	5.61	0.58	Eukaryota_Fungi_Ascomycota	SPO	SRF	180-2000
TOPAZ_SPS4_E012	Eukaryota;Metazoa;Arthropoda;-;-;-;-;-	Eukaryota;Metazoa;Opisthokonta;Arthropoda;-;-;-;-;-	Metazoa	3750449	1102	539451	173407	0	38.89	3207	429	0.15920894736842106	0.18371201463144587	0.01649342105263158	0.006171377171356142	686	77	11.22	4	10	1.46	37	0.0	0.0				SPO	SRF	180-2000
TOPAZ_SPS4_E013	Eukaryota;Metazoa;-;-;-;-;-;-	Eukaryota;Metazoa;Opisthokonta;-;-;-;-;-;-	Metazoa	2651905	707	685939	160094	0	36.28	3538	253	0.4923066666666666	0.1099455031670994	0.010320000000000001	0.0055322201022066425	960	209	21.77	22	24	2.5	144	0.0	0.0				SPO	SRF	180-2000
TOPAZ_SPS4_E014	Eukaryota;Metazoa;-;-;-;-;-;-	Eukaryota;Metazoa;Opisthokonta;Arthropoda;-;-;-;-;-	Metazoa	8413357	2317	1632483	93499	0	36.33	3559	890	0.5937352941176469	0.110159884730046	0.2867765882352941	0.07991407371528263	2402	524	21.82	41	53	2.21	176	0.78	0.0				SPO	SRF	180-2000
TOPAZ_SPS4_E015	Eukaryota;Metazoa;Chordata;Actinopteri;-;-;-;-	Eukaryota;Metazoa;Opisthokonta;Chordata;Actinopteri;Neopterygii;-;-;-	Metazoa	23193577	7555	599626	0	0	40.2	2972	3265	0.2859499568965517	0.0615436878433541	0.05577431034482759	0.015496193176798343	6909	1599	23.14	456	505	7.31	1073	8.63	0.0	7.58	0.22	Eukaryota_Metazoa	SPO	SRF	180-2000
TOPAZ_SPS4_E016	Eukaryota;Metazoa;-;-;-;-;-;-	Eukaryota;Metazoa;Opisthokonta;Chordata;-;-;-;-;-	Metazoa	27074359	6449	10050988	2578622	0	36.69	4156	2106	0.5643371217712178	0.08761532038761	0.032696014760147614	0.013026284964832529	13525	3962	29.29	752	934	6.91	1614	24.71	0.0	19.6	0.84	Eukaryota	SPO	SRF	180-2000
TOPAZ_SPS4_E017	Eukaryota;Metazoa;-;-;-;-;-;-	Eukaryota;Metazoa;Opisthokonta;Chordata;-;-;-;-;-	Metazoa	12365831	3162	3586580	524419	0	41.12	3876	1117	0.5728982258064516	0.06317676769101514	0.023535322580645158	0.01157530515416638	5858	2404	41.04	575	678	11.57	1322	16.47	0.39				SPO	SRF	180-2000
TOPAZ_SPS4_E018	Eukaryota;Metazoa;Arthropoda;Hexanauplia;-;-;-;-	Eukaryota;Metazoa;Opisthokonta;Arthropoda;Hexanauplia;Copepoda;Calanoida;Temoridae;Eurytemora affinis	Metazoa	8077646	2271	1444133	136166	0	45.03	3434	870	0.6928732098765432	0.06267807850835219	0.009525802469135805	0.003958971329230981	4111	1464	35.61	531	597	14.52	1037	14.51	0.0				SPO	SRF	180-2000
TOPAZ_SPS4_E019	Eukaryota;Metazoa;Arthropoda;-;-;-;-;-	Eukaryota;Metazoa;Opisthokonta;Arthropoda;-;-;-;-;-	Metazoa	3253899	970	398341	10024	0	34.98	3185	387	0.3041645454545455	0.13986087958008345	0.04606242424242425	0.013546404203711088	831	154	18.53	22	43	5.17	86	0.39	0.0				SPO	SRF	180-2000
TOPAZ_SPS4_E020	Eukaryota;Metazoa;Arthropoda;Branchiopoda;Diplostraca;-;-;-	Eukaryota;Metazoa;Opisthokonta;Arthropoda;Branchiopoda;Phyllopoda;Diplostraca;Daphniidae;Daphnia pulex	Metazoa	91935460	4373	87912678	80184184	41022592	40.29	43250	603	0.5792215543478261	0.1124847497193812	0.012593717391304349	0.013013159906272545	25163	8534	33.91	4331	5467	21.73	4289	94.12	1.18	93.65	5.56	Eukaryota	SPO	SRF	180-2000
TOPAZ_SPS4_E021	Eukaryota;Metazoa;-;-;-;-;-;-	Eukaryota;Metazoa;Opisthokonta;-;-;-;-;-;-	Metazoa	4686699	1219	1233057	293869	0	34.94	3656	431	0.6073229787234041	0.08391942832682832	0.022848723404255315	0.018991666438598384	1872	319	17.04	11	21	1.12	96	0.0	0.0	0.83	0.83	Eukaryota_Apicomplexa	SPO	SRF	180-2000
TOPAZ_SPS4_E022	Eukaryota;Metazoa;-;-;-;-;-;-	Eukaryota;Metazoa;Opisthokonta;Chordata;-;-;-;-;-	Metazoa	10806712	2833	2750703	339165	0	38.4	3717	1033	0.5493122935779816	0.07781044087664843	0.0073341284403669734	0.004869740533564085	5830	1558	26.72	190	260	4.46	724	3.92	0.39				SPO	SRF	180-2000
TOPAZ_SPS4_E023	Eukaryota;Metazoa;-;-;-;-;-;-	Eukaryota;Metazoa;Opisthokonta;-;-;-;-;-;-	Metazoa	11536384	2860	4125707	99957	0	40.58	4077	1002	0.6190287931034483	0.10723645652092433	0.3360756034482758	0.07401188741063239	3162	829	26.22	60	85	2.69	167	0.78	0.0				SPO	SRF	180-2000
TOPAZ_SPS4_E024	Eukaryota;Metazoa;-;-;-;-;-;-	Eukaryota;Metazoa;Opisthokonta;Chordata;Actinopteri;Neopterygii;-;-;-	Metazoa	2501722	649	728433	20511	0	35.55	3965	237	0.4324149999999999	0.1420644054984055	0.1262842307692308	0.04294246160880473	594	322	54.21	10	41	6.9	42	0.0	0.0				SPO	SRF	180-2000
TOPAZ_SPS4_E025	Eukaryota;Metazoa;Arthropoda;Hexanauplia;-;-;-;-	Eukaryota;Metazoa;Opisthokonta;Arthropoda;-;-;-;-;-	Metazoa	4221003	1319	287806	28580	0	39.19	3065	547	0.07563813953488373	0.036893732262534784	0.040691162790697684	0.008668308815316009	504	64	12.7	6	17	3.37	49	0.0	0.0				SPO	SRF	180-2000
TOPAZ_SPS4_E026	Eukaryota;Metazoa;Arthropoda;Hexanauplia;Calanoida;-;-;-	Eukaryota;Metazoa;Opisthokonta;Arthropoda;Hexanauplia;Copepoda;Calanoida;Temoridae;Eurytemora affinis	Metazoa	14526999	4266	1917518	90522	0	37.89	3280	1692	0.3649901369863014	0.10077311147940957	0.08552054794520547	0.018516937665868885	4254	1092	25.67	314	356	8.37	812	11.37	0.0	8.71	0.34	Eukaryota_Metazoa	SPO	SRF	180-2000
TOPAZ_SPS4_E027	Eukaryota;Archaeplastida;Chlorophyta;Mamiellophyceae;Mamiellales;Bathycoccaceae;-;-	Eukaryota;Viridiplantae;-;Chlorophyta;Mamiellophyceae;-;Mamiellales;Bathycoccaceae;Ostreococcus sp- 'lucimarinus'	Chlorophyta	4117047	1102	878900	35282	0	60.66	3725	421	0.7992295238095241	0.1077846435071514	0.004747619047619047	0.005128031187002989	2852	1802	63.18	909	989	34.68	1433	33.33	0.0				SPO	SRF	180-2000
TOPAZ_SPS4_E028	Eukaryota;Metazoa;Arthropoda;-;-;-;-;-	Eukaryota;Metazoa;Opisthokonta;Arthropoda;Insecta;Pterygota;-;-;-	Metazoa	177098324	49008	35874569	4071439	0	26.16	3468	18372	0.22774387916431396	0.08980890031791335	0.1389158949745906	0.025078332064998224	35441	8754	24.7	2167	3247	9.16	3226	52.55	2.75	47.83	13.04	Eukaryota	SPO	SRF	180-2000
TOPAZ_SPS4_E029	Eukaryota;Metazoa;Arthropoda;-;-;-;-;-	Eukaryota;Metazoa;Opisthokonta;Arthropoda;-;-;-;-;-	Metazoa	3643171	1138	226797	0	0	39.5	3077	473	0.4457202702702704	0.0915843492615233	0.14682783783783782	0.024000784687074814	1324	133	10.05	31	32	2.42	116	0.0	0.0				SPO	SRF	180-2000
TOPAZ_SPS3_E014	Eukaryota;Metazoa;-;-;-;-;-;-	Eukaryota;Metazoa;Opisthokonta;Chordata;-;-;-;-;-	Metazoa	42031573	9734	17109238	4063549	0	36.31	4333	3130	0.5083426365795725	0.08470690055619462	0.03872085510688837	0.013830176058717059	18712	6514	34.81	1452	1895	10.13	2494	50.2	0.0	44.1	8.5	Eukaryota_Fungi_Ascomycota	SPO	SRF	20-180
TOPAZ_SPS3_E015	Eukaryota;Alveolata;Ciliophora;Spirotrichea;-;-;-;-	Eukaryota;-;Sar;Ciliophora;Spirotrichea;Choreotrichia;Tintinnida;Rhabdonellidae;Schmidingerella taraikaensis	SAR	6677580	1803	1525042	217792	0	44.2	3580	664	0.7966029850746269	0.05940541374432221	0.008380895522388056	0.007677143384184198	2788	446	16.0	40	42	1.51	238	2.35	0.0	4.21	0.0	Eukaryota_Spirotrichea	SPO	SRF	20-180
TOPAZ_SPS3_E016	Eukaryota;Metazoa;Arthropoda;-;-;-;-;-	Eukaryota;Metazoa;Opisthokonta;Arthropoda;Insecta;Pterygota;-;-;-	Metazoa	2813758	816	400020	48344	0	46.65	3303	317	0.7634596551724138	0.1334099980093194	0.027593448275862062	0.010258403208358288	1730	375	21.68	58	85	4.91	263	1.18	0.0				SPO	SRF	20-180
TOPAZ_SPS3_E017	Eukaryota;Metazoa;Arthropoda;Hexanauplia;Calanoida;-;-;-	Eukaryota;Metazoa;Opisthokonta;Arthropoda;Hexanauplia;Copepoda;Calanoida;Temoridae;Eurytemora affinis	Metazoa	3330470	864	854136	99792	0	48.33	3777	315	0.7120620588235295	0.09719266862267203	0.006274705882352941	0.004689399331467239	1628	851	52.27	412	429	26.35	789	10.59	0.0	9.79	0.0	Eukaryota	SPO	SRF	20-180
TOPAZ_SPS3_E018	Eukaryota;Metazoa;Arthropoda;Hexanauplia;-;-;-;-	Eukaryota;Metazoa;Opisthokonta;Arthropoda;Hexanauplia;Copepoda;Calanoida;Temoridae;Eurytemora affinis	Metazoa	29776265	7624	8472828	1181391	0	46.1	3843	2717	0.6401452348993288	0.07991369240417849	0.020033624161073824	0.007155366382898237	12665	5161	40.75	2090	2566	20.26	2819	55.69	0.39	48.41	3.97	Eukaryota	SPO	SRF	20-180
TOPAZ_SPS3_E019	Eukaryota;Metazoa;Arthropoda;-;-;-;-;-	Eukaryota;Metazoa;Opisthokonta;Arthropoda;Insecta;Pterygota;-;-;-	Metazoa	57434374	14841	15969152	2330555	0	33.48	3772	5290	0.4238652173913044	0.08920397117254783	0.0753011304347826	0.01606231628568083	19834	6575	33.15	1898	2464	12.42	2775	44.71	1.57	38.36	1.59	Eukaryota	SPO	SRF	20-180
TOPAZ_SPS3_E020	Eukaryota;Metazoa;Arthropoda;-;-;-;-;-	Eukaryota;Metazoa;Opisthokonta;Arthropoda;Insecta;Pterygota;-;-;-	Metazoa	7807725	2499	399946	12030	0	39.53	2997	1060	0.37375721518987337	0.07945205450079143	0.04948354430379747	0.013849463275070658	3131	634	20.25	132	164	5.24	448	3.92	0.0				SPO	SRF	20-180
TOPAZ_SPS3_E021	Eukaryota;Metazoa;-;-;-;-;-;-	Eukaryota;Metazoa;Opisthokonta;Chordata;-;-;-;-;-	Metazoa	9061976	2254	3012781	496755	0	39.13	3982	774	0.4661156043956044	0.059455575995379935	0.003220659340659341	0.0022045137522708302	3511	1133	32.27	145	190	5.41	603	3.53	0.0				SPO	SRF	20-180
TOPAZ_SPS3_E022	Eukaryota;Metazoa;Arthropoda;Hexanauplia;-;-;-;-	Eukaryota;Metazoa;Opisthokonta;Arthropoda;Insecta;Pterygota;-;-;-	Metazoa	2742599	848	171389	0	0	36.28	3107	353	0.5571742857142858	0.08767686017532836	0.009893928571428573	0.004686996707674872	1158	238	20.55	31	33	2.85	147	0.0	0.0				SPO	SRF	20-180
TOPAZ_SPS3_E023	Eukaryota;Metazoa;Mollusca;Gastropoda;Aplysiida;-;-;-	Eukaryota;Metazoa;Opisthokonta;Mollusca;Gastropoda;Heterobranchia;Aplysiida;Aplysiidae;Aplysia californica	Metazoa	13862003	4180	1458815	56510	0	35.11	3179	1693	0.42421359712230217	0.07670947566060833	0.07656510791366906	0.022805981462238816	4769	1239	25.98	268	369	7.74	842	5.88	0.0				SPO	SRF	20-180
TOPAZ_SPS3_E024	Eukaryota;Metazoa;Arthropoda;Hexanauplia;-;-;-;-	Eukaryota;Metazoa;Opisthokonta;Arthropoda;Insecta;Pterygota;-;-;-	Metazoa	11998157	3364	2282723	211835	0	40.91	3443	1278	0.42912700000000004	0.08527739032709666	0.04615216666666666	0.01350457269368005	4616	1291	27.97	242	281	6.09	703	3.53	0.0	3.51	0.0	Eukaryota	SPO	SRF	20-180
TOPAZ_SPS3_E025	Eukaryota;Metazoa;Arthropoda;Hexanauplia;-;-;-;-	Eukaryota;Metazoa;Opisthokonta;Arthropoda;Hexanauplia;Copepoda;Calanoida;Temoridae;Eurytemora affinis	Metazoa	39870512	9619	14312234	2212852	0	42.76	4147	3281	0.5359278947368421	0.09033337434403686	0.04157889724310776	0.01526980752470611	16190	6673	41.22	2270	2914	18.0	2984	57.65	1.18				SPO	SRF	20-180
TOPAZ_SPS3_E026	Eukaryota;Metazoa;Arthropoda;-;-;-;-;-	Eukaryota;Metazoa;Opisthokonta;Arthropoda;Insecta;Pterygota;-;-;-	Metazoa	45707316	11926	12209251	2349114	0	35.66	3681	4231	0.4499867030567685	0.08883679817682089	0.06898805676855896	0.02363762322682573	17442	5559	31.87	1183	1720	9.86	2010	24.31	0.39				SPO	SRF	20-180
TOPAZ_SPS3_E027	Eukaryota;Metazoa;-;-;-;-;-;-	Eukaryota;Metazoa;Opisthokonta;Arthropoda;Insecta;Pterygota;-;-;-	Metazoa	4653487	1174	1430285	312002	0	35.04	3841	405	0.8627397872340425	0.0641927575781462	0.029363617021276593	0.01954557951063408	2283	611	26.76	28	127	5.56	171	0.0	0.0				SPO	SRF	20-180
TOPAZ_SPS3_E028	Eukaryota;Metazoa;Arthropoda;Hexanauplia;-;-;-;-	Eukaryota;Metazoa;Opisthokonta;Arthropoda;Hexanauplia;Copepoda;Calanoida;Temoridae;Eurytemora affinis	Metazoa	22436546	5961	5586510	835651	0	36.0	3622	2163	0.5328410222222222	0.0775726833725747	0.010030844444444444	0.006116489385098668	9880	3243	32.82	777	938	9.49	1521	15.69	0.0				SPO	SRF	20-180
TOPAZ_SPS3_E029	Eukaryota;Metazoa;Arthropoda;Hexanauplia;-;-;-;-	Eukaryota;Metazoa;Opisthokonta;Arthropoda;Hexanauplia;Copepoda;Calanoida;Temoridae;Eurytemora affinis	Metazoa	7443363	1982	1819281	283761	0	48.03	3616	723	0.7369549333333334	0.06130855627883889	0.0079536	0.004360792478437835	3538	1651	46.66	805	899	25.41	1353	25.1	0.0	19.77	1.51	Eukaryota_Metazoa	SPO	SRF	20-180
TOPAZ_SPS3_E030	Eukaryota;Metazoa;Arthropoda;Hexanauplia;-;-;-;-	Eukaryota;Metazoa;Opisthokonta;Arthropoda;Insecta;Pterygota;-;-;-	Metazoa	14541608	4117	2399467	269517	0	39.89	3403	1585	0.4611636301369864	0.09403785786673667	0.046029589041095886	0.019503122401112	6162	1809	29.36	305	409	6.64	879	3.14	0.0				SPO	SRF	20-180
TOPAZ_SPS3_E031	Eukaryota;Metazoa;-;-;-;-;-;-	Eukaryota;Metazoa;Opisthokonta;Arthropoda;-;-;-;-;-	Metazoa	4354800	1068	1519728	474576	0	35.3	3886	350	0.8679906818181821	0.06868378865886131	0.02302681818181818	0.019650228054740374	2017	406	20.13	22	115	5.7	123	0.39	0.0				SPO	SRF	20-180
TOPAZ_SPS3_E032	Eukaryota;Metazoa;Arthropoda;-;-;-;-;-	Eukaryota;Metazoa;Opisthokonta;Arthropoda;Insecta;Pterygota;-;-;-	Metazoa	4478260	1263	814063	85112	0	31.95	3385	481	0.3308568888888889	0.09923288206866876	0.6589693333333334	0.05834624925201085	1088	97	8.92	5	15	1.38	44	0.0	0.0				SPO	SRF	20-180
TOPAZ_SPS3_E033	Eukaryota;Metazoa;Arthropoda;Hexanauplia;-;-;-;-	Eukaryota;Metazoa;Opisthokonta;Arthropoda;Insecta;Pterygota;-;-;-	Metazoa	13748663	4136	1449616	83083	0	41.64	3193	1671	0.4442239855072464	0.07029194537669567	0.07695659420289855	0.014717550624052922	5920	1228	20.74	238	282	4.76	692	3.14	0.0				SPO	SRF	20-180
TOPAZ_SPS3_E034	Eukaryota;Metazoa;-;-;-;-;-;-	Eukaryota;Metazoa;Opisthokonta;Chordata;-;-;-;-;-	Metazoa	5825250	1618	1201160	132250	0	41.78	3457	608	0.5731605084745762	0.0824754526073807	0.004093898305084745	0.002961748805968889	2729	1089	39.9	299	356	13.05	726	8.24	0.0				SPO	SRF	20-180
TOPAZ_SPS3_E035	Eukaryota;Metazoa;Arthropoda;Hexanauplia;-;-;-;-	Eukaryota;Metazoa;Opisthokonta;Arthropoda;Hexanauplia;Copepoda;Calanoida;Temoridae;Eurytemora affinis	Metazoa	49518200	11353	19970855	4875528	0	43.3	4371	3672	0.4655960887096775	0.07636547501468145	0.013343548387096777	0.006271890270902332	16889	7940	47.01	2477	3339	19.77	3131	55.29	0.39	53.87	9.93	Eukaryota_Fungi_Ascomycota	SPO	SRF	20-180
TOPAZ_SPS3_E036	Eukaryota;Archaeplastida;Chlorophyta;Chloropicophyceae;Chloropicales;Chloropicaceae;-;-	Eukaryota;Viridiplantae;-;Chlorophyta;-;-;-;-;-	Chlorophyta	15175381	2161	11587463	5983690	0	49.25	8296	567	0.784107697368421	0.03707336012397714	0.011765855263157892	0.006393213244082697	8028	5150	64.15	2534	3011	37.51	3069	76.47	0.0	84.21	0.0	Eukaryota	SPO	SRF	20-180
TOPAZ_SPS3_E037	Eukaryota;Metazoa;-;-;-;-;-;-	Eukaryota;Metazoa;Opisthokonta;Arthropoda;-;-;-;-;-	Metazoa	3645287	893	1254179	537961	0	35.55	3808	278	0.8152670270270269	0.08604925166893118	0.02277513513513513	0.012823288489480429	2020	189	9.36	11	45	2.23	65	0.0	0.0				SPO	SRF	20-180
TOPAZ_SPS3_E038	Eukaryota;Metazoa;Arthropoda;Hexanauplia;-;-;-;-	Eukaryota;Metazoa;Opisthokonta;Arthropoda;Hexanauplia;Copepoda;Calanoida;Temoridae;Eurytemora affinis	Metazoa	27044167	7383	5702482	774369	0	36.59	3525	2744	0.5121646863468634	0.07907841356565201	0.03334948339483395	0.02058500643113865	11879	3755	31.61	892	1192	10.03	1686	18.43	0.0				SPO	SRF	20-180
TOPAZ_SPS3_E039	Eukaryota;Metazoa;Arthropoda;Hexanauplia;-;-;-;-	Eukaryota;Metazoa;Opisthokonta;Arthropoda;Hexanauplia;Copepoda;Calanoida;Temoridae;Eurytemora affinis	Metazoa	5469202	1581	725691	58701	0	42.02	3350	622	0.5542787272727271	0.06815085688928497	0.011023090909090906	0.0058005986752865035	2763	1124	40.68	306	340	12.31	725	7.06	0.0				SPO	SRF	20-180
TOPAZ_SPS3_E040	Eukaryota;Metazoa;Arthropoda;-;-;-;-;-	Eukaryota;Metazoa;Opisthokonta;Arthropoda;Hexanauplia;Copepoda;Harpacticoida;Harpacticidae;Tigriopus californicus	Metazoa	44859219	8801	24276962	9576955	62831	39.08	5351	2454	0.5006276391982183	0.10425605014887568	0.0361911135857461	0.017434093039106733	15233	7877	51.71	2943	3806	24.99	3463	69.41	1.18				SPO	SRF	20-180
TOPAZ_SPS3_E041	Eukaryota;Metazoa;Arthropoda;-;-;-;-;-	Eukaryota;Metazoa;Opisthokonta;Arthropoda;-;-;-;-;-	Metazoa	21140177	6327	2259353	188617	0	35.05	3200	2543	0.3426268867924528	0.099991149663671	0.1920010377358491	0.03813801134433287	8284	1008	12.17	196	275	3.32	542	5.49	0.0				SPO	SRF	20-180
TOPAZ_SPS3_E042	Eukaryota;Metazoa;Arthropoda;Hexanauplia;-;-;-;-	Eukaryota;Metazoa;Opisthokonta;Arthropoda;Hexanauplia;Copepoda;Calanoida;Temoridae;Eurytemora affinis	Metazoa	17184089	4569	3898777	202766	0	43.8	3738	1720	0.6169980813953488	0.06736454677363035	0.02553325581395349	0.008448213715399892	8167	4234	51.84	1538	1853	22.69	2345	32.94	0.0	34.92	2.12	Eukaryota	SPO	SRF	20-180
TOPAZ_SPS3_E043	Eukaryota;Metazoa;-;-;-;-;-;-	Eukaryota;Metazoa;Opisthokonta;Chordata;-;-;-;-;-	Metazoa	21722627	5364	7245454	1389362	0	36.81	3989	1830	0.5699925229357798	0.08846200806650124	0.01918793577981652	0.011022157868930151	11078	3449	31.13	697	893	8.06	1561	19.61	0.0	19.05	1.32	Eukaryota_Metazoa	SPO	SRF	20-180
TOPAZ_SPS3_E044	Eukaryota;Metazoa;Arthropoda;Hexanauplia;-;-;-;-	Eukaryota;Metazoa;Opisthokonta;Arthropoda;Insecta;Pterygota;-;-;-	Metazoa	7514072	2191	1054872	88334	0	39.52	3286	861	0.4780940789473685	0.10141136840893487	0.03753276315789473	0.009640433709216642	2516	444	17.65	68	80	3.18	278	0.78	0.0				SPO	SRF	20-180
TOPAZ_SPS3_E045	Eukaryota;Metazoa;Arthropoda;-;-;-;-;-	Eukaryota;Metazoa;Opisthokonta;Arthropoda;Hexanauplia;Copepoda;Harpacticoida;Harpacticidae;Tigriopus californicus	Metazoa	11783200	3225	2504439	178216	0	43.89	3550	1214	0.6244868644067797	0.08165315932836675	0.01070957627118644	0.005509716593355593	5304	3069	57.86	1380	1576	29.71	2092	34.9	0.0	41.38	3.45	Eukaryota_Apicomplexa_Nephromyces_Nephromyces.sp..ex.Molgula.occidentalis	SPO	SRF	20-180
TOPAZ_SPS3_E046	Eukaryota;Metazoa;Arthropoda;-;-;-;-;-	Eukaryota;Metazoa;Opisthokonta;Arthropoda;Insecta;Pterygota;-;-;-	Metazoa	10229156	2830	2167301	153242	0	35.07	3480	1062	0.4584375728155341	0.094288177881872	0.1650766019417476	0.03617337138270449	4487	574	12.79	119	147	3.28	349	2.75	0.0				SPO	SRF	20-180
TOPAZ_SPS3_E047	Eukaryota;Metazoa;Arthropoda;Hexanauplia;-;-;-;-	Eukaryota;Metazoa;Opisthokonta;Arthropoda;Hexanauplia;Copepoda;Calanoida;Temoridae;Eurytemora affinis	Metazoa	4457557	1164	1135342	138006	0	45.78	3758	424	0.6768037777777779	0.0695517982606054	0.013711999999999998	0.005814585721365806	2006	1004	50.05	431	488	24.33	857	10.2	0.0				SPO	SRF	20-180
TOPAZ_SPS3_E048	Eukaryota;Metazoa;Arthropoda;Hexanauplia;Calanoida;-;-;-	Eukaryota;Metazoa;Opisthokonta;Arthropoda;Insecta;Pterygota;-;-;-	Metazoa	16987894	4919	2611506	209373	0	34.82	3294	1913	0.4274319411764706	0.10248373972200812	0.1557794117647059	0.03812562869230343	5277	1152	21.83	315	399	7.56	760	8.63	0.0				SPO	SRF	20-180
TOPAZ_SPS3_E049	Eukaryota;Metazoa;Arthropoda;Hexanauplia;-;-;-;-	Eukaryota;Metazoa;Opisthokonta;Arthropoda;Hexanauplia;Copepoda;Calanoida;Temoridae;Eurytemora affinis	Metazoa	3387728	953	587701	30868	0	44.46	3447	369	0.7366144117647059	0.053581873591683545	0.006716470588235293	0.0024460230415356233	1994	866	43.43	352	390	19.56	744	8.24	0.0				SPO	SRF	20-180
TOPAZ_SPS2_E003	Eukaryota;Metazoa;-;-;-;-;-;-	Eukaryota;Metazoa;Opisthokonta;Chordata;-;-;-;-;-	Metazoa	38538200	8674	16304694	4074602	0	36.47	4493	2777	0.5097919948186529	0.08371179370987296	0.035167202072538865	0.015339509822730768	15990	6229	38.96	1605	2024	12.66	2634	51.76	0.39				SPO	SRF	5-20
TOPAZ_SPS2_E004	Eukaryota;Metazoa;Arthropoda;-;-;-;-;-	Eukaryota;Metazoa;Opisthokonta;Arthropoda;Insecta;Pterygota;-;-;-	Metazoa	4364235	1369	302920	12257	0	36.06	3050	568	0.6268072727272729	0.09634278749160673	0.005052727272727273	0.003072920851890506	2104	793	37.69	378	402	19.11	757	9.8	0.0				SPO	SRF	5-20
TOPAZ_SPS2_E005	Eukaryota;Metazoa;-;-;-;-;-;-	Eukaryota;Metazoa;Opisthokonta;Chordata;-;-;-;-;-	Metazoa	10814416	2519	4179191	1291807	0	39.27	4203	794	0.4590528440366973	0.07539184847635783	0.003381192660550459	0.0033115598821084557	4154	1359	32.72	188	252	6.07	659	4.31	0.0				SPO	SRF	5-20
TOPAZ_SPS2_E006	Eukaryota;Metazoa;Arthropoda;Hexanauplia;-;-;-;-	Eukaryota;Metazoa;Opisthokonta;Arthropoda;Hexanauplia;Copepoda;Calanoida;Temoridae;Eurytemora affinis	Metazoa	21925500	6368	3373892	260579	0	43.36	3284	2479	0.474092	0.09605222620391092	0.06204968181818182	0.014915343362659575	8626	2551	29.57	816	944	10.94	1436	20.78	0.0	18.6	2.33	Eukaryota_Fungi_Basidiomycota	SPO	SRF	5-20
TOPAZ_SPS2_E007	Eukaryota;Stramenopiles;Ochrophyta;Bacillariophyta;-;-;-;-	Eukaryota;-;Sar;Bacillariophyta;Coscinodiscophyceae;-;-;-;-	Ochrophyta	2803559	804	451163	98331	0	33.42	3353	306	0.24876931034482766	0.07745647462667883	0.0	0.0	599	192	32.05	44	49	8.18	159	0.78	0.0				SPO	SRF	5-20
TOPAZ_SPS2_E008	Eukaryota;Metazoa;-;-;-;-;-;-	Eukaryota;Metazoa;Opisthokonta;-;-;-;-;-;-	Metazoa	11986413	3233	2802198	198288	0	39.35	3584	1190	0.6808882500000001	0.08519023889373026	0.23252775	0.07589137357063384	3670	1031	28.09	35	113	3.08	150	0.78	0.0				SPO	SRF	5-20
TOPAZ_SPS2_E009	Eukaryota;Metazoa;Arthropoda;Hexanauplia;-;-;-;-	Eukaryota;Metazoa;Opisthokonta;Arthropoda;Hexanauplia;Copepoda;Calanoida;Temoridae;Eurytemora affinis	Metazoa	3632364	1009	693725	32852	0	56.25	3497	384	0.7816113513513513	0.09378690118192937	0.005817837837837838	0.0038617564517486533	1457	899	61.7	497	535	36.72	914	15.29	0.0	9.52	0.26	Eukaryota	SPO	SRF	5-20
TOPAZ_SPS2_E010	Eukaryota;Metazoa;Arthropoda;Hexanauplia;-;-;-;-	Eukaryota;Metazoa;Opisthokonta;Arthropoda;Insecta;Pterygota;-;-;-	Metazoa	16668224	4595	3461739	525670	0	43.61	3479	1715	0.5165014371257485	0.09618214502643807	0.02727736526946108	0.010672749237742257	6675	2487	37.26	782	909	13.62	1439	16.08	0.39				SPO	SRF	5-20
TOPAZ_SPD1_E011	Eukaryota;Archaeplastida;Chlorophyta;Mamiellophyceae;Mamiellales;Bathycoccaceae;Bathycoccus;-	Eukaryota;Viridiplantae;-;Chlorophyta;Mamiellophyceae;-;Mamiellales;Bathycoccaceae;Bathycoccus prasinos	Chlorophyta	13204519	1492	11151266	7494535	147461	48.08	11645	339	0.8057824812030076	0.08198502714397622	0.016788270676691728	0.007812756342744538	6918	4674	67.56	2243	2710	39.17	2854	76.86	0.39	89.47	1.75	Eukaryota	SPO	DCM	0.8-5
TOPAZ_SPD1_E012	Eukaryota;Archaeplastida;Chlorophyta;Chloropicophyceae;Chloropicales;-;-;-	Eukaryota;Viridiplantae;-;Chlorophyta;-;-;-;-;-	Chlorophyta	12028069	2393	6678545	1847691	0	58.11	5377	745	0.8185200826446282	0.06635168231683475	0.0026019834710743804	0.005085281730712521	7076	4478	63.28	2110	2459	34.75	2770	63.92	1.18	75.44	5.26	Eukaryota	SPO	DCM	0.8-5
TOPAZ_SPD1_E013	Eukaryota;-;-;-;-;-;-;-	Eukaryota;-;Sar;-;Dinophyceae;-;-;-;-	Dinoflagellata	3893829	1151	395859	0	0	57.09	3287	471	0.9219233333333332	0.021400246384075703	0.007307179487179486	0.003591027243017247	1610	744	46.21	103	201	12.48	457	2.75	0.0				SPO	DCM	0.8-5
TOPAZ_SPD1_E014	Eukaryota;-;-;-;-;-;-;-	Eukaryota;-;Sar;-;-;-;-;-;-	SAR	2977972	832	492645	0	0	45.83	3468	324	0.753057	0.03793923212630079	0.005372	0.002902591256102037	1621	857	52.87	313	342	21.1	729	14.51	0.0				SPO	DCM	0.8-5
TOPAZ_SPD1_E015	Eukaryota;-;-;-;-;-;-;-	Eukaryota;Metazoa;Opisthokonta;-;Choanoflagellata;-;Craspedida;Salpingoecidae;Salpingoeca rosetta	Choanozoa	4069057	1190	467671	12295	0	54.56	3307	477	0.7873151219512194	0.05016765730646863	0.05232365853658537	0.009407091449642621	2165	1053	48.64	340	353	16.3	857	10.98	0.0				SPO	DCM	0.8-5
TOPAZ_SPD1_E016	Eukaryota;Archaeplastida;Chlorophyta;Chloropicophyceae;Chloropicales;Chloropicaceae;-;-	Eukaryota;Viridiplantae;-;Chlorophyta;-;-;-;-;-	Chlorophyta	16026423	2323	11978354	6429239	0	49.29	8130	593	0.7862706832298136	0.05597865439594277	0.009140869565217391	0.004224896983757052	8523	5447	63.91	2645	3198	37.52	3184	83.14	0.39	87.72	0.0	Eukaryota	SPO	DCM	0.8-5
TOPAZ_SPD1_E017	Eukaryota;Archaeplastida;Chlorophyta;Chloropicophyceae;Chloropicales;-;-;-	Eukaryota;Viridiplantae;-;Chlorophyta;-;-;-;-;-	Chlorophyta	10921780	2463	4739719	828617	0	52.43	4556	812	0.7900796363636362	0.06586288293840982	0.003019636363636364	0.002482945438302416	6383	3885	60.86	1744	2014	31.55	2441	54.51	0.39	57.89	1.75	Eukaryota	SPO	DCM	0.8-5
TOPAZ_SPD1_E018	Eukaryota;Archaeplastida;Chlorophyta;Mamiellophyceae;Mamiellales;Bathycoccaceae;-;-	Eukaryota;Viridiplantae;-;Chlorophyta;Mamiellophyceae;-;Mamiellales;Bathycoccaceae;Bathycoccus prasinos	Chlorophyta	12820494	1459	11013764	7266745	58839	48.43	11338	366	0.8076788372093022	0.08078607185415479	0.01074217054263566	0.0067715883839933036	7077	4577	64.67	2154	2595	36.67	2755	71.76	0.0	79.37	1.27	Eukaryota_Viridiplantae_Chlorophyta_Mamiellophyceae_Mamiellales	SPO	DCM	0.8-5
TOPAZ_SPD1_E019	Eukaryota;-;-;-;-;-;-;-	Eukaryota;-;Sar;-;-;-;-;-;-	SAR	22846991	5468	8359405	1403680	0	60.12	4157	1863	0.9061133624454148	0.03866983718491629	0.0045937554585152845	0.004798601766101431	12101	5728	47.33	1235	1827	15.1	2262	44.31	0.39	42.11	0.0	Eukaryota	SPO	DCM	0.8-5
TOPAZ_SPD1_E020	Eukaryota;-;-;-;-;-;-;-	Eukaryota;-;Amoebozoa;Discosea;Flabellinia;-;-;-;-	Amoebozoa	16814084	4145	5423639	485212	0	44.76	4046	1478	0.7666762721893491	0.0615275681873595	0.005482899408284024	0.002920225004796497	8257	4543	55.02	1561	1869	22.64	2515	54.51	1.18	52.63	3.51	Eukaryota	SPO	DCM	0.8-5
TOPAZ_SPD1_E021	Eukaryota;Stramenopiles;Ochrophyta;Bolidophyceae;Parmales;-;-;-	Eukaryota;-;Sar;Bacillariophyta;Bolidophyceae;-;Parmales;Triparmaceae;Triparma pacifica	Ochrophyta	11880133	2480	5868903	1499890	0	51.27	4964	781	0.852151680672269	0.03877943952597111	0.006189747899159663	0.005485820601107696	5838	3112	53.31	1103	1300	22.27	1905	37.65	0.39				SPO	DCM	0.8-5
TOPAZ_SPD1_E022	Eukaryota;Archaeplastida;Chlorophyta;-;-;-;-;-	Eukaryota;Viridiplantae;-;Chlorophyta;-;-;-;Pycnococcaceae;-	Chlorophyta	14180505	1939	11311521	6031613	0	60.98	8734	502	0.8213502816901409	0.033113545565533316	0.00437880281690141	0.004259479813904802	8057	5468	67.87	2649	3168	39.32	3214	85.49	0.0				SPO	DCM	0.8-5
TOPAZ_SPD1_E023	Eukaryota;-;-;-;-;-;-;-	Eukaryota;Fungi;Opisthokonta;Ascomycota;Leotiomycetes;-;Helotiales;Mollisiaceae;Rhynchosporium commune	Fungi	47806113	535	47620109	47084822	43247832	48.59	197824	70	0.552947661795407	0.06476810858218411	0.002525240083507307	0.00505101770422696	17215	10538	61.21	3456	5309	30.84	3918	98.43	0.0				SPO	DCM	0.8-5
TOPAZ_SPD4_E004	Eukaryota;Metazoa;-;-;-;-;-;-	Eukaryota;Metazoa;Opisthokonta;-;-;-;-;-;-	Metazoa	18663419	4754	5116321	252021	0	34.72	3964	1770	0.10174021390374334	0.044803952926223016	0.2780868449197861	0.048538872686777784	2406	246	10.22	36	61	2.54	136	0.39	0.0				SPO	DCM	180-2000
TOPAZ_SPD4_E005	Eukaryota;Metazoa;Arthropoda;-;-;-;-;-	Eukaryota;Metazoa;Opisthokonta;-;-;-;-;-;-	Metazoa	2589311	722	488620	0	0	34.4	3504	279	0.4713219230769231	0.06629968708704619	0.45066692307692297	0.09008275134859364	624	115	18.43	11	23	3.69	62	0.0	0.0				SPO	DCM	180-2000
TOPAZ_SPS1_E042	Eukaryota;Archaeplastida;Chlorophyta;Chloropicophyceae;Chloropicales;-;-;-	Eukaryota;Viridiplantae;-;Chlorophyta;-;-;-;-;-	Chlorophyta	4011675	1122	663715	129442	0	47.27	3454	430	0.8171760975609756	0.11650745793940695	0.0	0.0	2371	1286	54.24	549	586	24.72	1142	17.65	0.0	26.32	3.51	Eukaryota	SPO	SRF	0.8-5
TOPAZ_SPS1_E043	Eukaryota;Stramenopiles;Ochrophyta;Chrysophyceae;-;-;-;-	Eukaryota;-;Sar;-;Chrysophyceae;-;Chromulinales;Paraphysomonadaceae;Paraphysomonas bandaiensis	Ochrophyta	20674057	2281	17435441	12342569	645357	31.65	12904	462	0.8575503381642513	0.043799798814767935	0.03947492753623188	0.026802089089922092	10783	5919	54.89	2184	2791	25.88	3033	71.37	1.18	77.78	10.27	Eukaryota_Fungi_Ascomycota	SPO	SRF	0.8-5
TOPAZ_SPS1_E044	Eukaryota;Metazoa;Arthropoda;Hexanauplia;-;-;-;-	Eukaryota;Metazoa;Opisthokonta;Arthropoda;Insecta;Pterygota;-;-;-	Metazoa	4192991	1229	617945	14451	0	39.83	3263	482	0.4337978571428571	0.0939081067938154	0.01913309523809524	0.0075764099703321715	1593	402	25.24	57	66	4.14	274	0.78	0.0				SPO	SRF	0.8-5
TOPAZ_SPS1_E045	Eukaryota;-;-;-;-;-;-;-	Eukaryota;-;Sar;-;-;-;-;-;-	SAR	9518438	2654	1805954	87454	0	62.27	3508	1014	0.9207858333333334	0.08054392244642396	0.009882604166666666	0.01819273030434545	4727	2190	46.33	462	598	12.65	1213	15.69	0.39	10.26	0.0	Eukaryota	SPO	SRF	0.8-5
TOPAZ_SPS1_E046	Eukaryota;Archaeplastida;Chlorophyta;Mamiellophyceae;Mamiellales;Bathycoccaceae;-;-	Eukaryota;Viridiplantae;-;Chlorophyta;Mamiellophyceae;-;Mamiellales;Bathycoccaceae;Bathycoccus prasinos	Chlorophyta	13713520	840	13189950	11531326	1949051	48.32	24536	177	0.8243653623188405	0.07503127194574448	0.015398695652173909	0.009964512090274541	7304	4933	67.54	2399	2916	39.92	2927	78.04	0.0				SPO	SRF	0.8-5
TOPAZ_SPS1_E047	Eukaryota;-;-;-;-;-;-;-	Eukaryota;-;Sar;-;Dinophyceae;-;-;-;-	Dinoflagellata	57387513	15336	12558756	765913	0	56.17	3699	5790	0.8428058013937282	0.033083645621863216	0.01492792682926829	0.009553072606476474	26676	12618	47.3	1698	3309	12.4	2895	51.37	0.78	57.89	1.75	Eukaryota	SPO	SRF	0.8-5
TOPAZ_SPS1_E048	Eukaryota;Archaeplastida;Chlorophyta;-;-;-;-;-	Eukaryota;Viridiplantae;core chlorophytes;Chlorophyta;-;-;-;-;-	Chlorophyta	10959357	2469	4627002	765774	0	70.75	4578	838	0.8748604545454545	0.04987727785431985	0.0	0.0	5666	3686	65.05	1840	2114	37.31	2524	61.18	0.0	64.91	0.0	Eukaryota	SPO	SRF	0.8-5
TOPAZ_SPS1_E049	Eukaryota;Stramenopiles;Ochrophyta;Bacillariophyta;Bacillariophyta_X;Polar-centric-Mediophyceae;Thalassiosira;-	Eukaryota;-;Sar;Bacillariophyta;Coscinodiscophyceae;Thalassiosirophycidae;Thalassiosirales;Thalassiosiraceae;Thalassiosira oceanica	Ochrophyta	29323338	5681	16664978	4711660	85272	55.01	5563	1726	0.6988102040816326	0.06865893167882878	0.032437278911564615	0.022107584719265175	13235	6007	45.39	1916	2445	18.47	2770	66.67	1.18	78.26	4.35	Eukaryota	SPO	SRF	0.8-5
TOPAZ_SPS1_E050	Eukaryota;Hacrobia;Cryptophyta;Cryptophyceae;Cryptomonadales;-;-;-	Eukaryota;-;-;-;Cryptophyceae;-;Pyrenomonadales;Geminigeraceae;Geminigera cryophila	Cryptophyta	52919207	9316	33709050	13960582	178077	58.26	6389	2557	0.8295016603773584	0.05759173517649362	0.015864830188679246	0.008232484623998497	24369	10626	43.6	2469	3842	15.77	3321	71.76	3.53	70.02	14.89	Eukaryota_Fungi_Ascomycota	SPO	SRF	0.8-5
TOPAZ_SPS1_E051	Eukaryota;Hacrobia;Haptophyta;Prymnesiophyceae;-;-;-;-	Eukaryota;-;Prymnesiophyceae;Haptista;Haptophyta;-;Prymnesiales;Prymnesiaceae;Chrysochromulina rotalis	Haptophyta	54997954	9913	34407090	13032942	52027	67.2	6180	2797	0.7582964727272727	0.033115081819648035	0.02166549090909091	0.014701153623097657	31796	14067	44.24	2213	3922	12.33	3454	69.8	1.18	73.68	12.28	Eukaryota	SPO	SRF	0.8-5
TOPAZ_SPS1_E052	Eukaryota;Archaeplastida;Chlorophyta;-;-;-;-;-	Eukaryota;Viridiplantae;core chlorophytes;Chlorophyta;-;-;-;-;-	Chlorophyta	17349718	3223	10443907	3165269	0	42.75	5840	983	0.7935811494252875	0.04793874735044081	0.000266551724137931	0.0009394726175087551	9120	4559	49.99	2072	2487	27.27	2814	66.67	0.39				SPO	SRF	0.8-5
TOPAZ_SPS1_E053	Eukaryota;-;-;-;-;-;-;-	Eukaryota;Fungi;Opisthokonta;Ascomycota;Sordariomycetes;Hypocreomycetidae;Hypocreales;Nectriaceae;Acremonium chrysogenum	Fungi	3038172	922	233557	0	0	54.89	3196	382	0.5579951612903226	0.0821428420642562	0.0	0.0	1648	851	51.64	344	369	22.39	761	9.8	0.0	10.14	0.27	Eukaryota_Fungi_Ascomycota_Sordariomycetes_Hypocreales	SPO	SRF	0.8-5
TOPAZ_SPS1_E054	Eukaryota;Stramenopiles;Ochrophyta;Dictyochophyceae;-;-;-;-	Eukaryota;-;Sar;-;Dictyochophyceae;-;Pedinellales;-;Pseudopedinella elastica	Ochrophyta	41394118	8918	19140913	4689771	0	59.44	4741	2871	0.8210992753623187	0.039794370677762335	0.06319898550724637	0.018455553408874236	16713	7571	45.3	1643	2407	14.4	2736	51.76	0.39	37.78	6.67	Eukaryota_Apicomplexa	SPO	SRF	0.8-5
TOPAZ_SPS1_E055	Eukaryota;Hacrobia;Haptophyta;Prymnesiophyceae;-;-;-;-	Eukaryota;-;Prymnesiophyceae;Haptista;Haptophyta;-;Prymnesiales;Chrysochromulinaceae;Chrysochromulina rotalis	Haptophyta	51614452	9196	32961646	12142246	0	68.57	6296	2643	0.8157047388781431	0.04702660123559083	0.024656905222437138	0.015323093243659387	28078	13007	46.32	2327	3916	13.95	3465	70.98	1.96	71.28	28.72	Eukaryota_Fungi_Microsporidia_Pleistophoridae_Vavraia_Vavraia.culicis	SPO	SRF	0.8-5
TOPAZ_SPS1_E056	Eukaryota;-;-;-;-;-;-;-	Eukaryota;-;Sar;-;Dinophyceae;-;-;-;-	Dinoflagellata	18379044	5108	3190437	118188	0	48.66	3545	1977	0.8571366847826086	0.03339537247278865	0.0029214673913043475	0.0023554194030265744	8279	4052	48.94	863	1197	14.46	1836	27.06	0.39	20.69	0.0	Eukaryota	SPO	SRF	0.8-5
TOPAZ_SPS1_E057	Eukaryota;-;-;-;-;-;-;-	Eukaryota;-;Sar;-;Dinophyceae;-;-;-;-	Dinoflagellata	3497844	1087	246079	0	0	61.74	3090	455	0.8919142857142857	0.016421037601758524	0.0	0.0	2090	753	36.03	182	202	9.67	604	9.02	0.0				SPO	SRF	0.8-5
TOPAZ_SPS1_E058	Eukaryota;-;-;-;-;-;-;-	Eukaryota;-;Amoebozoa;Discosea;Flabellinia;-;-;-;-	Amoebozoa	16128614	2378	12185657	5961028	0	55.73	8027	636	0.892096666666667	0.054889433319387226	0.008249876543209876	0.01143372043333758	9777	5715	58.45	1903	2305	23.58	2843	71.76	0.0				SPO	SRF	0.8-5
TOPAZ_SPS1_E059	Eukaryota;Hacrobia;Haptophyta;Prymnesiophyceae;-;-;-;-	Eukaryota;-;Prymnesiophyceae;Haptista;Haptophyta;-;Isochrysidales;Isochrysidaceae;Chrysotila carterae	Haptophyta	9226254	2197	3520930	546130	0	59.41	4213	741	0.7524868817204302	0.07569030958811801	0.015169462365591397	0.008970291392588006	5741	2837	49.42	866	1016	17.7	1742	24.71	0.0				SPO	SRF	0.8-5
TOPAZ_SPS1_E060	Eukaryota;-;-;-;-;-;-;-	Eukaryota;-;Sar;-;-;-;-;-;-	SAR	37976653	5956	26991569	12728074	54045	51.96	7272	1595	0.8599706842105264	0.036550871277040764	0.010303526315789471	0.004521351298571806	17922	8607	48.02	2407	3392	18.93	3282	78.04	0.39	75.74	11.32	Eukaryota	SPO	SRF	0.8-5
TOPAZ_SPS1_E061	Eukaryota;-;-;-;-;-;-;-	Eukaryota;-;Sar;-;-;-;-;-;-	SAR	32252200	4855	23707280	11845236	54201	47.37	7787	1260	0.8948060681114551	0.030278557950093276	0.013048916408668731	0.006842078179204762	16366	7979	48.75	2422	3408	20.82	3315	79.61	4.31				SPO	SRF	0.8-5
TOPAZ_SPS1_E062	Eukaryota;Stramenopiles;Ochrophyta;Dictyochophyceae;Dictyochophyceae_X;-;-;-	Eukaryota;-;Sar;-;Dictyochophyceae;-;Pedinellales;-;Pseudopedinella elastica	Ochrophyta	5850590	1553	1441743	108872	0	65.28	3684	570	0.8589813559322034	0.061750488763800314	0.02724322033898305	0.009199728890750807	2719	1212	44.58	294	328	12.06	881	8.63	0.0				SPO	SRF	0.8-5
TOPAZ_SPS1_E063	Eukaryota;-;-;-;-;-;-;-	Eukaryota;-;Sar;-;Dinophyceae;-;-;-;-	Dinoflagellata	7989028	2452	594066	12070	0	60.99	3134	1013	0.8797486249999998	0.027252329246495142	0.008612999999999999	0.003784171771999786	4077	1790	43.9	331	476	11.68	957	9.8	0.0				SPO	SRF	0.8-5
TOPAZ_SPS1_E064	Eukaryota;-;-;-;-;-;-;-	Eukaryota;-;Sar;-;-;-;-;-;-	SAR	52163885	11053	25535469	5879960	0	40.7	4922	3537	0.7740906513409961	0.03933091142890828	0.0111977969348659	0.01034033310994694	30766	12859	41.8	2241	4250	13.81	3331	75.69	18.82	80.7	36.84	Eukaryota	SPO	SRF	0.8-5
TOPAZ_SPS1_E065	Eukaryota;Archaeplastida;Chlorophyta;Chloropicophyceae;Chloropicales;Chloropicaceae;-;-	Eukaryota;Viridiplantae;-;Chlorophyta;-;-;-;-;-	Chlorophyta	16230677	2206	12772620	7036368	0	49.24	8899	563	0.7771356441717792	0.0536203637953166	0.01944159509202454	0.008884006096736261	8583	5488	63.94	2698	3231	37.64	3200	84.71	0.39				SPO	SRF	0.8-5
TOPAZ_SPS1_E066	Eukaryota;Stramenopiles;Ochrophyta;Dictyochophyceae;-;-;-;-	Eukaryota;-;Sar;-;Dictyochophyceae;-;Pedinellales;-;Florenciella parvula	Ochrophyta	24303032	5138	11730468	3271314	0	56.67	4869	1604	0.8044887704918033	0.06858702044773593	0.03313926229508196	0.012795800615444806	10786	4660	43.2	1031	1406	13.04	2023	35.29	0.0	40.0	4.44	Eukaryota_Apicomplexa	SPO	SRF	0.8-5
TOPAZ_SPS1_E067	Eukaryota;Archaeplastida;Chlorophyta;Chloropicophyceae;Chloropicales;-;-;-	Eukaryota;Viridiplantae;-;Chlorophyta;-;-;-;-;-	Chlorophyta	10120585	2383	3914132	434925	0	47.93	4378	824	0.7978550980392158	0.0696312349163131	0.001699705882352941	0.004025938316127001	6148	3614	58.78	1649	1877	30.53	2368	56.08	0.0				SPO	SRF	0.8-5
TOPAZ_SPS1_E068	Eukaryota;Hacrobia;Haptophyta;Prymnesiophyceae;-;-;-;-	Eukaryota;-;Prymnesiophyceae;Haptista;Haptophyta;-;Prymnesiales;Prymnesiaceae;Chrysochromulina rotalis	Haptophyta	16459522	4538	3094203	147079	0	60.43	3557	1743	0.7574979393939393	0.036179321324639004	0.005221030303030303	0.0037283818285803	10031	4309	42.96	844	1184	11.8	1777	23.14	1.18				SPO	SRF	0.8-5
TOPAZ_SPS1_E069	Eukaryota;Archaeplastida;Chlorophyta;Mamiellophyceae;Mamiellales;Mamiellaceae;Micromonas;-	Eukaryota;Viridiplantae;-;Chlorophyta;Mamiellophyceae;-;Mamiellales;Mamiellaceae;Micromonas pusilla	Chlorophyta	13073556	2992	5481980	767734	0	68.54	4490	1015	0.7839973282442749	0.051082807341010734	0.005710229007633586	0.019164584563049446	7965	4437	55.71	1854	2220	27.87	2578	62.75	0.39				SPO	SRF	0.8-5
TOPAZ_SPS1_E070	Eukaryota;-;-;-;-;-;-;-	Eukaryota;-;Sar;-;-;-;-;-;-	SAR	28450029	6303	12855712	2718872	0	60.67	4633	2038	0.8944837894736842	0.0366624635281875	0.008213473684210527	0.008571466508652799	15302	7087	46.31	1505	2263	14.79	2538	49.02	1.18				SPO	SRF	0.8-5
TOPAZ_SPS1_E071	Eukaryota;Alveolata;Dinoflagellata;Dinophyceae;-;-;-;-	Eukaryota;-;Sar;-;Dinophyceae;-;-;-;-	Dinoflagellata	9602780	2738	1504741	94797	0	47.74	3373	1065	0.5933067010309278	0.10195596054251918	0.030865463917525773	0.017927242991593158	3225	547	16.96	52	81	2.51	259	1.18	0.0				SPO	SRF	0.8-5
TOPAZ_SPS1_E072	Eukaryota;Archaeplastida;Chlorophyta;-;-;-;-;-	Eukaryota;Viridiplantae;core chlorophytes;Chlorophyta;-;-;-;-;-	Chlorophyta	15279251	2474	10731609	4533364	0	54.94	6974	704	0.8336439869281045	0.03899334978225978	0.0147340522875817	0.006395540259661593	7551	4701	62.26	2224	2637	34.92	2880	69.41	0.78				SPO	SRF	0.8-5
TOPAZ_SPS1_E073	Eukaryota;Hacrobia;Haptophyta;Prymnesiophyceae;-;-;-;-	Eukaryota;-;Prymnesiophyceae;Haptista;Haptophyta;-;Prymnesiales;Prymnesiaceae;Chrysochromulina rotalis	Haptophyta	47399375	8387	29996365	12734827	0	62.49	6317	2287	0.8760826582278479	0.02700399930728471	0.030848713080168774	0.01835300232483499	28757	12684	44.11	2338	3860	13.42	3437	72.16	0.39	69.39	24.74	Eukaryota_Fungi_Microsporidia_Pleistophoridae	SPO	SRF	0.8-5
TOPAZ_SPS1_E074	Eukaryota;-;-;-;-;-;-;-	Eukaryota;-;Sar;-;-;-;-;-;-	SAR	30132741	7236	10762508	1207273	0	56.75	4205	2532	0.8761936423841059	0.04266965841961879	0.02295807947019868	0.013047339391068872	16654	7183	43.13	1388	2117	12.71	2396	41.18	0.0	46.51	2.33	Eukaryota_Fungi_Basidiomycota	SPO	SRF	0.8-5
TOPAZ_SPS1_E075	Eukaryota;-;-;-;-;-;-;-	Eukaryota;-;Sar;-;-;-;-;-;-	SAR	2736291	843	149833	0	0	65.49	3154	350	0.8094674999999999	0.11243004096595867	0.019302142857142855	0.015992781040462076	1471	709	48.2	185	205	13.94	566	5.1	0.0				SPO	SRF	0.8-5
TOPAZ_SPS1_E076	Eukaryota;-;-;-;-;-;-;-	Eukaryota;-;Sar;-;-;-;-;-;-	SAR	3613677	980	711686	21545	0	40.01	3604	379	0.7526464864864866	0.11135944919715192	0.0	0.0	1659	918	55.33	335	372	22.42	799	11.37	0.0				SPO	SRF	0.8-5
TOPAZ_SPS1_E077	Eukaryota;Archaeplastida;Chlorophyta;Mamiellophyceae;Mamiellales;Bathycoccaceae;Ostreococcus;Ostreococcus lucimarinus	Eukaryota;Viridiplantae;-;Chlorophyta;Mamiellophyceae;-;Mamiellales;Bathycoccaceae;Ostreococcus sp- 'lucimarinus'	Chlorophyta	12054743	547	11774621	10925248	3474747	60.97	34429	111	0.8393911570247935	0.0462725136124748	0.0457809917355372	0.023538458153405058	7182	4952	68.95	2470	2991	41.65	3016	79.61	0.39				SPO	SRF	0.8-5
TOPAZ_SPS1_E078	Eukaryota;-;-;-;-;-;-;-	Eukaryota;-;Amoebozoa;Discosea;Flabellinia;-;-;-;-	Amoebozoa	19253853	4446	7636283	879247	0	44.77	4421	1544	0.7573523316062176	0.04192366557182376	0.007691191709844559	0.0033462821577550077	9193	5162	56.15	1731	2096	22.8	2708	59.61	0.39				SPO	SRF	0.8-5
TOPAZ_SPS1_E080	Eukaryota;Stramenopiles;Ochrophyta;Bacillariophyta;Bacillariophyta_X;-;-;-	Eukaryota;-;Sar;Bacillariophyta;Coscinodiscophyceae;Chaetocerotophycidae;Chaetocerotales;Chaetocerotaceae;Chaetoceros neogracilis	Ochrophyta	22963492	5363	8969676	1004081	0	41.31	4399	1854	0.7153075652173913	0.049813171954401686	0.03467373913043478	0.026445668979211592	12244	5153	42.09	1595	2049	16.73	2510	60.0	0.78	61.54	2.56	Eukaryota_Bacillariophyta	SPO	SRF	0.8-5
TOPAZ_SPS1_E081	Eukaryota;Hacrobia;Haptophyta;Prymnesiophyceae;-;-;-;-	Eukaryota;-;Prymnesiophyceae;Haptista;Haptophyta;-;Prymnesiales;Chrysochromulinaceae;Chrysochromulina rotalis	Haptophyta	13824492	3215	5435165	984499	0	61.85	4334	1068	0.7923017985611511	0.05666086362339837	0.003687769784172661	0.0036993660828075095	9094	3949	43.42	860	1133	12.46	1818	21.18	0.0				SPO	SRF	0.8-5
TOPAZ_SPS1_E082	Eukaryota;Alveolata;Dinoflagellata;Dinophyceae;-;-;-;-	Eukaryota;-;Sar;-;Dinophyceae;-;Gonyaulacales;-;-	Dinoflagellata	12362677	3463	2264902	171073	0	56.7	3443	1331	0.6977975806451613	0.0623250443418313	0.10463685483870967	0.02051921614577401	4607	991	21.51	137	153	3.32	640	6.27	0.0				SPO	SRF	0.8-5
TOPAZ_SPS1_E083	Eukaryota;-;-;-;-;-;-;-	Eukaryota;-;Sar;-;-;-;-;-;-	SAR	5676496	1596	933030	41043	0	53.26	3491	622	0.9519405263157896	0.037628585551415364	0.001166315789473684	0.0009997730120960481	1967	1028	52.26	166	203	10.32	625	6.27	0.39				SPO	SRF	0.8-5
TOPAZ_SPS1_E084	Eukaryota;-;-;-;-;-;-;-	Eukaryota;Metazoa;Opisthokonta;-;Choanoflagellata;-;Craspedida;Salpingoecidae;Salpingoeca rosetta	Choanozoa	12377782	3132	3571680	274045	0	55.15	3950	1145	0.8063077419354837	0.0348042720505064	0.05383532258064516	0.01115666388708964	5823	2959	50.82	1000	1099	18.87	1909	36.08	0.0				SPO	SRF	0.8-5
TOPAZ_SPS1_E085	Eukaryota;Archaeplastida;Chlorophyta;Mamiellophyceae;Mamiellales;Bathycoccaceae;-;-	Eukaryota;Viridiplantae;-;Chlorophyta;Mamiellophyceae;-;Mamiellales;Bathycoccaceae;Ostreococcus sp- 'lucimarinus'	Chlorophyta	12263017	258	12168528	11923048	8850451	60.48	88939	42	0.8475311382113823	0.042089552885711534	0.01855577235772357	0.010305136063221695	7276	5065	69.61	2508	3058	42.03	3057	83.14	0.39	96.58	0.85	Eukaryota_Viridiplantae_Chlorophyta_Mamiellophyceae_Mamiellales_Bathycoccaceae_Ostreococcus	SPO	SRF	0.8-5
TOPAZ_SPS1_E086	Eukaryota;Hacrobia;Haptophyta;Prymnesiophyceae;-;-;-;-	Eukaryota;-;Prymnesiophyceae;Haptista;Haptophyta;-;Prymnesiales;Chrysochromulinaceae;Chrysochromulina rotalis	Haptophyta	39509906	8590	18307200	4709664	0	64.45	4743	2706	0.7793088636363636	0.046174099822473516	0.014078762626262628	0.010710998912861978	23809	10687	44.89	1793	2957	12.42	2976	53.73	1.96	51.84	8.12	Eukaryota_Fungi_Ascomycota	SPO	SRF	0.8-5
TOPAZ_SPS1_E087	Eukaryota;Archaeplastida;Chlorophyta;Chloropicophyceae;-;-;-;-	Eukaryota;Viridiplantae;-;Chlorophyta;-;-;-;-;-	Chlorophyta	14980483	1728	12433214	8478276	203556	62.05	11779	373	0.8048545333333333	0.038060050964875095	0.010505933333333332	0.011073413391041124	8723	5475	62.77	2574	3065	35.14	3120	86.27	0.0	92.98	1.75	Eukaryota	SPO	SRF	0.8-5
TOPAZ_SPS1_E088	Eukaryota;-;-;-;-;-;-;-	Eukaryota;-;Sar;-;Dinophyceae;-;-;-;-	Dinoflagellata	51190385	11997	19816977	4085198	0	65.73	4293	3990	0.8698954101562499	0.03415263934809647	0.0226469140625	0.010822037405312816	22328	10793	48.34	1773	3134	14.04	2932	57.65	0.0	57.89	7.02	Eukaryota	SPO	SRF	0.8-5
TOPAZ_SPS1_E089	Eukaryota;Hacrobia;Haptophyta;Prymnesiophyceae;-;-;-;-	Eukaryota;-;Prymnesiophyceae;Haptista;Haptophyta;-;Prymnesiales;Prymnesiaceae;Haptolina brevifila	Haptophyta	27533498	7148	7112274	629760	0	61.28	3784	2620	0.7526764492753623	0.052812517665558834	0.03503663043478261	0.021146893831447067	14437	6187	42.86	1046	1533	10.62	2144	29.8	0.0				SPO	SRF	0.8-5
TOPAZ_SPS1_E090	Eukaryota;Alveolata;Dinoflagellata;Dinophyceae;-;-;-;-	Eukaryota;-;Sar;-;Dinophyceae;-;-;-;-	Dinoflagellata	5581190	1684	550816	16024	0	44.94	3184	686	0.29769428571428563	0.0821233090684182	0.06718714285714286	0.021521146968429324	1543	208	13.48	18	19	1.23	140	0.0	0.0				SPO	SRF	0.8-5
TOPAZ_SPS1_E091	Eukaryota;Archaeplastida;Chlorophyta;-;-;-;-;-	Eukaryota;Viridiplantae;-;Chlorophyta;-;-;-;Pycnococcaceae;-	Chlorophyta	14096842	1989	10981398	5816847	0	60.95	8476	515	0.8207595035460993	0.03227504688651255	0.004976170212765958	0.0054996392737379045	8067	5409	67.05	2630	3137	38.89	3210	80.0	0.0	94.74	0.0	Eukaryota	SPO	SRF	0.8-5
TOPAZ_SPS1_E092	Eukaryota;Archaeplastida;Chlorophyta;-;-;-;-;-	Eukaryota;Viridiplantae;core chlorophytes;Chlorophyta;-;-;-;-;-	Chlorophyta	6944903	1785	1943048	84429	0	55.53	3878	660	0.8501725714285714	0.06291173473743568	0.0	0.0	4101	2238	54.57	929	1025	24.99	1661	30.2	0.0	33.76	1.28	Eukaryota	SPO	SRF	0.8-5
TOPAZ_SPS1_E093	Eukaryota;Archaeplastida;Chlorophyta;Palmophyllophyceae;Prasinococcales;Prasinococcales-Clade-B;Prasinoderma;Prasinoderma coloniale	Eukaryota;Viridiplantae;-;Chlorophyta;Palmophyllophyceae;-;Prasinococcales;Prasinococcaceae;Prasinoderma coloniale	Chlorophyta	18678377	3432	11326592	3953713	0	69.06	5868	1022	0.7923600534759359	0.040774192169262716	0.011648663101604279	0.011284143236729771	8707	5483	62.97	2376	2906	33.38	3095	81.96	0.0	75.21	0.85	Eukaryota	SPO	SRF	0.8-5
TOPAZ_SPS4_E030	Eukaryota;Metazoa;-;-;-;-;-;-	Eukaryota;Metazoa;Opisthokonta;-;-;-;-;-;-	Metazoa	4478059	1147	1217293	282407	0	34.84	3762	399	0.6097786666666665	0.09354176689467536	0.023626888888888888	0.01549790148120021	1758	308	17.52	10	24	1.37	90	0.0	0.0				SPO	SRF	180-2000
TOPAZ_SPS4_E031	Eukaryota;Metazoa;Cnidaria;Anthozoa;Scleractinia;Pocilloporidae;Stylophora;-	Eukaryota;Metazoa;Opisthokonta;Cnidaria;Anthozoa;Hexacorallia;Scleractinia;Pocilloporidae;Stylophora pistillata	Metazoa	107120494	25305	40822695	5280073	0	37.96	4298	8666	0.4590904664179105	0.07339080021196527	0.11859982276119405	0.025047580018849647	29787	12692	42.61	2160	3119	10.47	3509	52.16	0.0	64.14	33.1	Eukaryota_Apicomplexa_Conoidasida_Eucoccidiorida_Eimeriidae_Eimeria	SPO	SRF	180-2000
TOPAZ_SPS4_E032	Eukaryota;Metazoa;Chordata;Actinopteri;-;-;-;-	Eukaryota;Metazoa;Opisthokonta;Chordata;Actinopteri;Neopterygii;-;-;-	Metazoa	21713330	7055	565150	10573	0	40.03	2978	3043	0.28657894495412845	0.06349166230234016	0.05349876146788991	0.015740013284327583	6367	1424	22.37	398	436	6.85	955	9.02	0.0				SPO	SRF	180-2000
TOPAZ_SPS4_E033	Eukaryota;Metazoa;Arthropoda;-;-;-;-;-	Eukaryota;Metazoa;Opisthokonta;Arthropoda;Insecta;Pterygota;-;-;-	Metazoa	175451721	48625	35533951	4120627	0	26.15	3461	18215	0.2309402051282051	0.08710591641036856	1.2051282051282053e-05	0.00015062077696245064	36748	8722	23.73	2124	3214	8.75	3207	53.33	2.35	52.17	13.04	Eukaryota	SPO	SRF	180-2000
TOPAZ_SPS4_E034	Eukaryota;Metazoa;-;-;-;-;-;-	Eukaryota;Metazoa;Opisthokonta;Chordata;-;-;-;-;-	Metazoa	47699268	10500	21223436	6654791	57757	34.54	4545	3186	0.5132293710691823	0.0890318976831067	0.1431705241090147	0.029483401789261513	18959	6351	33.5	1402	1792	9.45	2434	47.84	1.18	48.84	2.33	Eukaryota_Fungi_Basidiomycota	SPO	SRF	180-2000
TOPAZ_SPS4_E035	Eukaryota;Metazoa;-;-;-;-;-;-	Eukaryota;Metazoa;Opisthokonta;-;-;-;-;-;-	Metazoa	2511641	607	889284	0	0	40.21	4136	215	0.6601126923076921	0.13316075145239628	0.2395284615384615	0.07357864257912741	672	228	33.93	12	16	2.38	47	0.0	0.0				SPO	SRF	180-2000
TOPAZ_SPS4_E036	Eukaryota;Metazoa;-;-;-;-;-;-	Eukaryota;Metazoa;Opisthokonta;Arthropoda;-;-;-;-;-	Metazoa	18747971	5352	3134285	396949	0	37.98	3342	2049	0.4386995212765957	0.10193991811139567	2.324468085106383e-05	0.0001656438236140843	7789	1509	19.37	240	356	4.57	748	6.27	0.0				SPO	SRF	180-2000
TOPAZ_SPS4_E037	Eukaryota;Metazoa;Arthropoda;-;-;-;-;-	Eukaryota;Metazoa;Opisthokonta;-;-;-;-;-;-	Metazoa	3234837	890	702895	23466	0	34.36	3555	337	0.4536178787878788	0.10310438237629584	0.4843972727272727	0.11130783027460724	781	123	15.75	9	16	2.05	65	0.39	0.0				SPO	SRF	180-2000
TOPAZ_SPS4_E038	Eukaryota;Metazoa;Arthropoda;Branchiopoda;Diplostraca;-;-;-	Eukaryota;Metazoa;Opisthokonta;Arthropoda;Branchiopoda;Phyllopoda;Diplostraca;Daphniidae;Daphnia pulex	Metazoa	33076290	1499	30890516	28890856	19513869	37.71	60372	160	0.5871705135951661	0.1155739795302092	0.009301208459214502	0.013130238309194645	8583	3103	36.15	1748	2015	23.48	2244	41.57	0.0	32.01	0.26	Eukaryota	SPO	SRF	180-2000
TOPAZ_SPS4_E039	Eukaryota;Metazoa;Arthropoda;Hexanauplia;Calanoida;Temoridae;-;-	Eukaryota;Metazoa;Opisthokonta;Arthropoda;Insecta;Pterygota;-;-;-	Metazoa	9954867	2845	1504896	30895	0	37.64	3419	1117	0.3716466	0.09848291788142753	0.08451929999999999	0.016978649961348517	2983	785	26.32	250	275	9.22	625	5.88	0.0	6.39	0.22	Eukaryota_Metazoa	SPO	SRF	180-2000
TOPAZ_SPS4_E040	Eukaryota;Metazoa;-;-;-;-;-;-	Eukaryota;Metazoa;Opisthokonta;Chordata;-;-;-;-;-	Metazoa	26051143	6201	9882278	2512807	0	36.73	4157	2025	0.5627017624521073	0.08757026999900343	0.03500827586206896	0.014284325268221269	13144	3812	29.0	715	889	6.76	1607	25.1	0.0	28.95	2.63	Eukaryota_Apicomplexa	SPO	SRF	180-2000
TOPAZ_SPS4_E041	Eukaryota;Metazoa;-;-;-;-;-;-	Eukaryota;Metazoa;Opisthokonta;Chordata;-;-;-;-;-	Metazoa	168067647	40106	61620397	15278389	52236	24.2	4134	13142	0.2444821534800714	0.09260819933686573	0.20727198691255205	0.044843070640974494	29230	7440	25.45	1171	1542	5.28	2489	39.22	0.78	30.49	4.86	Eukaryota	SPO	SRF	180-2000
TOPAZ_SPS4_E042	Eukaryota;Metazoa;Arthropoda;Hexanauplia;-;-;-;-	Eukaryota;Metazoa;Opisthokonta;Arthropoda;Insecta;Pterygota;-;-;-	Metazoa	5981283	1748	787321	64905	0	42.63	3294	690	0.5075601666666666	0.0669399867416496	0.03645166666666667	0.007067379327272278	2392	604	25.25	119	135	5.64	374	1.57	0.0				SPO	SRF	180-2000
TOPAZ_SPS4_E043	Eukaryota;Metazoa;Arthropoda;Hexanauplia;-;-;-;-	Eukaryota;Metazoa;Opisthokonta;Arthropoda;Hexanauplia;Copepoda;Calanoida;Temoridae;Eurytemora affinis	Metazoa	4027230	1085	921387	123277	0	45.89	3598	399	0.7473870731707317	0.10643137562891376	0.0028595121951219514	0.001972553070440676	1994	760	38.11	322	351	17.6	680	10.98	0.0				SPO	SRF	180-2000
TOPAZ_SPS4_E044	Eukaryota;Metazoa;Arthropoda;-;-;-;-;-	Eukaryota;Metazoa;Opisthokonta;Arthropoda;Insecta;Pterygota;-;-;-	Metazoa	2554645	720	457311	81359	0	44.99	3379	273	0.6367173076923076	0.11322325276120805	0.01137346153846154	0.01845719599970693	1065	429	40.28	168	183	17.18	421	3.53	0.0				SPO	SRF	180-2000
TOPAZ_SPS4_E045	Eukaryota;Stramenopiles;Ochrophyta;Bacillariophyta;Bacillariophyta_X;-;-;-	Eukaryota;-;Sar;Bacillariophyta;Coscinodiscophyceae;Chaetocerotophycidae;Chaetocerotales;Chaetocerotaceae;Chaetoceros cf- neogracilis	Ochrophyta	34853359	4924	26453153	14866808	178345	41.23	8626	1186	0.6651525214899714	0.06261605372804194	0.03455793696275072	0.02324009116973701	16253	7244	44.57	2293	3070	18.89	3126	80.0	1.57	79.49	5.13	Eukaryota_Bacillariophyta	SPO	SRF	180-2000
TOPAZ_SPS4_E046	Eukaryota;Archaeplastida;Chlorophyta;Mamiellophyceae;Mamiellales;Bathycoccaceae;-;-	Eukaryota;Viridiplantae;-;Chlorophyta;Mamiellophyceae;-;Mamiellales;Bathycoccaceae;Ostreococcus sp- 'lucimarinus'	Chlorophyta	4188767	1117	912996	35282	0	60.37	3742	425	0.8142361904761903	0.0402059873504042	0.011082380952380951	0.0066698864163684405	2923	1831	62.64	913	989	33.84	1471	34.9	0.0	33.65	0.63	Eukaryota_Viridiplantae_Chlorophyta_Mamiellophyceae_Mamiellales_Bathycoccaceae_Ostreococcus	SPO	SRF	180-2000
TOPAZ_SPS4_E047	Eukaryota;Metazoa;-;-;-;-;-;-	Eukaryota;Metazoa;Opisthokonta;Arthropoda;-;-;-;-;-	Metazoa	15843330	3943	5208062	107768	0	38.6	4054	1429	0.8003490566037736	0.0911985816519995	0.2762113207547169	0.06466162545460567	5035	1263	25.08	122	164	3.26	336	3.53	0.0				SPO	SRF	180-2000
TOPAZ_SPS4_E048	Eukaryota;Metazoa;Arthropoda;Hexanauplia;-;-;-;-	Eukaryota;Metazoa;Opisthokonta;Arthropoda;Hexanauplia;Copepoda;Calanoida;Temoridae;Eurytemora affinis	Metazoa	45954588	11889	12669759	1601932	0	34.82	3768	4247	0.45228865217391295	0.09999638285158496	0.1181589347826087	0.028906207238390682	15294	5502	35.97	1532	1996	13.05	2470	36.86	0.39				SPO	SRF	180-2000
TOPAZ_SPS4_E049	Eukaryota;Metazoa;Arthropoda;Hexanauplia;-;-;-;-	Eukaryota;Metazoa;Opisthokonta;Arthropoda;Insecta;Pterygota;-;-;-	Metazoa	4980541	1533	394253	16465	0	39.67	3133	631	0.07374299999999999	0.038279064839674436	0.0513898	0.011592650342350536	698	55	7.88	4	7	1.0	35	0.39	0.0				SPO	SRF	180-2000
TOPAZ_SPS4_E050	Eukaryota;Metazoa;Arthropoda;Hexanauplia;-;-;-;-	Eukaryota;Metazoa;Opisthokonta;Arthropoda;Hexanauplia;Copepoda;Calanoida;Temoridae;Eurytemora affinis	Metazoa	9431209	2589	1951523	207269	0	47.07	3530	966	0.7485251578947367	0.0762685460567241	0.007270736842105262	0.005053790915239614	4392	1938	44.13	876	986	22.45	1469	26.27	0.39				SPO	SRF	180-2000
TOPAZ_SPS4_E051	Eukaryota;Metazoa;-;-;-;-;-;-	Eukaryota;Metazoa;Opisthokonta;Chordata;-;-;-;-;-	Metazoa	6857699	1761	1954169	269999	0	38.43	3805	633	0.6286162318840579	0.06685468730602821	0.0036108695652173907	0.002674349298687919	3903	997	25.54	132	165	4.23	539	2.75	0.0				SPO	SRF	180-2000
TOPAZ_SPS4_E052	Eukaryota;Metazoa;Arthropoda;Hexanauplia;-;-;-;-	Eukaryota;Metazoa;Opisthokonta;Arthropoda;Hexanauplia;Copepoda;Calanoida;Temoridae;Eurytemora affinis	Metazoa	9417281	2480	2449352	300547	0	47.48	3687	901	0.7033437894736843	0.08372875622702214	0.010440421052631578	0.0037833591077908735	4396	2021	45.97	974	1082	24.61	1598	30.98	0.0	24.34	1.59	Eukaryota	SPO	SRF	180-2000
TOPAZ_SPS4_E053	Eukaryota;Metazoa;Arthropoda;Branchiopoda;Diplostraca;-;-;-	Eukaryota;Metazoa;Opisthokonta;Arthropoda;Branchiopoda;Phyllopoda;Diplostraca;Daphniidae;Daphnia pulex	Metazoa	56643288	2545	55290809	50430366	22310767	41.45	38273	422	0.5748253791887125	0.10111805407431873	0.01349798941798942	0.010371540094380452	14177	5375	37.91	2863	3452	24.35	3181	63.14	1.18	63.76	1.85	Eukaryota_Metazoa	SPO	SRF	180-2000
TOPAZ_SPS4_E054	Eukaryota;Metazoa;-;-;-;-;-;-	Eukaryota;Metazoa;Opisthokonta;Chordata;-;-;-;-;-	Metazoa	12329276	3173	3482199	503554	0	41.12	3828	1125	0.5713164516129033	0.07699381925543101	0.02430008064516129	0.012715942146412735	5928	2423	40.87	573	685	11.56	1320	16.47	0.39				SPO	SRF	180-2000
TOPAZ_SPS4_E055	Eukaryota;Metazoa;-;-;-;-;-;-	Eukaryota;Metazoa;Opisthokonta;Chordata;-;-;-;-;-	Metazoa	29782904	7428	9656364	1815447	0	36.27	3969	2541	0.509790134228188	0.08024639071092005	0.04183107382550336	0.015522565827001997	14398	4490	31.18	950	1194	8.29	1914	27.06	0.0				SPO	SRF	180-2000
TOPAZ_SPS4_E056	Eukaryota;Metazoa;-;-;-;-;-;-	Eukaryota;Metazoa;Opisthokonta;Arthropoda;Insecta;Pterygota;-;-;-	Metazoa	2513624	560	1084704	386260	0	36.27	4564	168	0.6428723076923076	0.1388679142291943	0.04917346153846154	0.02706054436064941	936	192	20.51	12	32	3.42	93	0.39	0.0				SPO	SRF	180-2000
TOPAZ_SPS3_E050	Eukaryota;Metazoa;Arthropoda;Hexanauplia;-;-;-;-	Eukaryota;Metazoa;Opisthokonta;Arthropoda;Insecta;Pterygota;-;-;-	Metazoa	10215897	2860	1866383	209340	0	41.06	3444	1092	0.3857380582524272	0.08721261516990134	0.0409852427184466	0.011484566583083665	3772	1036	27.47	206	242	6.42	607	2.75	0.0				SPO	SRF	20-180
TOPAZ_SPS3_E051	Eukaryota;Metazoa;Arthropoda;Hexanauplia;-;-;-;-	Eukaryota;Metazoa;Opisthokonta;Arthropoda;Hexanauplia;Copepoda;Calanoida;Temoridae;Eurytemora affinis	Metazoa	34428417	9034	9008701	922491	0	39.41	3717	3281	0.6250640869565217	0.08203064822329803	0.13362379710144928	0.046279933527622434	13182	4951	37.56	1499	1989	15.09	2252	36.86	0.39	44.4	8.71	Eukaryota_Fungi_Basidiomycota_Agaricomycetes	SPO	SRF	20-180
TOPAZ_SPS3_E052	Eukaryota;Metazoa;Mollusca;Gastropoda;Aplysiida;-;-;-	Eukaryota;Metazoa;Opisthokonta;Mollusca;Gastropoda;Heterobranchia;Aplysiida;Aplysiidae;Aplysia californica	Metazoa	14342465	4333	1445301	23086	0	34.78	3179	1761	0.4054371527777778	0.07000303060565778	0.07722180555555555	0.02089917404843157	4622	1239	26.81	266	365	7.9	832	7.45	0.0				SPO	SRF	20-180
TOPAZ_SPS3_E053	Eukaryota;Metazoa;-;-;-;-;-;-	Eukaryota;Metazoa;Opisthokonta;Arthropoda;Insecta;Pterygota;Hymenoptera;Formicidae;-	Metazoa	2774930	755	620732	24399	0	45.64	3548	288	0.30046964285714284	0.12078434712572128	0.5650485714285713	0.12009307594868375	536	81	15.11	6	18	3.36	29	0.0	0.0				SPO	SRF	20-180
TOPAZ_SPS3_E054	Eukaryota;Metazoa;-;-;-;-;-;-	Eukaryota;Metazoa;Opisthokonta;Arthropoda;-;-;-;-;-	Metazoa	7554594	1887	2446611	741301	0	35.24	3768	624	0.7732667105263158	0.06680568482326693	0.03385157894736842	0.01894216106805076	4063	578	14.23	24	128	3.15	151	0.39	0.0				SPO	SRF	20-180
TOPAZ_SPS3_E055	Eukaryota;Metazoa;-;-;-;-;-;-	Eukaryota;Metazoa;Opisthokonta;Chordata;-;-;-;-;-	Metazoa	40398304	9452	15766910	3496362	0	36.28	4284	3099	0.5072685396039603	0.07973791527108126	0.037781435643564364	0.011909344069122757	18010	6187	34.35	1352	1753	9.73	2468	48.63	0.39	52.17	4.35	Eukaryota_Fungi_Ascomycota	SPO	SRF	20-180
TOPAZ_SPS3_E056	Eukaryota;Archaeplastida;Chlorophyta;Chloropicophyceae;Chloropicales;Chloropicaceae;-;-	Eukaryota;Viridiplantae;-;Chlorophyta;-;-;-;-;-	Chlorophyta	15385012	2144	11908014	6279067	64064	49.28	8602	560	0.7846964935064935	0.035615623423721605	0.011127727272727274	0.00696000807235008	8009	5213	65.09	2533	3008	37.56	3074	78.82	0.78	89.47	0.0	Eukaryota	SPO	SRF	20-180
TOPAZ_SPS3_E057	Eukaryota;Metazoa;Arthropoda;Hexanauplia;Calanoida;-;-;-	Eukaryota;Metazoa;Opisthokonta;Arthropoda;Insecta;Pterygota;-;-;-	Metazoa	8476953	2386	1656952	214805	0	36.2	3377	895	0.3412314117647059	0.10624639288164027	0.08112317647058824	0.03797816190489925	2771	429	15.48	84	98	3.54	282	0.39	0.0				SPO	SRF	20-180
TOPAZ_SPS3_E058	Eukaryota;Metazoa;Cnidaria;-;-;-;-;-	Eukaryota;Metazoa;Opisthokonta;Chordata;-;-;-;-;-	Metazoa	28865142	8433	3676579	179497	0	38.56	3307	3346	0.4334569896193772	0.07548275398439762	0.1305419723183391	0.02371144936645706	9709	3505	36.1	946	1136	11.7	1783	25.49	0.0	23.26	1.16	Eukaryota_Fungi_Basidiomycota	SPO	SRF	20-180
TOPAZ_SPS3_E059	Eukaryota;Metazoa;Arthropoda;-;-;-;-;-	Eukaryota;Metazoa;Opisthokonta;Arthropoda;Insecta;Pterygota;-;-;-	Metazoa	4696089	1328	823658	86573	0	31.91	3401	510	0.3714155319148936	0.09856973377364082	0.6350876595744681	0.050967127337044345	1163	105	9.03	7	30	2.58	37	0.0	0.0				SPO	SRF	20-180
TOPAZ_SPS3_E060	Eukaryota;Metazoa;Arthropoda;-;-;-;-;-	Eukaryota;Metazoa;Opisthokonta;Arthropoda;Insecta;Pterygota;-;-;-	Metazoa	7233518	2296	345140	15882	0	39.67	3070	971	0.34306643835616435	0.07699489932171655	0.032381917808219175	0.009915740448941713	2103	592	28.15	139	171	8.13	454	2.75	0.0				SPO	SRF	20-180
TOPAZ_SPS3_E061	Eukaryota;Metazoa;Arthropoda;Hexanauplia;-;-;-;-	Eukaryota;Metazoa;Opisthokonta;Arthropoda;Insecta;Pterygota;-;-;-	Metazoa	6084598	1794	728269	60129	0	39.01	3281	717	0.5167072131147541	0.09323210547999693	0.03874163934426229	0.016221319222324383	2913	717	24.61	98	131	4.5	380	1.18	0.0				SPO	SRF	20-180
TOPAZ_SPS3_E062	Eukaryota;Alveolata;Ciliophora;Spirotrichea;-;-;-;-	Eukaryota;-;Sar;Ciliophora;Spirotrichea;Choreotrichia;Tintinnida;Rhabdonellidae;Schmidingerella taraikaensis	SAR	6287932	1698	1507187	200972	0	44.18	3543	622	0.7991174603174603	0.048639783865703945	0.009268253968253964	0.0046216717032179526	2558	416	16.26	42	44	1.72	229	2.75	0.0				SPO	SRF	20-180
TOPAZ_SPS3_E063	Eukaryota;Metazoa;-;-;-;-;-;-	Eukaryota;-;Opisthokonta;-;-;-;-;-;-	Metazoa	4193260	1063	1313448	42751	0	34.33	4026	383	0.46765238095238104	0.09974250449961078	0.4768788095238095	0.111088519191687	951	114	11.99	6	18	1.89	48	0.0	0.0				SPO	SRF	20-180
TOPAZ_SPS3_E064	Eukaryota;Metazoa;Arthropoda;Hexanauplia;-;-;-;-	Eukaryota;Metazoa;Opisthokonta;Arthropoda;Hexanauplia;Copepoda;Calanoida;Temoridae;Eurytemora affinis	Metazoa	52379865	11005	25835417	7434795	0	44.61	4941	3380	0.4854803625954198	0.07363164672146295	0.01067276717557252	0.0056782161898314976	18866	9290	49.24	2701	3754	19.9	3422	60.0	0.78	52.76	6.87	Eukaryota_Metazoa	SPO	SRF	20-180
TOPAZ_SPS3_E065	Eukaryota;Metazoa;Arthropoda;-;-;-;-;-	Eukaryota;Metazoa;Opisthokonta;Arthropoda;-;-;-;-;-	Metazoa	19040841	5669	2074721	217078	0	34.98	3211	2269	0.37982863874345546	0.10087087111245087	0.17224178010471206	0.03337038734874154	7718	822	10.65	140	208	2.69	453	3.92	0.0	2.91	0.26	Eukaryota	SPO	SRF	20-180
TOPAZ_SPS3_E066	Eukaryota;Metazoa;-;-;-;-;-;-	Eukaryota;Metazoa;Opisthokonta;Chordata;-;-;-;-;-	Metazoa	5671763	1579	1129658	134575	0	41.74	3447	596	0.5646471929824561	0.06318701034493703	0.002760175438596491	0.0023289772555653253	2583	1027	39.76	280	335	12.97	696	7.84	0.0				SPO	SRF	20-180
TOPAZ_SPS3_E067	Eukaryota;Metazoa;Arthropoda;Hexanauplia;-;-;-;-	Eukaryota;Metazoa;Opisthokonta;Arthropoda;Hexanauplia;Copepoda;Calanoida;Temoridae;Eurytemora affinis	Metazoa	7013764	1947	1271641	108478	0	45.15	3483	742	0.6305656338028168	0.08849868422245234	0.018093239436619724	0.0061618670059494255	3638	1552	42.66	587	673	18.5	1119	15.69	0.0	12.7	0.26	Eukaryota	SPO	SRF	20-180
TOPAZ_SPS3_E068	Eukaryota;Metazoa;Arthropoda;Hexanauplia;Calanoida;-;-;-	Eukaryota;Metazoa;Opisthokonta;Arthropoda;Insecta;Pterygota;-;-;-	Metazoa	15523084	4499	2317159	154295	0	34.62	3295	1752	0.4220676282051282	0.10090955083074037	0.1534480769230769	0.03753303278643932	4933	1098	22.26	302	354	7.18	743	9.02	0.0	8.73	0.53	Eukaryota_Metazoa_Porifera_Demospongiae_Haplosclerida_Niphatidae_Amphimedon_Amphimedon.queenslandica	SPO	SRF	20-180
TOPAZ_SPS3_E069	Eukaryota;Metazoa;Arthropoda;Hexanauplia;-;-;-;-	Eukaryota;Metazoa;Opisthokonta;Arthropoda;Hexanauplia;Copepoda;Calanoida;Temoridae;Eurytemora affinis	Metazoa	15548876	4266	3183215	405036	0	35.52	3510	1596	0.5329144230769232	0.08065572528234438	0.017547051282051283	0.008871891164995432	7295	2272	31.14	442	582	7.98	1036	4.71	0.0				SPO	SRF	20-180
TOPAZ_SPS3_E070	Eukaryota;Metazoa;-;-;-;-;-;-	Eukaryota;Metazoa;Opisthokonta;Chordata;-;-;-;-;-	Metazoa	21276966	5249	7251323	1265801	0	36.84	4031	1789	0.5685754929577466	0.08076703681010981	0.02078887323943662	0.009161877211334744	10785	3397	31.5	679	860	7.97	1525	20.78	0.0	17.46	0.53	Eukaryota	SPO	SRF	20-180
TOPAZ_SPS3_E071	Eukaryota;Metazoa;Arthropoda;Hexanauplia;-;-;-;-	Eukaryota;Metazoa;Opisthokonta;Arthropoda;Hexanauplia;Copepoda;Calanoida;Temoridae;Eurytemora affinis	Metazoa	32423718	7756	11839717	1787907	0	43.69	4203	2654	0.5773588923076923	0.0856410055774188	0.02901283076923077	0.009664731632342778	14115	6003	42.53	2131	2740	19.41	2840	49.8	0.39	48.48	7.74	Eukaryota_Fungi_Ascomycota	SPO	SRF	20-180
TOPAZ_SPS3_E072	Eukaryota;Metazoa;Arthropoda;-;-;-;-;-	Eukaryota;Metazoa;Opisthokonta;Arthropoda;Hexanauplia;Copepoda;Harpacticoida;Harpacticidae;Tigriopus californicus	Metazoa	12003947	3045	3380619	344659	0	43.63	3920	1110	0.6429228925619835	0.09157778276739267	0.011216280991735538	0.006204079054362475	5257	3151	59.94	1460	1695	32.24	2183	36.08	0.0	30.16	1.59	Eukaryota	SPO	SRF	20-180
TOPAZ_SPS3_E073	Eukaryota;Metazoa;Arthropoda;Hexanauplia;-;-;-;-	Eukaryota;Metazoa;Opisthokonta;Arthropoda;Hexanauplia;Copepoda;Calanoida;Temoridae;Eurytemora affinis	Metazoa	14921756	3610	4966246	362430	0	43.18	4208	1315	0.5936926666666666	0.08155396554974435	0.0281728	0.01039506415692884	6966	3592	51.56	1301	1557	22.35	2055	28.24	0.39	26.46	1.06	Eukaryota	SPO	SRF	20-180
TOPAZ_SPS3_E074	Eukaryota;Metazoa;Arthropoda;Hexanauplia;-;-;-;-	Eukaryota;Metazoa;Opisthokonta;Arthropoda;Hexanauplia;Copepoda;Calanoida;Temoridae;Eurytemora affinis	Metazoa	5260442	1359	1470707	307639	0	39.71	3727	479	0.7719049056603774	0.05679160659558841	0.001657735849056604	0.0015962829955626266	2569	1125	43.79	405	460	17.91	895	8.24	0.0				SPO	SRF	20-180
TOPAZ_SPS3_E075	Eukaryota;Metazoa;Arthropoda;Hexanauplia;-;-;-;-	Eukaryota;Metazoa;Opisthokonta;Arthropoda;Hexanauplia;Copepoda;Calanoida;Temoridae;Eurytemora affinis	Metazoa	36503353	9398	10403825	2087610	0	36.69	3763	3301	0.5191331967213114	0.09650288228318002	0.04584139344262295	0.016402179765622076	14865	5602	37.69	1530	2029	13.65	2346	27.45	0.39	29.63	2.12	Eukaryota	SPO	SRF	20-180
TOPAZ_SPS3_E076	Eukaryota;Metazoa;Arthropoda;Hexanauplia;-;-;-;-	Eukaryota;Metazoa;Opisthokonta;Arthropoda;Hexanauplia;Copepoda;Calanoida;Temoridae;Eurytemora affinis	Metazoa	27561012	6822	8749260	1804878	0	40.2	3995	2362	0.40931460144927534	0.08399546659730588	0.011109057971014495	0.00571254453414679	10056	3877	38.55	776	1018	10.12	1486	16.86	0.78	13.6	2.66	Eukaryota_Fungi_Ascomycota	SPO	SRF	20-180
TOPAZ_SPS3_E077	Eukaryota;Metazoa;Arthropoda;Hexanauplia;-;-;-;-	Eukaryota;Metazoa;Opisthokonta;Arthropoda;Hexanauplia;Copepoda;Calanoida;Temoridae;Eurytemora affinis	Metazoa	37811219	9997	9463074	1158411	0	44.82	3666	3644	0.5729551715039578	0.10175267015437868	0.034037968337730866	0.014450710816492724	15234	5610	36.83	2115	2656	17.43	2908	57.25	0.39	51.06	3.44	Eukaryota	SPO	SRF	20-180
TOPAZ_SPS3_E078	Eukaryota;Alveolata;Ciliophora;Spirotrichea;-;-;-;-	Eukaryota;-;Sar;Ciliophora;Spirotrichea;Choreotrichia;Tintinnida;Oxytrichidae;Schmidingerella taraikaensis	SAR	3650178	940	973427	0	0	48.45	3889	354	0.8993318918918921	0.07743999193230072	0.009683243243243241	0.0035859403034283273	1842	549	29.8	153	158	8.58	434	10.2	0.0	17.89	2.11	Eukaryota_Spirotrichea	SPO	SRF	20-180
TOPAZ_SPS3_E079	Eukaryota;Metazoa;Arthropoda;-;-;-;-;-	Eukaryota;Metazoa;Opisthokonta;Arthropoda;Hexanauplia;Copepoda;Harpacticoida;Harpacticidae;Tigriopus californicus	Metazoa	44107373	8742	23571130	9045498	197796	39.07	5328	2452	0.4980577601809954	0.10586225890665812	0.039321018099547515	0.0186675311948092	15018	7689	51.2	2854	3713	24.72	3408	65.88	0.78				SPO	SRF	20-180
TOPAZ_SPS3_E080	Eukaryota;Metazoa;Arthropoda;Hexanauplia;-;-;-;-	Eukaryota;Metazoa;Opisthokonta;Arthropoda;Hexanauplia;Copepoda;Calanoida;Temoridae;Eurytemora affinis	Metazoa	7328463	2031	1472662	125609	0	47.93	3441	764	0.7332358108108107	0.07519080013101727	0.005257702702702703	0.002858049111268931	3494	1569	44.91	704	790	22.61	1269	23.14	0.0	16.93	0.79	Eukaryota_Metazoa	SPO	SRF	20-180
TOPAZ_SPS3_E081	Eukaryota;Metazoa;Arthropoda;Hexanauplia;-;-;-;-	Eukaryota;Metazoa;Opisthokonta;Arthropoda;Hexanauplia;Copepoda;Calanoida;Temoridae;Eurytemora affinis	Metazoa	43900203	9839	18886317	4845572	0	42.63	4503	3122	0.4430628636363637	0.08166410318816254	0.01270231818181818	0.0059109330588353855	14469	6616	45.73	2037	2701	18.67	2702	39.61	0.39	39.42	3.44	Eukaryota	SPO	SRF	20-180
TOPAZ_SPS3_E082	Eukaryota;Metazoa;Arthropoda;-;-;-;-;-	Eukaryota;Metazoa;Opisthokonta;Arthropoda;Insecta;Pterygota;-;-;-	Metazoa	47979519	12817	11553733	1415562	0	33.54	3629	4697	0.4297232083333333	0.0977327892463592	0.07579387500000001	0.017239028382356945	17418	5862	33.65	1777	2256	12.95	2655	43.92	1.18	38.69	4.19	Eukaryota_Metazoa	SPO	SRF	20-180
TOPAZ_SPS3_E083	Eukaryota;Metazoa;Arthropoda;Hexanauplia;-;-;-;-	Eukaryota;Metazoa;Opisthokonta;Arthropoda;Insecta;Pterygota;-;-;-	Metazoa	15977835	4271	3780731	476261	0	34.89	3610	1559	0.4823123125000001	0.07596661382000218	0.008423749999999999	0.004268089846465277	6892	2018	29.28	396	482	6.99	961	5.49	0.0	15.38	4.37	Eukaryota_Fungi_Microsporidia_Nematocida_Nematocida.displodere	SPO	SRF	20-180
TOPAZ_SPS3_E084	Eukaryota;Metazoa;Arthropoda;Hexanauplia;-;-;-;-	Eukaryota;Metazoa;Opisthokonta;Arthropoda;Insecta;Pterygota;-;-;-	Metazoa	15796939	4220	3750716	476261	0	34.81	3621	1540	0.48232816455696204	0.07608722499467728	0.008577088607594936	0.0043869898713570325	6835	2001	29.28	389	469	6.86	950	5.49	0.0				SPO	SRF	20-180
TOPAZ_SPS3_E085	Eukaryota;Metazoa;Arthropoda;-;-;-;-;-	Eukaryota;Metazoa;Opisthokonta;Arthropoda;Insecta;Pterygota;-;-;-	Metazoa	36630659	9619	9730845	1636863	0	35.86	3666	3418	0.4010452588555858	0.09143646400197064	0.06610820163487739	0.02277261813714837	13274	4300	32.39	1120	1495	11.26	1970	27.84	0.78	25.0	1.95	Eukaryota_Metazoa	SPO	SRF	20-180
TOPAZ_SPS3_E086	Eukaryota;Metazoa;Arthropoda;Hexanauplia;-;-;-;-	Eukaryota;Metazoa;Opisthokonta;Arthropoda;Insecta;Pterygota;-;-;-	Metazoa	15500451	4669	1696397	105840	0	41.62	3160	1874	0.4401989102564103	0.08433287309269659	0.08116032051282053	0.019160937072926685	6455	1482	22.96	296	369	5.72	748	5.88	0.0				SPO	SRF	20-180
TOPAZ_SPS3_E087	Eukaryota;Metazoa;Arthropoda;-;-;-;-;-	Eukaryota;Metazoa;Opisthokonta;Arthropoda;Insecta;Pterygota;-;-;-	Metazoa	7533126	2410	273261	10903	0	32.18	3015	1025	0.28407960526315784	0.05711517413918516	7.4999999999999985e-06	6.495190528383292e-05	3051	574	18.81	162	176	5.77	446	3.53	0.0				SPO	SRF	20-180
TOPAZ_SPS3_E088	Eukaryota;Metazoa;Arthropoda;Hexanauplia;-;-;-;-	Eukaryota;Metazoa;Opisthokonta;Arthropoda;Insecta;Pterygota;-;-;-	Metazoa	5108339	1359	1266470	144702	0	36.15	3694	495	0.5264771153846154	0.12957724885382135	0.03377653846153846	0.010495102499703849	2042	543	26.59	69	79	3.87	306	0.78	0.0				SPO	SRF	20-180
TOPAZ_SPS3_E089	Eukaryota;Metazoa;Arthropoda;Hexanauplia;-;-;-;-	Eukaryota;Metazoa;Opisthokonta;Arthropoda;Hexanauplia;Copepoda;Calanoida;Temoridae;Eurytemora affinis	Metazoa	3217331	854	754752	52133	0	42.13	3687	313	0.7619478787878788	0.118594055213	0.003491515151515152	0.0028219959852344803	1678	830	49.46	404	445	26.52	760	11.37	0.0				SPO	SRF	20-180
TOPAZ_SPS3_E090	Eukaryota;Metazoa;-;-;-;-;-;-	Eukaryota;Metazoa;Opisthokonta;Chordata;-;-;-;-;-	Metazoa	9605669	2349	3347505	634228	0	39.1	4079	795	0.467108762886598	0.07821023809450682	0.002769072164948454	0.0021871296835176872	3709	1230	33.16	166	215	5.8	635	2.35	0.0				SPO	SRF	20-180
TOPAZ_SPS3_E091	Eukaryota;Metazoa;Arthropoda;Hexanauplia;-;-;-;-	Eukaryota;Metazoa;Opisthokonta;Arthropoda;Hexanauplia;Copepoda;Calanoida;Temoridae;Eurytemora affinis	Metazoa	3269814	928	467827	0	0	43.52	3455	363	0.6702139393939394	0.061285929223964725	0.00888666666666667	0.0042576502743398095	1785	757	42.41	279	301	16.86	679	5.49	0.0				SPO	SRF	20-180
TOPAZ_SPS3_E092	Eukaryota;Metazoa;Arthropoda;-;-;-;-;-	Eukaryota;Metazoa;Opisthokonta;Arthropoda;Insecta;Pterygota;-;-;-	Metazoa	12510407	3242	3333585	720615	0	34.79	3710	1145	0.7441708730158731	0.07220788671056713	0.07799357142857141	0.03270299477729262	6633	1742	26.26	69	349	5.26	358	1.18	0.0				SPO	SRF	20-180
TOPAZ_SPS3_E093	Eukaryota;Metazoa;Arthropoda;-;-;-;-;-	Eukaryota;Metazoa;Opisthokonta;Arthropoda;Insecta;Pterygota;-;-;-	Metazoa	12579251	3477	2482540	265883	0	34.83	3492	1313	0.4290925396825397	0.08577988723394006	0.2050770634920635	0.03824059674991513	5215	691	13.25	115	147	2.82	370	2.35	0.0				SPO	SRF	20-180
TOPAZ_SPS3_E094	Eukaryota;Archaeplastida;Chlorophyta;-;-;-;-;-	Eukaryota;Viridiplantae;-;Chlorophyta;-;-;-;Pycnococcaceae;-	Chlorophyta	10246288	2160	5141915	946150	0	61.04	5006	707	0.8273999029126214	0.051436142585425705	0.0016536893203883494	0.0023167591149452853	6340	4086	64.45	1945	2219	35.0	2634	63.14	0.0	68.42	1.75	Eukaryota	SPO	SRF	20-180
TOPAZ_SPS2_E011	Eukaryota;Metazoa;Arthropoda;Hexanauplia;-;-;-;-	Eukaryota;Metazoa;Opisthokonta;Arthropoda;Hexanauplia;Copepoda;Calanoida;Temoridae;Eurytemora affinis	Metazoa	10192183	2711	2655538	302261	0	47.94	3620	976	0.6989488235294118	0.057970538753075264	0.01235911764705882	0.005055691823053357	4533	2043	45.07	951	1061	23.41	1614	25.88	0.0	23.28	1.06	Eukaryota	SPO	SRF	5-20
TOPAZ_SPS2_E012	Eukaryota;Archaeplastida;Chlorophyta;Chloropicophyceae;Chloropicales;Chloropicaceae;-;-	Eukaryota;Viridiplantae;-;Chlorophyta;-;-;-;-;-	Chlorophyta	15907200	2277	12070333	6352917	0	49.31	8570	581	0.7805522500000001	0.06521711324443533	0.0120421875	0.0057339487562973355	8317	5369	64.55	2603	3124	37.56	3142	81.96	0.0				SPO	SRF	5-20
TOPAZ_SPS2_E013	Eukaryota;Metazoa;-;-;-;-;-;-	Eukaryota;Metazoa;Opisthokonta;Chordata;-;-;-;-;-	Metazoa	11896230	2803	4482602	1351750	0	39.15	4123	894	0.4743489075630252	0.06868194171173363	0.004667058823529411	0.0037338889436616366	4681	1556	33.24	218	292	6.24	727	5.88	0.0				SPO	SRF	5-20
TOPAZ_SPS2_E014	Eukaryota;Archaeplastida;Chlorophyta;-;-;-;-;-	Eukaryota;Viridiplantae;-;Chlorophyta;-;-;-;Pycnococcaceae;-	Chlorophyta	14224257	1967	11098354	6045459	0	60.84	8816	513	0.8176407692307692	0.0625877903157723	0.004203496503496504	0.004312438872981802	8112	5475	67.49	2619	3097	38.18	3207	84.71	0.0				SPO	SRF	5-20
TOPAZ_SPS2_E015	Eukaryota;Metazoa;Arthropoda;Hexanauplia;-;-;-;-	Eukaryota;Metazoa;Opisthokonta;Arthropoda;Insecta;Pterygota;-;-;-	Metazoa	5670183	1597	1091527	158281	0	38.49	3367	604	0.5285380701754386	0.10680293848113732	0.02302842105263158	0.011001468130013244	2582	539	20.88	65	79	3.06	293	0.0	0.0				SPO	SRF	5-20
TOPAZ_SPS2_E016	Eukaryota;Metazoa;Arthropoda;Hexanauplia;-;-;-;-	Eukaryota;Metazoa;Opisthokonta;Arthropoda;Insecta;Pterygota;-;-;-	Metazoa	10770921	3213	1175782	65907	0	41.42	3226	1294	0.3877057407407408	0.07552926256809961	0.0745175	0.012734138581649984	3917	826	21.09	164	189	4.83	497	2.75	0.0				SPO	SRF	5-20
TOPAZ_SPS2_E017	Eukaryota;Archaeplastida;Chlorophyta;Chloropicophyceae;Chloropicales;-;-;-	Eukaryota;Viridiplantae;-;Chlorophyta;-;-;-;-;-	Chlorophyta	9413100	2242	3345635	449150	0	48.29	4273	783	0.8024313684210523	0.07840849872854515	0.0	0.0	5636	3416	60.61	1583	1780	31.58	2296	49.41	0.39	53.42	1.28	Eukaryota	SPO	SRF	5-20
TOPAZ_SPS2_E018	Eukaryota;Archaeplastida;Chlorophyta;Chloropicophyceae;-;-;-;-	Eukaryota;Viridiplantae;-;Chlorophyta;-;-;-;-;-	Chlorophyta	14114129	2035	10639085	5753751	105153	62.07	8377	511	0.7997611971830986	0.06952809795258877	0.0100106338028169	0.011107761226162943	8495	5284	62.2	2477	2954	34.77	3046	81.18	0.39	87.72	0.0	Eukaryota	SPO	SRF	5-20
TOPAZ_SPS2_E019	Eukaryota;Metazoa;-;-;-;-;-;-	Eukaryota;Metazoa;Opisthokonta;-;-;-;-;-;-	Metazoa	3500034	989	665069	87342	0	36.58	3393	375	0.6708763888888889	0.1417178870572091	0.1266011111111111	0.07335281179863136	1048	386	36.83	11	69	6.58	78	0.39	0.0				SPO	SRF	5-20
TOPAZ_SPS2_E020	Eukaryota;Stramenopiles;Ochrophyta;Bacillariophyta;Bacillariophyta_X;Raphid-pennate;-;-	Eukaryota;-;Sar;Bacillariophyta;Bacillariophyceae;-;Bacillariales;Bacillariaceae;Pseudo-nitzschia fraudulenta	Ochrophyta	2695602	859	84339	0	0	45.96	3029	365	0.6885544444444446	0.05587003671440655	0.16548222222222222	0.059411896509988474	2035	198	9.73	72	73	3.59	204	2.75	0.0				SPO	SRF	5-20
TOPAZ_SPS2_E021	Eukaryota;Metazoa;Arthropoda;Hexanauplia;-;-;-;-	Eukaryota;Metazoa;Opisthokonta;Arthropoda;Hexanauplia;Copepoda;Calanoida;Temoridae;Eurytemora affinis	Metazoa	13697283	3724	3100357	333822	0	48.32	3549	1383	0.5792795620437956	0.06643410536774448	0.018136204379562045	0.006928970929944072	5422	2621	48.34	1150	1297	23.92	1798	27.06	0.39	25.4	0.26	Eukaryota	SPO	SRF	5-20
TOPAZ_SPS2_E022	Eukaryota;Stramenopiles;Ochrophyta;Bacillariophyta;-;-;-;-	Eukaryota;-;Sar;Bacillariophyta;Coscinodiscophyceae;-;-;-;-	Ochrophyta	2727571	776	468206	141060	0	33.36	3336	291	0.7956039285714286	0.11770444761408873	0.0	0.0	1532	175	11.42	39	40	2.61	151	0.78	0.0				SPO	SRF	5-20
TOPAZ_SPS2_E023	Eukaryota;Metazoa;-;-;-;-;-;-	Eukaryota;Metazoa;Opisthokonta;Arthropoda;-;-;-;-;-	Metazoa	4663657	1284	1007863	25306	0	35.17	3539	486	0.5024327659574469	0.08988313120562835	0.3604678723404254	0.09787022442763488	1207	272	22.54	32	48	3.98	141	0.39	0.0				SPO	SRF	5-20
TOPAZ_SPS2_E024	Eukaryota;Archaeplastida;Chlorophyta;Chloropicophyceae;Chloropicales;-;-;-	Eukaryota;Viridiplantae;-;Chlorophyta;-;-;-;-;-	Chlorophyta	13957152	2682	8130431	2420844	0	48.06	5594	815	0.7834083571428572	0.04385883726897847	0.006250714285714286	0.004876651462817075	7385	4596	62.23	2116	2486	33.66	2806	66.67	0.78	65.81	2.14	Eukaryota	SPO	SRF	5-20
TOPAZ_SPS2_E025	Eukaryota;Metazoa;-;-;-;-;-;-	Eukaryota;Metazoa;Opisthokonta;-;-;-;-;-;-	Metazoa	6686567	1796	1645262	25585	0	41.01	3612	662	0.7382480597014925	0.06878770304542152	0.2179653731343284	0.056394094941436525	2067	670	32.41	18	44	2.13	76	0.0	0.0				SPO	SRF	5-20
TOPAZ_SPS2_E026	Eukaryota;Metazoa;Arthropoda;-;-;-;-;-	Eukaryota;Metazoa;Opisthokonta;Arthropoda;Insecta;Pterygota;-;-;-	Metazoa	5625698	1728	532642	0	0	35.66	3105	708	0.5955864912280702	0.10460489201420052	0.011460877192982456	0.0047713785865824325	2619	1067	40.74	532	571	21.8	948	14.51	0.0	11.47	0.22	Eukaryota_Metazoa	SPO	SRF	5-20
