# Supplementary material for: Eukaryotic genomes from a global metagenomic data set illuminate trophic modes and biogeography of ocean plankton
Source: mBio. 2023 Nov 10;14(6):e01676-23. doi: 10.1128/mbio.01676-23 (PMC10746220; doi:10.1128/mbio.01676-23)
Supplement: Table S3 — TOPAZ prokaryotic MAG taxonomy as estimated by GTDB, data set indication (non-redundant representatives (NR), total size, and estimated completeness and contamination. [file mbio.01676-23-s0004.csv]

#Table S3. TOPAZ Prokaryotic MAG taxonomy as estimated by GTDB	dataset indication (non-redundant representatives (NR)	total size	and estimated completeness and contamination.
	dataset	num_contigs	largest_contig	total_len_Mbp	checkm_completeness	checkm_contamination	checkm_strain_het	taxonomy_gtdb	gtdb_fastani_reference
TOPAZ_IOS4_P008	NR	62	131163	1.421696	100	0	0	d__Bacteria;p__Proteobacteria;c__Alphaproteobacteria;o__Rickettsiales;f__Rickettsiaceae;g__Rickettsia;s__Rickettsia felis	GCF_000012145.1
TOPAZ_NPS1_P036	NR	78	376313	3.886698	100	0	0	d__Bacteria;p__Bacteroidota;c__Rhodothermia;o__Balneolales;f__Balneolaceae;g__UBA7797;s__UBA7797 sp002480645	GCA_002480645.1
TOPAZ_SAS4_P002	NR	13	476483	1.141583	100	0	0	d__Bacteria;p__Proteobacteria;c__Alphaproteobacteria;o__MC1;f__;g__;s__
TOPAZ_SPS2_P057	NR	27	1162445	3.699813	100	0	0	d__Bacteria;p__Bacteroidota;c__Bacteroidia;o__Flavobacteriales;f__Schleiferiaceae;g__UBA7878;s__UBA7878 sp002501205	GCA_002501205.1
TOPAZ_SPS2_P083	NR	25	627249	4.207776	100	0	0	d__Bacteria;p__Desulfobacterota;c__Desulfovibrionia;o__Desulfovibrionales;f__Desulfovibrionaceae;g__Maridesulfovibrio;s__
TOPAZ_SPS2_P051		31	854732	3.723419	100	0	0	d__Bacteria;p__Bacteroidota;c__Bacteroidia;o__Flavobacteriales;f__Schleiferiaceae;g__UBA7878;s__UBA7878 sp002501205	GCA_002501205.1
TOPAZ_SPS2_P039		18	703388	4.169891	100	0.16	20	d__Bacteria;p__Desulfobacterota;c__Desulfovibrionia;o__Desulfovibrionales;f__Desulfovibrionaceae;g__Maridesulfovibrio;s__
TOPAZ_NAM1_P082	NR	121	148016	4.36211	100	0.19	0	d__Bacteria;p__Bacteroidota;c__Bacteroidia;o__Cytophagales;f__Cyclobacteriaceae;g__Algoriphagus;s__Algoriphagus ornithinivorans	GCF_900115305.1
TOPAZ_SAS1_P143	NR	71	358041	4.86904	100	0.2	0	d__Bacteria;p__Proteobacteria;c__Alphaproteobacteria;o__Rhodobacterales;f__Rhodobacteraceae;g__Albimonas;s__Albimonas donghaensis	GCF_900106695.1
TOPAZ_IOS1_P076		103	203441	3.809072	100	0.34	66.67	d__Bacteria;p__Proteobacteria;c__Gammaproteobacteria;o__Pseudomonadales;f__Spongiibacteraceae;g__Spongiibacter;s__Spongiibacter tropicus	GCF_000420325.1
TOPAZ_IOM1_P042	NR	63	178440	2.678303	100	0.4	0	d__Bacteria;p__ARS69;c__ARS69;o__ARS69;f__ARS69;g__ARS69;s__ARS69 sp002686915	GCA_002686915.1
TOPAZ_SPS1_P558	NR	91	217235	4.046548	100	0.5	0	d__Bacteria;p__Proteobacteria;c__Gammaproteobacteria;o__Pseudomonadales;f__Nitrincolaceae;g__Marinobacterium;s__Marinobacterium litorale	GCF_000428985.1
TOPAZ_SPD2_P008	NR	37	473437	4.22912	100	0.54	0	d__Bacteria;p__Bacteroidota;c__Bacteroidia;o__Flavobacteriales;f__UBA10329;g__UBA10329;s__
TOPAZ_NAS1_P198	NR	52	843775	4.274774	100	0.56	0	d__Bacteria;p__Bacteroidota;c__Ignavibacteria;o__Ignavibacteriales;f__Melioribacteraceae;g__GCA-2698995;s__GCA-2698995 sp002698995	GCA_002698995.1
TOPAZ_NPS1_P107		55	583053	4.276815	100	0.56	0	d__Bacteria;p__Bacteroidota;c__Ignavibacteria;o__Ignavibacteriales;f__Melioribacteraceae;g__GCA-2698995;s__GCA-2698995 sp002698995	GCA_002698995.1
TOPAZ_MSD3_P016	NR	84	396803	5.139652	100	0.63	0	d__Bacteria;p__Proteobacteria;c__Alphaproteobacteria;o__Rhizobiales;f__Xanthobacteraceae;g__Afipia;s__Afipia broomeae	GCF_000314675.2
TOPAZ_MSS1_P040		126	231002	5.190994	100	0.63	0	d__Bacteria;p__Proteobacteria;c__Alphaproteobacteria;o__Rhizobiales;f__Xanthobacteraceae;g__Afipia;s__Afipia broomeae	GCF_000314675.2
TOPAZ_MSS4_P021		93	314420	5.211241	100	0.63	0	d__Bacteria;p__Proteobacteria;c__Alphaproteobacteria;o__Rhizobiales;f__Xanthobacteraceae;g__Afipia;s__Afipia broomeae	GCF_000314675.2
TOPAZ_SPS2_P080	NR	47	429023	4.019327	100	0.66	0	d__Bacteria;p__Proteobacteria;c__Alphaproteobacteria;o__Rhodospirillales;f__Terasakiellaceae;g__;s__
TOPAZ_MSS1_P077	NR	68	358277	4.289183	100	0.68	0	d__Bacteria;p__Verrucomicrobiota;c__Verrucomicrobiae;o__Pedosphaerales;f__;g__;s__
TOPAZ_MSD2_P009		113	191905	5.202656	100	0.68	0	d__Bacteria;p__Proteobacteria;c__Alphaproteobacteria;o__Rhizobiales;f__Xanthobacteraceae;g__Afipia;s__Afipia broomeae	GCF_000314675.2
TOPAZ_MSS2_P003		102	366001	5.216526	100	0.82	0	d__Bacteria;p__Proteobacteria;c__Alphaproteobacteria;o__Rhizobiales;f__Xanthobacteraceae;g__Afipia;s__Afipia broomeae	GCF_000314675.2
TOPAZ_MSS3_P005		145	348656	5.320135	100	0.97	25	d__Bacteria;p__Proteobacteria;c__Alphaproteobacteria;o__Rhizobiales;f__Xanthobacteraceae;g__Afipia;s__Afipia broomeae	GCF_000314675.2
TOPAZ_IOS3_P014	NR	137	144246	3.873212	100	1.36	50	d__Bacteria;p__Verrucomicrobiota;c__Verrucomicrobiae;o__Verrucomicrobiales;f__DEV007;g__Arctic95D-9;s__Arctic95D-9 sp002862135	GCA_002862135.1
TOPAZ_NAS1_P001	NR	100	90120	1.513847	100	1.6	0	d__Bacteria;p__Proteobacteria;c__Alphaproteobacteria;o__Rickettsiales;f__Midichloriaceae;g__Marinoinvertebrata;s__
TOPAZ_SPS2_P090		194	184209	5.330538	100	2.27	53.85	d__Bacteria;p__Desulfobacterota;c__Desulfobulbia;o__Desulfobulbales;f__Desulfobulbaceae;g__Desulfobulbus_A;s__
TOPAZ_SPD1_P139		215	166703	6.124457	100	2.4	33.33	d__Bacteria;p__Proteobacteria;c__Alphaproteobacteria;o__Tistrellales;f__Tistrellaceae;g__Tistrella;s__Tistrella mobilis	GCF_000264455.2
TOPAZ_SPS1_P536	NR	64	656476	7.859084	100	3.37	0	d__Bacteria;p__Planctomycetota;c__Planctomycetes;o__Planctomycetales;f__Planctomycetaceae;g__;s__
TOPAZ_SPS1_P150		74	656476	7.878345	100	3.37	0	d__Bacteria;p__Planctomycetota;c__Planctomycetes;o__Planctomycetales;f__Planctomycetaceae;g__;s__
TOPAZ_NAS1_P085	NR	53	999648	6.978615	100	3.85	0	d__Bacteria;p__Verrucomicrobiota;c__Verrucomicrobiae;o__Verrucomicrobiales;f__DEV007;g__Arctic95D-9;s__Arctic95D-9 sp002698785	GCA_002698785.1
TOPAZ_MSD1_P105		275	193613	5.826433	100	4.26	0	d__Bacteria;p__Proteobacteria;c__Alphaproteobacteria;o__Rhizobiales;f__Xanthobacteraceae;g__Afipia;s__Afipia broomeae	GCF_000314675.2
TOPAZ_SPS2_P048		185	184209	5.283967	99.96	1.95	50	d__Bacteria;p__Desulfobacterota;c__Desulfobulbia;o__Desulfobulbales;f__Desulfobulbaceae;g__Desulfobulbus_A;s__
TOPAZ_SPS1_P169	NR	165	151192	3.496124	99.93	0	0	d__Bacteria;p__Planctomycetota;c__Planctomycetes;o__Pirellulales;f__UBA7805;g__UBA7805;s__UBA7805 sp002480485	GCA_002480485.1
TOPAZ_NAS1_P032	NR	262	224498	7.659964	99.93	1.18	0	d__Bacteria;p__Planctomycetota;c__Planctomycetes;o__Pirellulales;f__Pirellulaceae;g__GCA-2701545;s__GCA-2701545 sp002701545	GCA_002701545.1
TOPAZ_NAD1_P013		198	227711	7.717463	99.93	3.53	33.33	d__Bacteria;p__Planctomycetota;c__Planctomycetes;o__Pirellulales;f__Pirellulaceae;g__GCA-2701545;s__GCA-2701545 sp002701545	GCA_002701545.1
TOPAZ_NAS1_P049	NR	101	123698	3.04519	99.82	2.04	25	d__Bacteria;p__Bacteroidota;c__Bacteroidia;o__Flavobacteriales;f__Vicingaceae;g__;s__
TOPAZ_RSS1_P019	NR	57	528728	4.143975	99.79	0.97	0	d__Bacteria;p__Proteobacteria;c__Gammaproteobacteria;o__Burkholderiales;f__Burkholderiaceae;g__Aquabacterium;s__
TOPAZ_MSS2_P016		107	361967	5.223362	99.76	2.16	63.64	d__Bacteria;p__Proteobacteria;c__Gammaproteobacteria;o__Pseudomonadales;f__Pseudomonadaceae;g__Pseudomonas_A;s__Pseudomonas_A stutzeri_AB	GCF_002890895.1
TOPAZ_SPS1_P286		253	95877	3.699718	99.76	2.66	100	d__Bacteria;p__Desulfobacterota;c__Desulfovibrionia;o__Desulfovibrionales;f__Desulfovibrionaceae;g__Pseudodesulfovibrio;s__Pseudodesulfovibrio profundus	GCF_900217235.1
TOPAZ_SPD1_P117	NR	70	252501	4.616429	99.73	0.41	0	d__Bacteria;p__Proteobacteria;c__Alphaproteobacteria;o__Rhodobacterales;f__Rhodobacteraceae;g__Pseudophaeobacter;s__Pseudophaeobacter sp000152965	GCF_000152965.1
TOPAZ_IOM1_P101	NR	120	205131	4.687203	99.73	1.07	33.33	d__Bacteria;p__Proteobacteria;c__Gammaproteobacteria;o__Pseudomonadales;f__Pseudomonadaceae;g__Pseudomonas_A;s__Pseudomonas_A sp003205815	GCF_003205815.1
TOPAZ_MSD2_P005	NR	101	551915	5.270008	99.72	1.58	37.5	d__Bacteria;p__Proteobacteria;c__Gammaproteobacteria;o__Pseudomonadales;f__Pseudomonadaceae;g__Pseudomonas_A;s__Pseudomonas_A stutzeri_AB	GCF_002890895.1
TOPAZ_IOD3_P012		85	133793	3.233076	99.7	2.25	20	d__Bacteria;p__Actinobacteriota;c__Actinomycetia;o__Propionibacteriales;f__Nocardioidaceae;g__Aeromicrobium;s__
TOPAZ_NPS1_P129	NR	66	352258	4.70565	99.69	1.64	12.5	d__Bacteria;p__Proteobacteria;c__Alphaproteobacteria;o__Rhizobiales;f__Stappiaceae;g__Stappia;s__Stappia sp002709505	GCA_002709505.1
TOPAZ_MSD4_P001		115	185571	5.195742	99.68	0.63	0	d__Bacteria;p__Proteobacteria;c__Alphaproteobacteria;o__Rhizobiales;f__Xanthobacteraceae;g__Afipia;s__Afipia broomeae	GCF_000314675.2
TOPAZ_MSD2_P004	NR	192	111580	2.558637	99.67	0.89	100	d__Bacteria;p__Actinobacteriota;c__Actinomycetia;o__Propionibacteriales;f__Propionibacteriaceae;g__Cutibacterium;s__Cutibacterium acnes	GCF_003030305.1
TOPAZ_NAS1_P197	NR	40	492988	3.724381	99.66	0.47	25	d__Bacteria;p__Proteobacteria;c__Alphaproteobacteria;o__Sphingomonadales;f__Sphingomonadaceae;g__Sphingomonas;s__Sphingomonas pacifica	GCF_004361835.1
TOPAZ_IOS1_P004	NR	65	268906	3.627598	99.64	0.61	25	d__Bacteria;p__Proteobacteria;c__Gammaproteobacteria;o__Nevskiales;f__Oceanococcaceae;g__Abyssibacter;s__Abyssibacter profundi	GCF_003151135.1
TOPAZ_SPD1_P063	NR	119	197250	3.810958	99.62	0.55	16.67	d__Bacteria;p__Bacteroidota;c__Bacteroidia;o__Flavobacteriales;f__Flavobacteriaceae;g__Mesonia;s__Mesonia sp002413625	GCA_002413625.1
TOPAZ_NPS2_P014	NR	32	696265	4.038969	99.62	1.14	14.29	d__Bacteria;p__Bacteroidota;c__Bacteroidia;o__Flavobacteriales;f__Flavobacteriaceae;g__Leeuwenhoekiella;s__Leeuwenhoekiella palythoae	GCF_900130045.1
TOPAZ_SPS1_P234		87	417831	3.944934	99.57	0.5	0	d__Bacteria;p__Proteobacteria;c__Gammaproteobacteria;o__Pseudomonadales;f__Nitrincolaceae;g__Marinobacterium;s__Marinobacterium litorale	GCF_000428985.1
TOPAZ_SPS1_P577	NR	58	277346	4.189196	99.57	0.73	0	d__Bacteria;p__Proteobacteria;c__Gammaproteobacteria;o__Pseudomonadales;f__Saccharospirillaceae_A;g__UBA2009;s__UBA2009 sp002314145	GCA_002314145.1
TOPAZ_SPM1_P010		63	297808	4.219074	99.57	1.17	0	d__Bacteria;p__Proteobacteria;c__Gammaproteobacteria;o__Pseudomonadales;f__Saccharospirillaceae_A;g__UBA2009;s__UBA2009 sp002314145	GCA_002314145.1
TOPAZ_IOS1_P090	NR	108	224070	4.775836	99.55	4.48	23.08	d__Bacteria;p__Proteobacteria;c__Alphaproteobacteria;o__Sphingomonadales;f__Sphingomonadaceae;g__Novosphingobium;s__Novosphingobium sp002684595	GCA_002684595.1
TOPAZ_NPD1_P032		90	160204	3.994767	99.54	0.57	0	d__Bacteria;p__Proteobacteria;c__Gammaproteobacteria;o__Pseudomonadales;f__Nitrincolaceae;g__Marinobacterium;s__Marinobacterium litorale	GCF_000428985.1
TOPAZ_NAM1_P103		19	1196825	4.666815	99.54	1.54	0	d__Bacteria;p__Bacteroidota;c__Bacteroidia;o__Flavobacteriales;f__Flavobacteriaceae;g__Euzebyella;s__Euzebyella marina	GCF_003687485.1
TOPAZ_NAS1_P047	NR	74	219606	4.67381	99.52	1.59	0	d__Bacteria;p__Proteobacteria;c__Gammaproteobacteria;o__Pseudomonadales;f__Halieaceae;g__Halioglobus;s__Halioglobus sp002699145	GCA_002699145.1
TOPAZ_SPS1_P193	NR	70	239340	3.709848	99.51	2.56	23.53	d__Bacteria;p__Proteobacteria;c__Alphaproteobacteria;o__Caulobacterales;f__Hyphomonadaceae;g__Hyphomonas;s__Hyphomonas sp002700305	GCA_002700305.1
TOPAZ_NAS1_P137	NR	57	309961	2.93755	99.5	0.87	0	d__Bacteria;p__Proteobacteria;c__Alphaproteobacteria;o__Sphingomonadales;f__Emcibacteraceae;g__Emcibacter;s__Emcibacter sp002380195	GCF_005849285.1
TOPAZ_SOS1_P001		273	139073	6.297236	99.5	1	25	d__Bacteria;p__Proteobacteria;c__Alphaproteobacteria;o__Tistrellales;f__Tistrellaceae;g__Tistrella;s__Tistrella mobilis	GCF_000264455.2
TOPAZ_SPD1_P232		120	197288	3.887001	99.5	1.36	6.25	d__Bacteria;p__Bacteroidota;c__Bacteroidia;o__Flavobacteriales;f__Flavobacteriaceae;g__Mesonia;s__Mesonia sp002413625	GCA_002413625.1
TOPAZ_IOF1_P036	NR	318	124914	6.666525	99.49	0.51	0	d__Bacteria;p__Bacteroidota;c__Bacteroidia;o__Chitinophagales;f__Saprospiraceae;g__Phaeodactylibacter;s__
TOPAZ_IOD1_P039		81	234477	3.25762	99.48	1.81	0	d__Bacteria;p__Actinobacteriota;c__Actinomycetia;o__Propionibacteriales;f__Nocardioidaceae;g__Aeromicrobium;s__
TOPAZ_SAD1_P017	NR	99	558869	3.92895	99.47	1.91	0	d__Bacteria;p__Proteobacteria;c__Alphaproteobacteria;o__Sphingomonadales;f__Sphingomonadaceae;g__Croceicoccus;s__Croceicoccus sp002694745	GCA_002694745.1
TOPAZ_SPS1_P309		66	249983	4.685794	99.47	3.42	36.84	d__Bacteria;p__Proteobacteria;c__Alphaproteobacteria;o__Rhizobiales;f__Stappiaceae;g__Stappia;s__Stappia sp002722295	GCA_002722295.1
TOPAZ_SPS1_P257	NR	25	376021	2.74396	99.46	0	0	d__Bacteria;p__Bacteroidota;c__Bacteroidia;o__Flavobacteriales;f__Vicingaceae;g__UBA852;s__UBA852 sp002295925	GCA_002295925.1
TOPAZ_NPS1_P141		41	327520	2.869068	99.46	0	0	d__Bacteria;p__Bacteroidota;c__Bacteroidia;o__Flavobacteriales;f__Vicingaceae;g__UBA852;s__UBA852 sp002295925	GCA_002295925.1
TOPAZ_SPS1_P446		23	363493	2.723029	99.46	0	0	d__Bacteria;p__Bacteroidota;c__Bacteroidia;o__Flavobacteriales;f__Vicingaceae;g__UBA852;s__UBA852 sp002295925	GCA_002295925.1
TOPAZ_SPS2_P010		124	201795	3.09621	99.46	0	0	d__Bacteria;p__Bacteroidota;c__Bacteroidia;o__Flavobacteriales;f__Vicingaceae;g__UBA852;s__UBA852 sp002295925	GCA_002295925.1
TOPAZ_SPD1_P268		185	225477	6.10053	99.44	1	33.33	d__Bacteria;p__Proteobacteria;c__Alphaproteobacteria;o__Tistrellales;f__Tistrellaceae;g__Tistrella;s__Tistrella mobilis	GCF_000264455.2
TOPAZ_NPS1_P146	NR	61	280153	3.53913	99.43	1.18	0	d__Bacteria;p__Proteobacteria;c__Gammaproteobacteria;o__Pseudomonadales;f__Moraxellaceae;g__Acinetobacter;s__Acinetobacter venetianus	GCF_000368585.1
TOPAZ_NPM1_P128		105	196004	3.653374	99.43	3.53	0	d__Bacteria;p__Proteobacteria;c__Gammaproteobacteria;o__Pseudomonadales;f__Moraxellaceae;g__Acinetobacter;s__Acinetobacter venetianus	GCF_000368585.1
TOPAZ_SPS4_P095	NR	101	229750	3.844156	99.42	0.42	0	d__Bacteria;p__Proteobacteria;c__Gammaproteobacteria;o__Pseudomonadales;f__Saccharospirillaceae_A;g__Oceanobacter;s__
TOPAZ_NAS1_P002	NR	210	169516	5.358658	99.42	2.43	10	d__Bacteria;p__Proteobacteria;c__Alphaproteobacteria;o__Sphingomonadales;f__Sphingomonadaceae;g__Novosphingobium;s__Novosphingobium sp002684595	GCA_002684595.1
TOPAZ_NAM1_P037		180	215752	6.780657	99.42	3.82	20	d__Bacteria;p__Proteobacteria;c__Gammaproteobacteria;o__Burkholderiales;f__Burkholderiaceae;g__Cupriavidus;s__Cupriavidus pauculus_A	GCF_000974605.1
TOPAZ_SPS4_P057	NR	202	189826	5.292669	99.4	1.21	0	d__Bacteria;p__Desulfobacterota;c__Desulfobulbia;o__Desulfobulbales;f__Desulfobulbaceae;g__Desulfobulbus_A;s__
TOPAZ_SPS4_P127		196	189806	5.331287	99.4	2.4	0	d__Bacteria;p__Desulfobacterota;c__Desulfobulbia;o__Desulfobulbales;f__Desulfobulbaceae;g__Desulfobulbus_A;s__
TOPAZ_NPM1_P096		190	350285	9.995829	99.4	3.23	0	d__Bacteria;p__Bacteroidota;c__Bacteroidia;o__Cytophagales;f__Flammeovirgaceae;g__GCA-2729595;s__GCA-2729595 sp002729595	GCA_002729595.1
TOPAZ_SPS1_P487		71	359910	4.799681	99.4	4.46	5	d__Bacteria;p__Proteobacteria;c__Alphaproteobacteria;o__Rhizobiales;f__Stappiaceae;g__Stappia;s__Stappia sp002709505	GCA_002709505.1
TOPAZ_SPM1_P064	NR	35	497375	4.219375	99.38	1.22	37.5	d__Bacteria;p__Bacteroidota;c__Bacteroidia;o__Flavobacteriales;f__Flavobacteriaceae;g__Leeuwenhoekiella;s__Leeuwenhoekiella sp002708845	GCA_002708845.1
TOPAZ_SPS1_P249	NR	23	705516	3.666164	99.35	0.32	0	d__Bacteria;p__Proteobacteria;c__Alphaproteobacteria;o__Caulobacterales;f__Hyphomonadaceae;g__Hirschia;s__Hirschia sp002709235	GCA_002709235.1
TOPAZ_NAS1_P117		32	491411	3.592744	99.35	0.32	0	d__Bacteria;p__Proteobacteria;c__Alphaproteobacteria;o__Caulobacterales;f__Hyphomonadaceae;g__Hirschia;s__Hirschia sp002709235	GCA_002709235.1
TOPAZ_NPS1_P125		26	494385	3.656274	99.35	0.32	0	d__Bacteria;p__Proteobacteria;c__Alphaproteobacteria;o__Caulobacterales;f__Hyphomonadaceae;g__Hirschia;s__Hirschia sp002709235	GCA_002709235.1
TOPAZ_SPS1_P379		51	300844	3.587509	99.35	0.57	16.67	d__Bacteria;p__Proteobacteria;c__Alphaproteobacteria;o__Parvibaculales;f__Parvibaculaceae;g__Parvibaculum;s__Parvibaculum sp002480495	GCA_002480495.1
TOPAZ_SPD1_P245		221	119784	4.751217	99.35	0.6	0	d__Bacteria;p__Proteobacteria;c__Alphaproteobacteria;o__Rhodobacterales;f__Rhodobacteraceae;g__Albimonas;s__Albimonas donghaensis	GCF_900106695.1
TOPAZ_NPS2_P004	NR	233	113681	4.540007	99.35	1.35	42.86	d__Bacteria;p__Proteobacteria;c__Gammaproteobacteria;o__Enterobacterales;f__Alteromonadaceae;g__Alteromonas;s__Alteromonas macleodii	GCF_000172635.2
TOPAZ_NAS1_P004	NR	75	123533	2.426988	99.32	0.68	0	d__Bacteria;p__Verrucomicrobiota_A;c__Chlamydiia;o__Parachlamydiales;f__;g__;s__
TOPAZ_MSD1_P133	NR	192	223765	4.42184	99.32	1.38	0	d__Bacteria;p__Verrucomicrobiota;c__Verrucomicrobiae;o__Opitutales;f__Opitutaceae;g__;s__
TOPAZ_MSS1_P176	NR	267	91234	4.961204	99.32	1.69	0	d__Bacteria;p__Verrucomicrobiota;c__Verrucomicrobiae;o__Pedosphaerales;f__;g__;s__
TOPAZ_NAS1_P144	NR	59	385447	4.824613	99.32	1.79	0	d__Bacteria;p__Desulfobacterota;c__Desulfobulbia;o__Desulfobulbales;f__Desulfocapsaceae;g__;s__
TOPAZ_NAS1_P055	NR	112	116096	1.865773	99.32	2.48	9.09	d__Bacteria;p__Verrucomicrobiota;c__Verrucomicrobiae;o__Opitutales;f__Puniceicoccaceae;g__GCA-2699365;s__GCA-2699365 sp002699365	GCA_002699365.1
TOPAZ_MSS1_P065		39	478346	3.645666	99.32	3.05	35.71	d__Bacteria;p__Proteobacteria;c__Alphaproteobacteria;o__Caulobacterales;f__Hyphomonadaceae;g__Ponticaulis;s__Ponticaulis sp002338565	GCA_002338565.1
TOPAZ_SPX1_P073	NR	90	254121	3.215335	99.32	4.05	0	d__Bacteria;p__Verrucomicrobiota_A;c__Chlamydiia;o__Parachlamydiales;f__GCA-2709385;g__GCA-2709385;s__GCA-2709385 sp002709385	GCA_002709385.1
TOPAZ_NAX1_P044		76	536593	4.810582	99.29	0.6	0	d__Bacteria;p__Proteobacteria;c__Alphaproteobacteria;o__Rhodobacterales;f__Rhodobacteraceae;g__Albimonas;s__Albimonas donghaensis	GCF_900106695.1
TOPAZ_NPS1_P099	NR	151	229096	6.508306	99.29	0.94	0	d__Bacteria;p__Proteobacteria;c__Alphaproteobacteria;o__Rhizobiales;f__Beijerinckiaceae;g__Methylobacterium;s__Methylobacterium purpurogeneiscleroticus	GCA_001280155.1
TOPAZ_SAS1_P058	NR	78	367657	4.253507	99.28	0	0	d__Bacteria;p__Bacteroidota;c__Bacteroidia;o__Flavobacteriales;f__Flavobacteriaceae;g__Leeuwenhoekiella;s__Leeuwenhoekiella blandensis	GCF_000152985.1
TOPAZ_NAS1_P160	NR	61	204872	3.380206	99.27	0.05	0	d__Bacteria;p__Bacteroidota;c__Bacteroidia;o__Flavobacteriales;f__Flavobacteriaceae;g__Muricauda_A;s__Muricauda_A lutaonensis	GCF_000963865.1
TOPAZ_SPS1_P195		59	300844	3.573631	99.27	0.22	0	d__Bacteria;p__Proteobacteria;c__Alphaproteobacteria;o__Parvibaculales;f__Parvibaculaceae;g__Parvibaculum;s__Parvibaculum sp002480495	GCA_002480495.1
TOPAZ_SPS1_P403	NR	135	118158	3.413244	99.27	1.39	44.44	d__Bacteria;p__Proteobacteria;c__Alphaproteobacteria;o__Caulobacterales;f__Maricaulaceae;g__Maricaulis;s__Maricaulis sp002707795	GCA_002707795.1
TOPAZ_IOS1_P126	NR	122	200853	3.92114	99.26	0.49	50	d__Bacteria;p__Proteobacteria;c__Alphaproteobacteria;o__Caulobacterales;f__Hyphomonadaceae;g__Ponticaulis;s__
TOPAZ_SPS1_P231	NR	50	754996	6.654147	99.25	0.68	20	d__Bacteria;p__Proteobacteria;c__Alphaproteobacteria;o__Ferrovibrionales;f__;g__;s__
TOPAZ_SPS2_P046	NR	17	614402	2.891912	99.24	0.38	0	d__Bacteria;p__Bacteroidota;c__Bacteroidia;o__Flavobacteriales;f__Flavobacteriaceae;g__Croceibacter;s__Croceibacter atlanticus	GCF_000196315.1
TOPAZ_SPS2_P094		18	614413	2.867972	99.24	0.39	33.33	d__Bacteria;p__Bacteroidota;c__Bacteroidia;o__Flavobacteriales;f__Flavobacteriaceae;g__Croceibacter;s__Croceibacter atlanticus	GCF_000196315.1
TOPAZ_NAM1_P064	NR	33	389056	3.976489	99.24	0.76	0	d__Bacteria;p__Bacteroidota;c__Bacteroidia;o__Flavobacteriales;f__Flavobacteriaceae;g__Leeuwenhoekiella;s__Leeuwenhoekiella sp002710685	GCA_002710685.1
TOPAZ_SPS1_P043		46	325347	3.826107	99.23	0	0	d__Bacteria;p__Bacteroidota;c__Rhodothermia;o__Balneolales;f__Balneolaceae;g__UBA7797;s__UBA7797 sp002480645	GCA_002480645.1
TOPAZ_IOS2_P012		59	208802	3.162142	99.22	1.11	12.5	d__Bacteria;p__Actinobacteriota;c__Actinomycetia;o__Propionibacteriales;f__Nocardioidaceae;g__Aeromicrobium;s__
TOPAZ_SPS1_P345		51	916100	6.663116	99.22	1.78	0	d__Bacteria;p__Proteobacteria;c__Alphaproteobacteria;o__Ferrovibrionales;f__;g__;s__
TOPAZ_SPS1_P200	NR	64	192586	3.92675	99.2	0.8	0	d__Bacteria;p__Spirochaetota;c__Spirochaetia;o__Spirochaetales;f__Alkalispirochaetaceae;g__Alkalispirochaeta;s__Alkalispirochaeta sp002313505	GCA_002313505.1
TOPAZ_NAM1_P099		35	492713	4.230232	99.2	1.44	62.5	d__Bacteria;p__Bacteroidota;c__Bacteroidia;o__Flavobacteriales;f__Flavobacteriaceae;g__Leeuwenhoekiella;s__Leeuwenhoekiella sp002708845	GCA_002708845.1
TOPAZ_SPS1_P545		79	265567	3.939604	99.2	1.6	50	d__Bacteria;p__Spirochaetota;c__Spirochaetia;o__Spirochaetales;f__Alkalispirochaetaceae;g__Alkalispirochaeta;s__Alkalispirochaeta sp002313505	GCA_002313505.1
TOPAZ_NPD1_P025		58	319270	3.915306	99.2	1.99	60	d__Bacteria;p__Proteobacteria;c__Gammaproteobacteria;o__Burkholderiales;f__Burkholderiaceae;g__Aquabacterium;s__
TOPAZ_IOD1_P055	NR	164	179742	4.059884	99.17	1.61	25	d__Bacteria;p__Verrucomicrobiota;c__Verrucomicrobiae;o__Opitutales;f__Opitutaceae;g__UBA5691;s__UBA5691 sp002694885	GCA_002694885.1
TOPAZ_NAD1_P057		93	280788	4.429692	99.16	1.65	16.67	d__Bacteria;p__Proteobacteria;c__Gammaproteobacteria;o__Enterobacterales;f__Alteromonadaceae;g__Alteromonas;s__Alteromonas australica	GCF_000730385.1
TOPAZ_SPS2_P030		156	196792	3.762001	99.16	1.87	0	d__Bacteria;p__Bacteroidota;c__Rhodothermia;o__Balneolales;f__Balneolaceae;g__Balneola;s__
TOPAZ_SAS1_P042	NR	51	394732	3.62649	99.14	0.05	0	d__Bacteria;p__Proteobacteria;c__Gammaproteobacteria;o__Pseudomonadales;f__Spongiibacteraceae;g__Spongiibacter;s__Spongiibacter tropicus	GCF_000420325.1
TOPAZ_NPD1_P087	NR	61	173596	3.417104	99.14	0.09	0	d__Bacteria;p__Proteobacteria;c__Alphaproteobacteria;o__Sphingomonadales;f__Sphingomonadaceae;g__Novosphingobium;s__
TOPAZ_SPS1_P299		61	277346	4.162551	99.13	0.73	0	d__Bacteria;p__Proteobacteria;c__Gammaproteobacteria;o__Pseudomonadales;f__Saccharospirillaceae_A;g__UBA2009;s__UBA2009 sp002314145	GCA_002314145.1
TOPAZ_SPX1_P039	NR	23	830682	3.509145	99.12	0.37	0	d__Bacteria;p__Proteobacteria;c__Alphaproteobacteria;o__Caulobacterales;f__Hyphomonadaceae;g__Ponticaulis;s__Ponticaulis sp002723155	GCA_002723155.1
TOPAZ_NPS1_P009		62	223419	2.551461	99.11	1.52	20	d__Bacteria;p__Actinobacteriota;c__Actinomycetia;o__Actinomycetales;f__Microbacteriaceae;g__Schumannella;s__Schumannella sp002325245	GCA_002325245.1
TOPAZ_NAS1_P135	NR	74	214659	3.969621	99.11	3.03	16.67	d__Bacteria;p__Proteobacteria;c__Alphaproteobacteria;o__Rhodobacterales;f__Rhodobacteraceae;g__Thioclava;s__Thioclava sediminum	GCF_002020355.1
TOPAZ_NAS1_P096	NR	37	272159	3.843176	99.1	0.91	50	d__Bacteria;p__Proteobacteria;c__Alphaproteobacteria;o__Sphingomonadales;f__Sphingomonadaceae;g__Sphingobium;s__Sphingobium xenophagum	GCF_000367345.1
TOPAZ_SPD1_P010	NR	120	231942	6.036651	99.09	0.88	33.33	d__Bacteria;p__Proteobacteria;c__Alphaproteobacteria;o__Rhodobacterales;f__Rhodobacteraceae;g__Marinibacterium;s__Marinibacterium sp003217735	GCF_003217735.1
TOPAZ_SPS1_P256	NR	106	277650	4.032577	99.09	3.02	0	d__Bacteria;p__Proteobacteria;c__Gammaproteobacteria;o__Xanthomonadales;f__Wenzhouxiangellaceae;g__GCA-2722315;s__GCA-2722315 sp002722315	GCA_002722315.1
TOPAZ_SPX1_P035	NR	87	240130	3.438345	99.08	3.96	56	d__Bacteria;p__Proteobacteria;c__Alphaproteobacteria;o__Sphingomonadales;f__Sphingomonadaceae;g__Erythrobacter_A;s__Erythrobacter_A sp002723655	GCF_003355455.1
TOPAZ_RSD1_P026	NR	30	259455	2.991678	99.07	0	0	d__Bacteria;p__Proteobacteria;c__Alphaproteobacteria;o__Sphingomonadales;f__Sphingomonadaceae;g__Citromicrobium;s__Citromicrobium sp002377695	GCA_002377695.1
TOPAZ_NAS1_P076		72	386266	5.929836	99.07	2.1	3.45	d__Bacteria;p__Proteobacteria;c__Gammaproteobacteria;o__Burkholderiales;f__Burkholderiaceae;g__Herbaspirillum;s__Herbaspirillum huttiense	GCF_004367745.1
TOPAZ_IOM1_P097		115	182767	3.87987	99.07	2.3	17.65	d__Bacteria;p__Proteobacteria;c__Alphaproteobacteria;o__Sphingomonadales;f__Sphingomonadaceae;g__Croceicoccus;s__Croceicoccus sp002694745	GCA_002694745.1
TOPAZ_MSS1_P159		34	248913	2.992217	99.06	0.6	66.67	d__Bacteria;p__Proteobacteria;c__Alphaproteobacteria;o__Sphingomonadales;f__Sphingomonadaceae;g__Citromicrobium;s__Citromicrobium sp002377695	GCA_002377695.1
TOPAZ_SPD2_P032	NR	180	150509	6.062158	99.06	1.16	30	d__Bacteria;p__Actinobacteriota;c__Actinomycetia;o__Mycobacteriales;f__Mycobacteriaceae;g__Mycobacterium;s__
TOPAZ_SPM1_P044		72	288888	3.451637	99.05	1.93	33.33	d__Bacteria;p__Proteobacteria;c__Alphaproteobacteria;o__Caulobacterales;f__Hyphomonadaceae;g__Ponticaulis;s__Ponticaulis sp002723155	GCA_002723155.1
TOPAZ_NPD1_P071		118	242036	5.51848	99.05	2.95	0	d__Bacteria;p__Verrucomicrobiota;c__Verrucomicrobiae;o__Verrucomicrobiales;f__;g__;s__
TOPAZ_NPD1_P054	NR	57	281140	4.453009	99.04	0.55	50	d__Bacteria;p__Proteobacteria;c__Gammaproteobacteria;o__Pseudomonadales;f__Pseudomonadaceae;g__Pseudomonas_A;s__Pseudomonas_A stutzeri	GCF_000219605.1
TOPAZ_SPS1_P034	NR	61	840353	5.313207	99.01	0.5	0	d__Bacteria;p__Bacteroidota;c__Bacteroidia;o__Chitinophagales;f__Saprospiraceae;g__;s__
TOPAZ_SPS1_P408		56	840389	5.308273	99.01	0.99	0	d__Bacteria;p__Bacteroidota;c__Bacteroidia;o__Chitinophagales;f__Saprospiraceae;g__;s__
TOPAZ_RSS1_P018	NR	35	518761	3.322758	99	0.21	0	d__Bacteria;p__Proteobacteria;c__Gammaproteobacteria;o__Burkholderiales;f__Burkholderiaceae;g__Limnobacter;s__Limnobacter sp002954425	GCF_002954425.1
TOPAZ_IOF1_P033	NR	109	342893	3.815391	99	3.61	4.76	d__Bacteria;p__Proteobacteria;c__Alphaproteobacteria;o__Caulobacterales;f__Hyphomonadaceae;g__Ponticaulis;s__
TOPAZ_NAS1_P121	NR	44	272745	3.077967	98.99	0.26	25	d__Bacteria;p__Proteobacteria;c__Alphaproteobacteria;o__Rhodobacterales;f__Rhodobacteraceae;g__Roseovarius;s__Roseovarius sp002720475	GCA_002720475.1
TOPAZ_NPD1_P108	NR	58	196869	2.540092	98.97	0.97	25	d__Bacteria;p__Actinobacteriota;c__Actinomycetia;o__Actinomycetales;f__Microbacteriaceae;g__Schumannella;s__Schumannella sp002325245	GCA_002325245.1
TOPAZ_MSD1_P146		45	227508	2.909502	98.93	0.09	100	d__Bacteria;p__Proteobacteria;c__Alphaproteobacteria;o__Sphingomonadales;f__Sphingomonadaceae;g__Citromicrobium;s__Citromicrobium sp002377695	GCA_002377695.1
TOPAZ_SPD1_P002	NR	74	313467	4.988692	98.92	0.51	0	d__Bacteria;p__Proteobacteria;c__Gammaproteobacteria;o__Enterobacterales;f__Alteromonadaceae;g__Paraglaciecola;s__Paraglaciecola mesophila	GCF_000315015.1
TOPAZ_SAS1_P021	NR	43	551692	3.426365	98.92	0.86	0	d__Bacteria;p__Proteobacteria;c__Gammaproteobacteria;o__Pseudomonadales;f__Cellvibrionaceae;g__Agaribacterium;s__
TOPAZ_SAD1_P081	NR	31	387608	3.147637	98.91	0.08	0	d__Bacteria;p__Proteobacteria;c__Alphaproteobacteria;o__Micavibrionales_C;f__TMED2;g__TMED2;s__TMED2 sp002168225	GCA_002168225.1
TOPAZ_MSS4_P004	NR	49	105021	1.28125	98.9	0	0	d__Bacteria;p__Proteobacteria;c__Alphaproteobacteria;o__Rickettsiales;f__Midichloriaceae;g__Marinoinvertebrata;s__
TOPAZ_SPM1_P080	NR	17	674836	4.530483	98.9	0.88	0	d__Bacteria;p__Bacteroidota;c__Bacteroidia;o__Flavobacteriales;f__Flavobacteriaceae;g__Euzebyella;s__Euzebyella marina	GCF_003687485.1
TOPAZ_NPM1_P118		21	579152	4.428208	98.9	0.89	0	d__Bacteria;p__Bacteroidota;c__Bacteroidia;o__Flavobacteriales;f__Flavobacteriaceae;g__Euzebyella;s__Euzebyella marina	GCF_003687485.1
TOPAZ_SPD1_P328		30	630535	4.456614	98.9	1.22	16.67	d__Bacteria;p__Bacteroidota;c__Bacteroidia;o__Flavobacteriales;f__Flavobacteriaceae;g__Euzebyella;s__Euzebyella marina	GCF_003687485.1
TOPAZ_SPD1_P064		30	770907	4.409518	98.9	1.29	14.29	d__Bacteria;p__Bacteroidota;c__Bacteroidia;o__Flavobacteriales;f__Flavobacteriaceae;g__Euzebyella;s__Euzebyella marina	GCF_003687485.1
TOPAZ_NPS1_P115		45	255450	3.372647	98.89	0.21	50	d__Bacteria;p__Bacteroidota;c__Bacteroidia;o__Flavobacteriales;f__Flavobacteriaceae;g__Muricauda_A;s__Muricauda_A lutaonensis	GCF_000963865.1
TOPAZ_SPD1_P287		64	246463	4.543939	98.89	0.53	0	d__Bacteria;p__Proteobacteria;c__Alphaproteobacteria;o__Rhodobacterales;f__Rhodobacteraceae;g__Pseudophaeobacter;s__Pseudophaeobacter sp000152965	GCF_000152965.1
TOPAZ_NPS1_P067	NR	87	175378	3.749391	98.89	0.63	0	d__Bacteria;p__Proteobacteria;c__Gammaproteobacteria;o__Pseudomonadales;f__Halieaceae;g__Congregibacter;s__
TOPAZ_NPS1_P106		44	752029	5.598681	98.89	3.5	0	d__Bacteria;p__Proteobacteria;c__Gammaproteobacteria;o__Pseudomonadales;f__Ketobacteraceae;g__Ketobacter;s__Ketobacter sp002471665	GCA_002471665.1
TOPAZ_SPD1_P177		48	325317	3.878206	98.88	0	0	d__Bacteria;p__Bacteroidota;c__Rhodothermia;o__Balneolales;f__Balneolaceae;g__UBA7797;s__UBA7797 sp002480645	GCA_002480645.1
TOPAZ_SPD1_P040		48	309281	3.839326	98.88	0	0	d__Bacteria;p__Bacteroidota;c__Rhodothermia;o__Balneolales;f__Balneolaceae;g__UBA7797;s__UBA7797 sp002480645	GCA_002480645.1
TOPAZ_SPS1_P173		36	325353	3.86394	98.88	0	0	d__Bacteria;p__Bacteroidota;c__Rhodothermia;o__Balneolales;f__Balneolaceae;g__UBA7797;s__UBA7797 sp002480645	GCA_002480645.1
TOPAZ_SPS1_P519		40	325354	3.894675	98.88	0.56	0	d__Bacteria;p__Bacteroidota;c__Rhodothermia;o__Balneolales;f__Balneolaceae;g__UBA7797;s__UBA7797 sp002480645	GCA_002480645.1
TOPAZ_IOM1_P122	NR	232	223920	6.874557	98.86	0.1	0	d__Bacteria;p__Planctomycetota;c__GCA-002687715;o__GCA-002687715;f__GCA-002687715;g__GCA-2687715;s__GCA-2687715 sp002687715	GCA_002687715.1
TOPAZ_MSD1_P020	NR	170	102772	3.001509	98.86	0.23	50	d__Bacteria;p__Proteobacteria;c__Alphaproteobacteria;o__Thalassobaculales;f__TMED26;g__TMED26;s__TMED26 sp003280605	GCA_003280605.1
TOPAZ_NAM1_P005	NR	19	624951	2.95026	98.86	0.57	0	d__Bacteria;p__Bacteroidota;c__Bacteroidia;o__Flavobacteriales;f__Flavobacteriaceae;g__UBA4166;s__UBA4166 sp002379985	GCA_002379985.1
TOPAZ_NAX1_P016	NR	64	151946	2.142282	98.86	0.57	0	d__Bacteria;p__Planctomycetota;c__Phycisphaerae;o__Phycisphaerales;f__SM1A02;g__UBA8653;s__UBA8653 sp002700845	GCA_002700845.1
TOPAZ_SPX1_P078	NR	89	116217	2.753323	98.86	0.67	0	d__Bacteria;p__Planctomycetota;c__Phycisphaerae;o__Phycisphaerales;f__SM1A02;g__GCA-2711415;s__GCA-2711415 sp002711415	GCA_002711415.1
TOPAZ_SPD1_P286		93	195882	3.607945	98.86	0.97	33.33	d__Bacteria;p__Proteobacteria;c__Alphaproteobacteria;o__Caulobacterales;f__Hyphomonadaceae;g__Hirschia;s__Hirschia sp002709235	GCA_002709235.1
TOPAZ_NPS1_P021		133	205894	5.994769	98.84	2.78	0	d__Bacteria;p__Proteobacteria;c__Gammaproteobacteria;o__Burkholderiales;f__Burkholderiaceae;g__Cupriavidus;s__Cupriavidus pauculus_A	GCF_000974605.1
TOPAZ_SPX1_P076	NR	317	114243	5.868876	98.84	4.46	40	d__Bacteria;p__Poribacteria;c__WGA-4E;o__WGA-4E;f__UBA9662;g__UBA9662;s__UBA9662 sp002709695	GCA_002709695.1
TOPAZ_NPS1_P004	NR	48	283735	3.638209	98.83	0.06	100	d__Bacteria;p__Proteobacteria;c__Alphaproteobacteria;o__Parvibaculales;f__Parvibaculaceae;g__Parvibaculum;s__Parvibaculum sp002480495	GCA_002480495.1
TOPAZ_SPD1_P315	NR	18	1091547	4.774473	98.82	0	0	d__Bacteria;p__Spirochaetota;c__Leptospirae;o__Leptospirales;f__Leptonemataceae;g__UBA3465;s__UBA3465 sp002730875	GCA_002730875.1
TOPAZ_SPS1_P416		22	1369037	4.801631	98.82	0	0	d__Bacteria;p__Spirochaetota;c__Leptospirae;o__Leptospirales;f__Leptonemataceae;g__UBA3465;s__UBA3465 sp002730875	GCA_002730875.1
TOPAZ_SPD1_P037		20	973537	4.787939	98.82	0	0	d__Bacteria;p__Spirochaetota;c__Leptospirae;o__Leptospirales;f__Leptonemataceae;g__UBA3465;s__UBA3465 sp002730875	GCA_002730875.1
TOPAZ_SPS1_P109		25	1368490	4.86178	98.82	0	0	d__Bacteria;p__Spirochaetota;c__Leptospirae;o__Leptospirales;f__Leptonemataceae;g__UBA3465;s__UBA3465 sp002730875	GCA_002730875.1
TOPAZ_SPS1_P235		27	1149817	4.874414	98.82	0	0	d__Bacteria;p__Spirochaetota;c__Leptospirae;o__Leptospirales;f__Leptonemataceae;g__UBA3465;s__UBA3465 sp002730875	GCA_002730875.1
TOPAZ_NAS2_P005	NR	33	514534	4.488113	98.82	0.06	0	d__Bacteria;p__Proteobacteria;c__Alphaproteobacteria;o__Rhodobacterales;f__Rhodobacteraceae;g__Pseudophaeobacter;s__Pseudophaeobacter sp000152965	GCF_000152965.1
TOPAZ_NPS1_P101		36	827585	4.929276	98.82	1.18	100	d__Bacteria;p__Spirochaetota;c__Leptospirae;o__Leptospirales;f__Leptonemataceae;g__UBA3465;s__UBA3465 sp002730875	GCA_002730875.1
TOPAZ_NPD1_P041		199	172007	6.430965	98.82	1.87	60	d__Bacteria;p__Proteobacteria;c__Alphaproteobacteria;o__Tistrellales;f__Tistrellaceae;g__Tistrella;s__Tistrella mobilis	GCF_000264455.2
TOPAZ_NAS1_P081	NR	44	453499	4.077143	98.82	2.22	12.5	d__Bacteria;p__Proteobacteria;c__Alphaproteobacteria;o__Rhodospirillales;f__UBA4479;g__UBA4479;s__
TOPAZ_NAS1_P214		36	881339	4.874025	98.82	4.71	60	d__Bacteria;p__Spirochaetota;c__Leptospirae;o__Leptospirales;f__Leptonemataceae;g__UBA3465;s__UBA3465 sp002730875	GCA_002730875.1
TOPAZ_NPD1_P018	NR	218	198981	9.890344	98.81	1.45	12.5	d__Bacteria;p__Bacteroidota;c__Bacteroidia;o__Cytophagales;f__Flammeovirgaceae;g__GCA-2729595;s__GCA-2729595 sp002729595	GCA_002729595.1
TOPAZ_SPS1_P229	NR	48	791055	6.235255	98.81	1.55	0	d__Bacteria;p__Bacteroidota;c__Bacteroidia;o__Cytophagales;f__Cyclobacteriaceae;g__UBA7330;s__UBA7330 sp002471275	GCA_002471275.1
TOPAZ_NPS1_P030		54	605053	6.26341	98.81	1.55	0	d__Bacteria;p__Bacteroidota;c__Bacteroidia;o__Cytophagales;f__Cyclobacteriaceae;g__UBA7330;s__UBA7330 sp002471275	GCA_002471275.1
TOPAZ_SPS1_P559		52	791055	6.230298	98.81	2.44	0	d__Bacteria;p__Bacteroidota;c__Bacteroidia;o__Cytophagales;f__Cyclobacteriaceae;g__UBA7330;s__UBA7330 sp002471275	GCA_002471275.1
TOPAZ_IOS1_P102		135	244493	6.197859	98.81	3.87	13.04	d__Bacteria;p__Bacteroidota;c__Bacteroidia;o__Cytophagales;f__Cyclobacteriaceae;g__Marinoscillum;s__Marinoscillum sp002729235	GCA_002729235.1
TOPAZ_SPS1_P457	NR	66	669798	5.5711	98.8	2.76	0	d__Bacteria;p__Proteobacteria;c__Gammaproteobacteria;o__Pseudomonadales;f__Ketobacteraceae;g__Ketobacter;s__Ketobacter sp002471665	GCA_002471665.1
TOPAZ_SPD1_P216		341	242630	4.938852	98.8	3.6	0	d__Bacteria;p__Spirochaetota;c__Spirochaetia;o__Spirochaetales;f__Alkalispirochaetaceae;g__Alkalispirochaeta;s__Alkalispirochaeta sp002313505	GCA_002313505.1
TOPAZ_IOD4_P002	NR	122	189279	4.358603	98.79	0.18	0	d__Bacteria;p__Proteobacteria;c__Gammaproteobacteria;o__Enterobacterales;f__Enterobacteriaceae;g__Escherichia;s__Escherichia flexneri	GCF_002950215.1
TOPAZ_SAS1_P102	NR	135	188593	3.864109	98.78	0.2	0	d__Bacteria;p__Proteobacteria;c__Gammaproteobacteria;o__UBA10353;f__UBA7415;g__Arenicella;s__Arenicella sp002470515	GCA_002470515.1
TOPAZ_IOF1_P024	NR	39	368913	3.701506	98.78	0.69	20	d__Bacteria;p__Proteobacteria;c__Alphaproteobacteria;o__Caulobacterales;f__Hyphomonadaceae;g__Ponticaulis;s__Ponticaulis sp002692725	GCA_002692725.1
TOPAZ_SAD1_P022	NR	272	151919	6.990814	98.78	2.3	0	d__Bacteria;p__Planctomycetota;c__Planctomycetes;o__Pirellulales;f__Pirellulaceae;g__GCA-2723275;s__
TOPAZ_MSS1_P190	NR	170	126351	2.451591	98.78	2.85	7.69	d__Bacteria;p__Proteobacteria;c__Gammaproteobacteria;o__Burkholderiales;f__SG8-40;g__UBA3031;s__UBA3031 sp002167745	GCA_002167745.1
TOPAZ_SPS1_P180	NR	119	454344	6.708545	98.78	3.45	0	d__Bacteria;p__Planctomycetota;c__Planctomycetes;o__Pirellulales;f__Pirellulaceae;g__GCA-2723275;s__GCA-2723275 sp002723275	GCA_002723275.1
TOPAZ_SPS1_P469		119	325738	6.718914	98.78	3.52	25	d__Bacteria;p__Planctomycetota;c__Planctomycetes;o__Pirellulales;f__Pirellulaceae;g__GCA-2723275;s__GCA-2723275 sp002723275	GCA_002723275.1
TOPAZ_SPS1_P052		101	127525	1.872761	98.77	2.39	44.44	d__Bacteria;p__Proteobacteria;c__Alphaproteobacteria;o__Parvibaculales;f__RS24;g__UBA8337;s__
TOPAZ_MSS1_P126	NR	198	232534	6.33153	98.75	0	0	d__Bacteria;p__Planctomycetota;c__Planctomycetes;o__Pirellulales;f__Pirellulaceae;g__Rhodopirellula_B;s__Rhodopirellula_B sp002167455	GCA_002167455.1
TOPAZ_NAD1_P047	NR	136	235005	4.79989	98.75	0	0	d__Bacteria;p__Planctomycetota;c__Planctomycetes;o__Pirellulales;f__Pirellulaceae;g__UBA721;s__UBA721 sp002701385	GCA_002701385.1
TOPAZ_NAM1_P138	NR	76	498073	6.782295	98.75	0	0	d__Bacteria;p__Planctomycetota;c__Planctomycetes;o__Pirellulales;f__Pirellulaceae;g__Mariniblastus;s__
TOPAZ_IOZ1_P002	NR	94	236541	4.388979	98.75	0.11	0	d__Bacteria;p__Planctomycetota;c__Planctomycetes;o__Pirellulales;f__Pirellulaceae;g__Mariniblastus;s__
TOPAZ_NAS1_P012	NR	624	81213	8.404981	98.75	0.59	0	d__Bacteria;p__Planctomycetota;c__Planctomycetes;o__Pirellulales;f__Pirellulaceae;g__;s__
TOPAZ_NPM1_P061		81	578335	6.959372	98.75	0.59	0	d__Bacteria;p__Planctomycetota;c__Planctomycetes;o__Pirellulales;f__Pirellulaceae;g__Mariniblastus;s__
TOPAZ_MSD1_P022		191	194255	6.404493	98.75	1.18	0	d__Bacteria;p__Planctomycetota;c__Planctomycetes;o__Pirellulales;f__Pirellulaceae;g__Rhodopirellula_B;s__Rhodopirellula_B sp002167455	GCA_002167455.1
TOPAZ_SPD1_P056		284	136371	5.020545	98.75	2.12	33.33	d__Bacteria;p__Bacteroidota;c__Bacteroidia;o__Flavobacteriales;f__Flavobacteriaceae;g__Zunongwangia;s__Zunongwangia profunda	GCF_000023465.1
TOPAZ_NAS1_P038		272	110566	4.69714	98.75	3.21	100	d__Bacteria;p__Planctomycetota;c__Planctomycetes;o__Pirellulales;f__Pirellulaceae;g__UBA721;s__UBA721 sp002701385	GCA_002701385.1
TOPAZ_SAD1_P134		72	507522	4.724738	98.75	4.71	0	d__Bacteria;p__Planctomycetota;c__Planctomycetes;o__Pirellulales;f__Pirellulaceae;g__Mariniblastus;s__
TOPAZ_SPS1_P391		110	274109	4.767268	98.74	3.94	15	d__Bacteria;p__Bacteroidota;c__Bacteroidia;o__Flavobacteriales;f__Flavobacteriaceae;g__Muricauda;s__Muricauda sp002699205	GCA_002699205.1
TOPAZ_SPS1_P535		75	261104	3.218112	98.72	0.3	40	d__Bacteria;p__Proteobacteria;c__Alphaproteobacteria;o__Rhodobacterales;f__Rhodobacteraceae;g__Roseovarius;s__Roseovarius sp002720475	GCA_002720475.1
TOPAZ_NPM1_P059	NR	83	303545	3.768711	98.72	3.04	13.33	d__Bacteria;p__Proteobacteria;c__Alphaproteobacteria;o__Rhodobacterales;f__Rhodobacteraceae;g__Sulfitobacter;s__Sulfitobacter sp002731875	GCA_002731875.1
TOPAZ_SPS1_P042	NR	93	133296	3.687609	98.71	0.57	25	d__Bacteria;p__Proteobacteria;c__Gammaproteobacteria;o__Pseudomonadales;f__Pseudomonadaceae;g__Pseudomonas_D;s__Pseudomonas_D aestusnigri	GCF_002197985.1
TOPAZ_SPS1_P320		130	121426	3.383479	98.71	3.69	35.71	d__Bacteria;p__Proteobacteria;c__Alphaproteobacteria;o__Caulobacterales;f__Maricaulaceae;g__Maricaulis;s__Maricaulis sp002707795	GCA_002707795.1
TOPAZ_SPS1_P313		106	239665	4.758776	98.71	4.71	14.29	d__Bacteria;p__Bacteroidota;c__Bacteroidia;o__Flavobacteriales;f__Flavobacteriaceae;g__Muricauda;s__Muricauda sp002699205	GCA_002699205.1
TOPAZ_NPS2_P013	NR	90	319702	4.166382	98.7	1.95	16.67	d__Bacteria;p__Actinobacteriota;c__Actinomycetia;o__Propionibacteriales;f__Nocardioidaceae;g__Nocardioides;s__
TOPAZ_RSD1_P013	NR	295	195296	8.054051	98.69	1.18	0	d__Bacteria;p__Planctomycetota;c__Planctomycetes;o__Pirellulales;f__Pirellulaceae;g__UBA9264;s__UBA9264 sp002724245	GCA_002724245.1
TOPAZ_SPD1_P206		201	233761	6.390686	98.69	3.57	21.05	d__Bacteria;p__Proteobacteria;c__Alphaproteobacteria;o__Rhodobacterales;f__Rhodobacteraceae;g__Marinibacterium;s__Marinibacterium sp003217735	GCF_003217735.1
TOPAZ_SPX1_P081	NR	26	388459	3.635477	98.68	0	0	d__Bacteria;p__Bacteroidota;c__Bacteroidia;o__Flavobacteriales;f__Flavobacteriaceae;g__Winogradskyella;s__Winogradskyella sp002722255	GCA_002722255.1
TOPAZ_NPS1_P038		51	261254	3.590207	98.68	0.33	100	d__Bacteria;p__Bacteroidota;c__Bacteroidia;o__Flavobacteriales;f__Flavobacteriaceae;g__Winogradskyella;s__Winogradskyella sp002722255	GCA_002722255.1
TOPAZ_SPS2_P029	NR	40	254469	2.135406	98.67	0.67	0	d__Bacteria;p__Firmicutes;c__Bacilli;o__Izemoplasmatales;f__Izemoplasmataceae;g__Izemoplasma_B;s__
TOPAZ_SPS4_P112		108	260741	2.425099	98.67	0.67	0	d__Bacteria;p__Firmicutes;c__Bacilli;o__Izemoplasmatales;f__Izemoplasmataceae;g__Izemoplasma_B;s__
TOPAZ_SPS2_P076		33	253589	2.113702	98.67	0.67	0	d__Bacteria;p__Firmicutes;c__Bacilli;o__Izemoplasmatales;f__Izemoplasmataceae;g__Izemoplasma_B;s__
TOPAZ_SPS4_P060		97	253424	2.380822	98.67	0.67	0	d__Bacteria;p__Firmicutes;c__Bacilli;o__Izemoplasmatales;f__Izemoplasmataceae;g__Izemoplasma_B;s__
TOPAZ_SPD1_P311	NR	263	136371	4.843928	98.67	1.13	40	d__Bacteria;p__Bacteroidota;c__Bacteroidia;o__Flavobacteriales;f__Flavobacteriaceae;g__Zunongwangia;s__Zunongwangia profunda	GCF_000023465.1
TOPAZ_RSS1_P022	NR	174	220870	4.856716	98.67	4.69	4	d__Bacteria;p__Proteobacteria;c__Alphaproteobacteria;o__Sphingomonadales;f__Sphingomonadaceae;g__Sphingobium;s__Sphingobium sp002312805	GCF_002312805.1
TOPAZ_SPS1_P198	NR	205	144098	4.025787	98.66	1.22	11.11	d__Bacteria;p__Proteobacteria;c__Alphaproteobacteria;o__Rhodospirillales;f__UBA1479;g__UBA1479;s__
TOPAZ_NAS1_P118	NR	175	210923	5.508205	98.66	1.25	20	d__Bacteria;p__Bacteroidota;c__Bacteroidia;o__Cytophagales;f__Spirosomaceae;g__DMA-K-7a;s__
TOPAZ_MSD1_P182	NR	135	74586	1.703812	98.65	0.72	50	d__Bacteria;p__Verrucomicrobiota;c__Verrucomicrobiae;o__Opitutales;f__Puniceicoccaceae;g__GCA-2699365;s__GCA-2699365 sp002699365	GCA_002699365.1
TOPAZ_SAD1_P072		84	362130	3.398888	98.65	1.46	0	d__Bacteria;p__Proteobacteria;c__Alphaproteobacteria;o__Rhodobacterales;f__Rhodobacteraceae;g__Paracoccus;s__Paracoccus sp002294185	GCA_002294185.1
TOPAZ_SAS1_P116		81	161771	3.405695	98.65	1.46	0	d__Bacteria;p__Proteobacteria;c__Alphaproteobacteria;o__Caulobacterales;f__Maricaulaceae;g__Maricaulis;s__Maricaulis sp002707795	GCA_002707795.1
TOPAZ_NAX1_P032	NR	125	167048	4.617008	98.65	2.03	0	d__Bacteria;p__Verrucomicrobiota;c__Verrucomicrobiae;o__Opitutales;f__Puniceicoccaceae;g__BACL24;s__BACL24 sp002729725	GCA_002729725.1
TOPAZ_NAM1_P003	NR	72	360616	4.55771	98.64	0.89	0	d__Bacteria;p__Bacteroidota;c__Bacteroidia;o__Flavobacteriales;f__Flavobacteriaceae;g__Aquimarina;s__Aquimarina sp002697475	GCA_002697475.1
TOPAZ_IOS1_P063		174	210350	3.848119	98.64	1.36	50	d__Bacteria;p__Verrucomicrobiota;c__Verrucomicrobiae;o__Verrucomicrobiales;f__DEV007;g__Arctic95D-9;s__Arctic95D-9 sp002862135	GCA_002862135.1
TOPAZ_NAM1_P096		117	174848	3.569309	98.63	4.69	44.83	d__Bacteria;p__Proteobacteria;c__Alphaproteobacteria;o__Sphingomonadales;f__Sphingomonadaceae;g__Sphingomonas;s__Sphingomonas pacifica	GCF_004361835.1
TOPAZ_NAS4_P001	NR	108	140557	3.489453	98.61	0.03	100	d__Bacteria;p__Verrucomicrobiota;c__Verrucomicrobiae;o__Opitutales;f__MB11C04;g__MB11C04;s__
TOPAZ_MSD3_P010	NR	461	131275	5.840923	98.61	3.86	7.69	d__Bacteria;p__Proteobacteria;c__Alphaproteobacteria;o__Rhodobacterales;f__Rhodobacteraceae;g__;s__
TOPAZ_NPM1_P004		96	250312	3.861958	98.6	0.72	0	d__Bacteria;p__Proteobacteria;c__Gammaproteobacteria;o__Pseudomonadales;f__Nitrincolaceae;g__Marinobacterium;s__Marinobacterium litorale	GCF_000428985.1
TOPAZ_SPS2_P102	NR	139	239596	3.669811	98.6	1.17	0	d__Bacteria;p__Bacteroidota;c__Rhodothermia;o__Balneolales;f__Balneolaceae;g__Balneola;s__
TOPAZ_MSS1_P113	NR	65	312071	3.377248	98.59	1.78	33.33	d__Bacteria;p__Proteobacteria;c__Gammaproteobacteria;o__Pseudomonadales;f__Halieaceae;g__Luminiphilus;s__
TOPAZ_SAM1_P043	NR	247	102747	4.207551	98.58	3.12	25	d__Bacteria;p__Planctomycetota;c__GCA-002687715;o__GCA-002687715;f__GCA-002687715;g__GCA-2683135;s__GCA-2683135 sp002683135	GCA_002683135.1
TOPAZ_SPS1_P015	NR	85	106819	2.031951	98.57	0.74	33.33	d__Bacteria;p__Bacteroidota;c__Bacteroidia;o__Flavobacteriales;f__Flavobacteriaceae;g__UBA7428;s__UBA7428 sp002708445	GCA_002708445.1
TOPAZ_SPS4_P061		104	267589	3.828022	98.56	0.75	0	d__Bacteria;p__Proteobacteria;c__Gammaproteobacteria;o__Pseudomonadales;f__Saccharospirillaceae_A;g__Oceanobacter;s__
TOPAZ_SPS2_P106		92	224818	3.731597	98.56	1.67	3.85	d__Bacteria;p__Proteobacteria;c__Gammaproteobacteria;o__Pseudomonadales;f__Saccharospirillaceae_A;g__Oceanobacter;s__
TOPAZ_NAX1_P039		130	134395	4.103819	98.56	2.44	5.56	d__Bacteria;p__Bacteroidota;c__Bacteroidia;o__Flavobacteriales;f__Flavobacteriaceae;g__Mesonia;s__Mesonia sp002413625	GCA_002413625.1
TOPAZ_SPD1_P079		189	189410	4.738954	98.54	0.26	50	d__Bacteria;p__Proteobacteria;c__Alphaproteobacteria;o__Rhodobacterales;f__Rhodobacteraceae;g__Albimonas;s__Albimonas donghaensis	GCF_900106695.1
TOPAZ_SPS1_P599		228	136675	4.846675	98.54	0.8	50	d__Bacteria;p__Proteobacteria;c__Alphaproteobacteria;o__Rhodobacterales;f__Rhodobacteraceae;g__Albimonas;s__Albimonas donghaensis	GCF_900106695.1
TOPAZ_MSS1_P180	NR	107	184579	3.343421	98.52	0.37	0	d__Bacteria;p__Proteobacteria;c__Gammaproteobacteria;o__Pseudomonadales;f__UBA7434;g__UBA7434;s__
TOPAZ_SAS1_P077	NR	99	165894	4.05665	98.52	0.8	0	d__Bacteria;p__Proteobacteria;c__Gammaproteobacteria;o__Pseudomonadales;f__Saccharospirillaceae_A;g__Oceanobacter;s__Oceanobacter sp002723385	GCA_002723385.1
TOPAZ_SPS1_P164		152	174601	4.824757	98.52	1.18	0	d__Bacteria;p__Planctomycetota;c__Planctomycetes;o__Pirellulales;f__Pirellulaceae;g__UBA721;s__UBA721 sp002701385	GCA_002701385.1
TOPAZ_NPS1_P164		199	218728	6.823919	98.52	4.34	15	d__Bacteria;p__Proteobacteria;c__Alphaproteobacteria;o__Rhizobiales;f__Stappiaceae;g__Roseibium;s__Roseibium aggregata_A	GCF_001999245.1
TOPAZ_SPS1_P351	NR	71	424401	6.124182	98.51	0.5	0	d__Bacteria;p__Proteobacteria;c__Alphaproteobacteria;o__Tistrellales;f__Tistrellaceae;g__Tistrella;s__Tistrella mobilis	GCF_000264455.2
TOPAZ_SPS1_P292		72	363929	6.098625	98.51	0.5	0	d__Bacteria;p__Proteobacteria;c__Alphaproteobacteria;o__Tistrellales;f__Tistrellaceae;g__Tistrella;s__Tistrella mobilis	GCF_000264455.2
TOPAZ_SPS2_P026		43	422011	3.959162	98.51	0.68	0	d__Bacteria;p__Proteobacteria;c__Alphaproteobacteria;o__Rhodospirillales;f__Terasakiellaceae;g__;s__
TOPAZ_SAS1_P057		107	219593	6.090308	98.51	1	0	d__Bacteria;p__Proteobacteria;c__Alphaproteobacteria;o__Tistrellales;f__Tistrellaceae;g__Tistrella;s__Tistrella mobilis	GCF_000264455.2
TOPAZ_SAS1_P121	NR	151	308446	5.225271	98.51	1.17	0	d__Bacteria;p__Bacteroidota;c__Bacteroidia;o__Chitinophagales;f__Saprospiraceae;g__UBA7328;s__UBA7328 sp002471345	GCA_002471345.1
TOPAZ_SPS4_P062		84	455035	4.207896	98.51	1.21	0	d__Bacteria;p__Proteobacteria;c__Alphaproteobacteria;o__Rhodospirillales;f__Terasakiellaceae;g__;s__
TOPAZ_SAS1_P063	NR	63	452544	4.78296	98.5	0.71	0	d__Bacteria;p__Proteobacteria;c__Alphaproteobacteria;o__Rhodobacterales;f__Rhodobacteraceae;g__Epibacterium;s__Epibacterium mobile	GCF_001681715.1
TOPAZ_NPM1_P124	NR	82	168444	3.383908	98.48	2.29	0	d__Bacteria;p__Proteobacteria;c__Alphaproteobacteria;o__Caulobacterales;f__Hyphomonadaceae;g__;s__
TOPAZ_IOM1_P026		312	78146	4.99034	98.47	2.08	72.73	d__Bacteria;p__Proteobacteria;c__Alphaproteobacteria;o__Rhodobacterales;f__Rhodobacteraceae;g__Epibacterium;s__Epibacterium mobile	GCF_001681715.1
TOPAZ_IOS1_P051	NR	59	348399	3.491222	98.46	2.19	10	d__Bacteria;p__Proteobacteria;c__Gammaproteobacteria;o__Nevskiales;f__Oceanococcaceae;g__Oceanococcus;s__Oceanococcus atlanticus	GCF_002088235.1
TOPAZ_IOS2_P011	NR	42	359209	4.279026	98.45	0.99	0	d__Bacteria;p__Bacteroidota;c__Bacteroidia;o__Cytophagales;f__Cyclobacteriaceae;g__Fabibacter;s__Fabibacter sp002296035	GCA_002296035.1
TOPAZ_SAS1_P087		82	298667	5.13562	98.43	1.24	66.67	d__Bacteria;p__Bacteroidota;c__Bacteroidia;o__Chitinophagales;f__Saprospiraceae;g__;s__
TOPAZ_NPM1_P034		156	284846	6.023333	98.43	1.41	40	d__Bacteria;p__Proteobacteria;c__Alphaproteobacteria;o__Rhizobiales;f__Beijerinckiaceae;g__Methylobacterium;s__Methylobacterium purpurogeneiscleroticus	GCA_001280155.1
TOPAZ_SPD1_P188		78	257282	3.036751	98.42	1.93	25	d__Bacteria;p__Proteobacteria;c__Alphaproteobacteria;o__Rhodobacterales;f__Rhodobacteraceae;g__Roseovarius;s__Roseovarius sp002720475	GCA_002720475.1
TOPAZ_NAS1_P088	NR	281	98331	3.277646	98.41	2.83	37.5	d__Bacteria;p__Proteobacteria;c__Alphaproteobacteria;o__UBA8366;f__UBA8366;g__GCA-002724395;s__GCA-002724395 sp002724395	GCA_002724395.1
TOPAZ_SAS3_P012	NR	206	155258	3.368359	98.4	0.73	0	d__Bacteria;p__Proteobacteria;c__Gammaproteobacteria;o__Pseudomonadales;f__UBA7434;g__;s__
TOPAZ_NAD1_P035		132	181193	4.775428	98.4	1.2	25	d__Bacteria;p__Proteobacteria;c__Alphaproteobacteria;o__Rhodobacterales;f__Rhodobacteraceae;g__Albimonas;s__Albimonas donghaensis	GCF_900106695.1
TOPAZ_SPD1_P053		79	202189	4.025477	98.4	1.6	50	d__Bacteria;p__Spirochaetota;c__Spirochaetia;o__Spirochaetales;f__Alkalispirochaetaceae;g__Alkalispirochaeta;s__Alkalispirochaeta sp002313505	GCA_002313505.1
TOPAZ_IOD1_P028	NR	39	288119	3.593408	98.4	2.02	0	d__Bacteria;p__Actinobacteriota;c__Actinomycetia;o__Actinomycetales;f__Microbacteriaceae;g__Microbacterium;s__Microbacterium sp900098805	GCF_900098805.1
TOPAZ_SPS2_P108		46	201988	2.738729	98.39	0	0	d__Bacteria;p__Bacteroidota;c__Bacteroidia;o__Flavobacteriales;f__Vicingaceae;g__UBA852;s__UBA852 sp002295925	GCA_002295925.1
TOPAZ_MSD1_P226	NR	171	90271	2.928241	98.39	0.72	50	d__Bacteria;p__Bacteroidota;c__Bacteroidia;o__Flavobacteriales;f__UA16;g__;s__
TOPAZ_SPS1_P449	NR	229	95857	3.362268	98.38	4.79	14.29	d__Bacteria;p__Planctomycetota;c__Phycisphaerae;o__Phycisphaerales;f__SM1A02;g__;s__
TOPAZ_IOF1_P001	NR	173	120035	3.953402	98.37	1.66	33.33	d__Bacteria;p__Campylobacterota;c__Campylobacteria;o__Campylobacterales;f__Arcobacteraceae;g__;s__
TOPAZ_IOD1_P004	NR	353	112292	4.432832	98.37	2.72	20	d__Bacteria;p__Verrucomicrobiota;c__Verrucomicrobiae;o__Verrucomicrobiales;f__Akkermansiaceae;g__SW10;s__SW10 sp002172625	GCA_002172625.1
TOPAZ_NPS1_P019		141	221895	4.544271	98.36	2	50	d__Bacteria;p__Proteobacteria;c__Alphaproteobacteria;o__Sphingomonadales;f__Sphingomonadaceae;g__Sphingobium;s__Sphingobium xenophagum	GCF_000367345.1
TOPAZ_IOS1_P094	NR	25	602997	2.869777	98.35	0.19	0	d__Bacteria;p__Bacteroidota;c__Bacteroidia;o__Flavobacteriales;f__Flavobacteriaceae;g__BACL21;s__BACL21 sp002707025	GCA_002707025.1
TOPAZ_SAS1_P124	NR	45	372679	3.532601	98.35	0.86	50	d__Bacteria;p__Bacteroidota;c__Bacteroidia;o__Flavobacteriales;f__Flavobacteriaceae;g__Winogradskyella;s__Winogradskyella sp002682935	GCA_002682935.1
TOPAZ_SPS1_P581		115	149774	3.649258	98.35	4.13	40	d__Bacteria;p__Proteobacteria;c__Alphaproteobacteria;o__Caulobacterales;f__Hyphomonadaceae;g__Hyphomonas;s__Hyphomonas sp002700305	GCA_002700305.1
TOPAZ_SPS1_P629	NR	227	167493	6.030729	98.35	4.73	0	d__Bacteria;p__Firmicutes_A;c__Clostridia;o__Peptostreptococcales;f__Caminicellaceae;g__Maledivibacter;s__
TOPAZ_SPS1_P349	NR	34	187019	2.298214	98.33	1.26	0	d__Bacteria;p__Proteobacteria;c__Gammaproteobacteria;o__Methylococcales;f__Cycloclasticaceae;g__Cycloclasticus;s__Cycloclasticus sp002700385	GCA_002700385.1
TOPAZ_NAS1_P130	NR	198	316518	6.210872	98.33	1.67	0	d__Bacteria;p__Planctomycetota;c__Planctomycetes;o__Planctomycetales;f__Planctomycetaceae;g__Planctomyces_B;s__Planctomyces_B sp002702685	GCA_002702685.1
TOPAZ_SPS4_P133	NR	89	238638	3.88933	98.31	0	0	d__Bacteria;p__Bacteroidota;c__Rhodothermia;o__Balneolales;f__Balneolaceae;g__UBA7797;s__UBA7797 sp002480645	GCA_002480645.1
TOPAZ_SPS2_P089		86	215602	3.732828	98.31	0.56	100	d__Bacteria;p__Bacteroidota;c__Rhodothermia;o__Balneolales;f__Balneolaceae;g__UBA7797;s__UBA7797 sp002480645	GCA_002480645.1
TOPAZ_NAM1_P123	NR	231	193236	5.492783	98.31	2.34	18.75	d__Bacteria;p__Actinobacteriota;c__Actinomycetia;o__Mycobacteriales;f__Mycobacteriaceae;g__Gordonia;s__Gordonia sp002700145	GCA_002700145.1
TOPAZ_SPD2_P021		55	297188	3.857767	98.31	2.53	0	d__Bacteria;p__Bacteroidota;c__Rhodothermia;o__Balneolales;f__Balneolaceae;g__UBA7797;s__UBA7797 sp002480645	GCA_002480645.1
TOPAZ_SPS1_P270		44	269365	3.002028	98.29	2.76	45.83	d__Bacteria;p__Proteobacteria;c__Alphaproteobacteria;o__Rhodobacterales;f__Rhodobacteraceae;g__Roseovarius;s__Roseovarius sp002720475	GCA_002720475.1
TOPAZ_SAS1_P031	NR	74	422470	3.758038	98.28	2.67	10.53	d__Bacteria;p__Proteobacteria;c__Gammaproteobacteria;o__Pseudomonadales;f__UBA7434;g__UBA7434;s__
TOPAZ_MSD1_P184	NR	26	669335	3.363248	98.27	1.22	16.67	d__Bacteria;p__Proteobacteria;c__Alphaproteobacteria;o__Caulobacterales;f__Hyphomonadaceae;g__Ponticaulis;s__Ponticaulis sp002173095	GCA_002173095.1
TOPAZ_IOS1_P128	NR	70	156227	2.1762	98.26	0.58	0	d__Bacteria;p__Proteobacteria;c__Gammaproteobacteria;o__UBA1113;f__UBA1113;g__GCA-2707205;s__GCA-2707205 sp002707205	GCA_002707205.1
TOPAZ_NAM1_P116	NR	43	234746	2.079604	98.25	1.17	0	d__Bacteria;p__Proteobacteria;c__Gammaproteobacteria;o__Legionellales;f__Legionellaceae;g__GCA-2863045;s__GCA-2863045 sp002863045	GCA_002863045.1
TOPAZ_NAS1_P165		50	252199	2.009314	98.25	1.17	0	d__Bacteria;p__Proteobacteria;c__Gammaproteobacteria;o__Legionellales;f__Legionellaceae;g__GCA-2863045;s__GCA-2863045 sp002863045	GCA_002863045.1
TOPAZ_SPS1_P290		48	221596	2.327152	98.25	1.26	0	d__Bacteria;p__Proteobacteria;c__Gammaproteobacteria;o__Methylococcales;f__Cycloclasticaceae;g__Cycloclasticus;s__Cycloclasticus sp002700385	GCA_002700385.1
TOPAZ_SPS1_P236		123	224008	4.288764	98.23	0.75	0	d__Bacteria;p__Proteobacteria;c__Gammaproteobacteria;o__Pseudomonadales;f__Pseudomonadaceae;g__Pseudomonas_A;s__Pseudomonas_A balearica	GCF_000818015.1
TOPAZ_SPX1_P075		68	303722	3.621186	98.22	0	0	d__Bacteria;p__Proteobacteria;c__Gammaproteobacteria;o__Pseudomonadales;f__Spongiibacteraceae;g__Spongiibacter;s__Spongiibacter tropicus	GCF_000420325.1
TOPAZ_SAS1_P098	NR	30	428336	3.276586	98.21	0.19	0	d__Bacteria;p__Proteobacteria;c__Alphaproteobacteria;o__Caulobacterales;f__Maricaulaceae;g__Oceanicaulis;s__Oceanicaulis sp000152745	GCF_000152745.1
TOPAZ_SPS1_P543		52	501389	3.140705	98.21	0.52	16.67	d__Bacteria;p__Proteobacteria;c__Alphaproteobacteria;o__Caulobacterales;f__Maricaulaceae;g__Oceanicaulis;s__Oceanicaulis sp000152745	GCF_000152745.1
TOPAZ_NPS1_P012		133	91627	2.992443	98.2	1.4	14.29	d__Bacteria;p__Proteobacteria;c__Alphaproteobacteria;o__Sphingomonadales;f__Emcibacteraceae;g__Emcibacter;s__Emcibacter sp002380195	GCF_005849285.1
TOPAZ_IOD2_P002	NR	44	304235	3.098079	98.19	0.86	0	d__Bacteria;p__Actinobacteriota;c__Actinomycetia;o__Propionibacteriales;f__Nocardioidaceae;g__Aeromicrobium;s__
TOPAZ_NAX1_P029	NR	105	158027	3.355389	98.17	0.61	0	d__Bacteria;p__Actinobacteriota;c__Actinomycetia;o__Actinomycetales;f__Microbacteriaceae;g__Microbacterium;s__Microbacterium sp900098805	GCF_900098805.1
TOPAZ_IOS1_P069		69	237812	3.259071	98.17	1.32	16.67	d__Bacteria;p__Proteobacteria;c__Gammaproteobacteria;o__Burkholderiales;f__Burkholderiaceae;g__Limnobacter;s__Limnobacter sp002954425	GCF_002954425.1
TOPAZ_SAD1_P116		35	385159	3.110566	98.16	0.76	66.67	d__Bacteria;p__Proteobacteria;c__Alphaproteobacteria;o__Caulobacterales;f__Maricaulaceae;g__Oceanicaulis;s__Oceanicaulis sp000152745	GCF_000152745.1
TOPAZ_SPD1_P166		156	313358	5.38181	98.16	1.33	12.5	d__Bacteria;p__Proteobacteria;c__Gammaproteobacteria;o__Enterobacterales;f__Alteromonadaceae;g__Paraglaciecola;s__Paraglaciecola mesophila	GCF_000315015.1
TOPAZ_NPD1_P036		40	322146	3.179117	98.15	0.21	0	d__Bacteria;p__Proteobacteria;c__Gammaproteobacteria;o__Burkholderiales;f__Burkholderiaceae;g__Limnobacter;s__Limnobacter sp002954425	GCF_002954425.1
TOPAZ_NAS1_P051	NR	47	369527	3.867634	98.15	0.88	50	d__Bacteria;p__Proteobacteria;c__Gammaproteobacteria;o__Burkholderiales;f__Burkholderiaceae;g__Aquabacterium;s__
TOPAZ_NPS1_P002		69	306526	3.259992	98.15	2.41	7.69	d__Bacteria;p__Proteobacteria;c__Alphaproteobacteria;o__Caulobacterales;f__Maricaulaceae;g__Oceanicaulis;s__Oceanicaulis sp000152745	GCF_000152745.1
TOPAZ_SPS1_P157		52	523346	5.61054	98.15	3.13	0	d__Bacteria;p__Proteobacteria;c__Gammaproteobacteria;o__Pseudomonadales;f__Ketobacteraceae;g__Ketobacter;s__Ketobacter sp002471665	GCA_002471665.1
TOPAZ_NAS1_P193		49	421693	5.543055	98.15	3.87	0	d__Bacteria;p__Proteobacteria;c__Gammaproteobacteria;o__Pseudomonadales;f__Ketobacteraceae;g__Ketobacter;s__Ketobacter sp002471665	GCA_002471665.1
TOPAZ_SPS2_P069	NR	221	109625	4.458687	98.14	1.69	11.11	d__Bacteria;p__Proteobacteria;c__Alphaproteobacteria;o__Rhodobacterales;f__Rhodobacteraceae;g__Vannielia;s__
TOPAZ_NAS1_P124	NR	136	251966	6.247882	98.14	2.93	25	d__Bacteria;p__Proteobacteria;c__Alphaproteobacteria;o__Rhizobiales;f__Stappiaceae;g__Roseibium;s__
TOPAZ_MSD1_P166	NR	53	132621	1.848474	98.12	0.32	0	d__Bacteria;p__Proteobacteria;c__Alphaproteobacteria;o__Parvibaculales;f__RS24;g__UBA7378;s__UBA7378 sp002469805	GCA_002469805.1
TOPAZ_SPS1_P318		105	261492	3.51931	98.12	0.9	33.33	d__Bacteria;p__Bacteroidota;c__Bacteroidia;o__Flavobacteriales;f__Schleiferiaceae;g__UBA7878;s__UBA7878 sp002501205	GCA_002501205.1
TOPAZ_SPD1_P186		160	128507	4.526262	98.12	2.27	44.44	d__Bacteria;p__Proteobacteria;c__Alphaproteobacteria;o__Rhizobiales;f__Stappiaceae;g__Stappia;s__Stappia sp002722295	GCA_002722295.1
TOPAZ_SAD1_P029		248	179742	4.575322	98.12	4.63	3.45	d__Bacteria;p__Bacteroidota;c__Bacteroidia;o__Flavobacteriales;f__Flavobacteriaceae;g__Zunongwangia;s__Zunongwangia profunda	GCF_000023465.1
TOPAZ_NAD1_P031	NR	98	253065	5.973251	98.11	1.72	33.33	d__Bacteria;p__Proteobacteria;c__Gammaproteobacteria;o__Burkholderiales;f__Burkholderiaceae;g__Cupriavidus;s__Cupriavidus pauculus_A	GCF_000974605.1
TOPAZ_NAS1_P016		59	267287	5.867371	98.11	1.87	22.22	d__Bacteria;p__Proteobacteria;c__Gammaproteobacteria;o__Burkholderiales;f__Burkholderiaceae;g__Cupriavidus;s__Cupriavidus pauculus_A	GCF_000974605.1
TOPAZ_NAS1_P143	NR	25	646782	3.076425	98.1	0	0	d__Bacteria;p__Bacteroidota;c__Bacteroidia;o__Flavobacteriales;f__Flavobacteriaceae;g__Aequorivita;s__Aequorivita aquimaris	GCF_001573155.1
TOPAZ_NPS1_P166		37	258521	3.058777	98.1	0	0	d__Bacteria;p__Bacteroidota;c__Bacteroidia;o__Flavobacteriales;f__Flavobacteriaceae;g__Aequorivita;s__Aequorivita aquimaris	GCF_001573155.1
TOPAZ_NAS1_P050		73	174094	3.492731	98.1	4.05	18.75	d__Bacteria;p__Proteobacteria;c__Alphaproteobacteria;o__Caulobacterales;f__Hyphomonadaceae;g__Hyphomonas;s__Hyphomonas sp002700305	GCA_002700305.1
TOPAZ_SPS1_P571	NR	210	141938	4.751396	98.08	2.13	61.11	d__Bacteria;p__Proteobacteria;c__Alphaproteobacteria;o__Rhodobacterales;f__Rhodobacteraceae;g__Salipiger;s__Salipiger profundus	GCF_001969385.1
TOPAZ_IOS1_P068	NR	85	250163	4.293883	98.06	1.41	12.5	d__Bacteria;p__Proteobacteria;c__Gammaproteobacteria;o__Enterobacterales;f__Alteromonadaceae;g__Alteromonas;s__
TOPAZ_IOD3_P020		52	287655	3.764199	98.06	2.06	11.11	d__Bacteria;p__Actinobacteriota;c__Actinomycetia;o__Actinomycetales;f__Microbacteriaceae;g__Microbacterium;s__Microbacterium sp900098805	GCF_900098805.1
TOPAZ_NAS1_P020	NR	93	138726	2.884558	98.04	0.57	0	d__Bacteria;p__Planctomycetota;c__Phycisphaerae;o__Phycisphaerales;f__SM1A02;g__UBA1668;s__UBA1668 sp002702575	GCA_002702575.1
TOPAZ_IOD1_P022		161	87819	3.326616	98.04	1.62	66.67	d__Bacteria;p__Proteobacteria;c__Alphaproteobacteria;o__Caulobacterales;f__Maricaulaceae;g__Maricaulis;s__Maricaulis sp002707795	GCA_002707795.1
TOPAZ_SPX1_P005	NR	65	194239	3.513833	98.03	0.91	0	d__Bacteria;p__Proteobacteria;c__Gammaproteobacteria;o__Nevskiales;f__Oceanococcaceae;g__Abyssibacter;s__
TOPAZ_IOS1_P075		542	56662	5.000577	98.03	1.02	12.5	d__Bacteria;p__Cyanobacteria;c__Cyanobacteriia;o__Cyanobacteriales;f__Microcystaceae;g__Crocosphaera;s__Crocosphaera watsonii	GCF_000167195.1
TOPAZ_NPS1_P145	NR	124	229729	4.493475	98.03	1.61	33.33	d__Bacteria;p__Proteobacteria;c__Alphaproteobacteria;o__Rhizobiales;f__Stappiaceae;g__Stappia;s__Stappia sp002722295	GCA_002722295.1
TOPAZ_NAS1_P069	NR	40	570732	4.422242	98.02	1.41	0	d__Bacteria;p__Bacteroidota;c__Bacteroidia;o__Flavobacteriales;f__Flavobacteriaceae;g__Muricauda;s__Muricauda sp002699205	GCA_002699205.1
TOPAZ_NPS1_P024	NR	157	148722	5.198674	98.02	2.31	0	d__Bacteria;p__Bacteroidota;c__Bacteroidia;o__Chitinophagales;f__Saprospiraceae;g__GCA-2698985;s__GCA-2698985 sp002698985	GCA_002698985.1
TOPAZ_SPS2_P028	NR	36	627890	4.427679	98.01	0.5	0	d__Bacteria;p__Proteobacteria;c__Alphaproteobacteria;o__Rhodospirillales;f__;g__;s__
TOPAZ_SPS2_P086		34	628612	4.424562	98.01	0.5	0	d__Bacteria;p__Proteobacteria;c__Alphaproteobacteria;o__Rhodospirillales;f__;g__;s__
TOPAZ_SPS1_P503		107	354096	4.01231	98.01	3.02	0	d__Bacteria;p__Proteobacteria;c__Gammaproteobacteria;o__Xanthomonadales;f__Wenzhouxiangellaceae;g__GCA-2722315;s__GCA-2722315 sp002722315	GCA_002722315.1
TOPAZ_SPD1_P271		122	277467	4.010026	98.01	3.05	0	d__Bacteria;p__Proteobacteria;c__Gammaproteobacteria;o__Xanthomonadales;f__Wenzhouxiangellaceae;g__GCA-2722315;s__GCA-2722315 sp002722315	GCA_002722315.1
TOPAZ_SPS2_P017	NR	103	333774	6.277794	98.01	3.24	0	d__Bacteria;p__Bacteroidota;c__Bacteroidia;o__Bacteroidales;f__Prolixibacteraceae;g__Draconibacterium;s__
TOPAZ_NPD1_P094		88	410367	4.854339	98	0.2	0	d__Bacteria;p__Proteobacteria;c__Alphaproteobacteria;o__Rhodobacterales;f__Rhodobacteraceae;g__Albimonas;s__Albimonas donghaensis	GCF_900106695.1
TOPAZ_SPS1_P422	NR	248	105761	3.677441	97.99	2.07	75	d__Bacteria;p__Desulfobacterota;c__Desulfovibrionia;o__Desulfovibrionales;f__Desulfovibrionaceae;g__Pseudodesulfovibrio;s__Pseudodesulfovibrio profundus	GCF_900217235.1
TOPAZ_SPD1_P159		150	137034	4.748082	97.99	3.06	7.69	d__Bacteria;p__Proteobacteria;c__Alphaproteobacteria;o__Rhizobiales;f__Stappiaceae;g__Stappia;s__Stappia sp002709505	GCA_002709505.1
TOPAZ_MSD1_P103	NR	82	121443	2.000961	97.98	0.87	66.67	d__Bacteria;p__Proteobacteria;c__Alphaproteobacteria;o__Puniceispirillales;f__UBA1172;g__UBA1172;s__UBA1172 sp002457135	GCA_002457135.1
TOPAZ_SPS4_P089		198	168760	4.388768	97.98	1.95	23.08	d__Bacteria;p__Proteobacteria;c__Alphaproteobacteria;o__Rhodobacterales;f__Rhodobacteraceae;g__Vannielia;s__
TOPAZ_SPD1_P330	NR	148	114473	3.732011	97.98	4.45	21.05	d__Bacteria;p__Proteobacteria;c__Gammaproteobacteria;o__Nevskiales;f__Salinisphaeraceae;g__Salinisphaera;s__Salinisphaera sp002433465	GCA_002433465.1
TOPAZ_NPD1_P055		112	181709	4.241193	97.97	3.38	0	d__Bacteria;p__Verrucomicrobiota;c__Verrucomicrobiae;o__Opitutales;f__Puniceicoccaceae;g__BACL24;s__BACL24 sp002729725	GCA_002729725.1
TOPAZ_SPX1_P012	NR	251	253778	6.172441	97.97	4.73	0	d__Bacteria;p__Verrucomicrobiota;c__Verrucomicrobiae;o__Pedosphaerales;f__AAA164-E04;g__UBA2970;s__UBA2970 sp002348345	GCA_002348345.1
TOPAZ_SPS1_P212		238	130167	4.598099	97.96	2.04	33.33	d__Bacteria;p__Verrucomicrobiota;c__Verrucomicrobiae;o__Verrucomicrobiales;f__Akkermansiaceae;g__Roseibacillus;s__Roseibacillus sp002721695	GCA_002721695.1
TOPAZ_IOS3_P011	NR	194	175656	3.311663	97.96	2.83	38.46	d__Bacteria;p__Proteobacteria;c__Alphaproteobacteria;o__Caulobacterales;f__Maricaulaceae;g__Oceanicaulis;s__
TOPAZ_MSS1_P166		400	99966	5.010968	97.96	3.74	4.55	d__Bacteria;p__Proteobacteria;c__Alphaproteobacteria;o__UBA8366;f__UBA8366;g__UBA6544;s__
TOPAZ_NPM1_P147		68	241592	2.845137	97.95	0.2	0	d__Bacteria;p__Bacteroidota;c__Bacteroidia;o__Flavobacteriales;f__Flavobacteriaceae;g__BACL21;s__BACL21 sp002707025	GCA_002707025.1
TOPAZ_MSS1_P033	NR	134	129437	3.86787	97.94	1.63	20	d__Bacteria;p__Bacteroidota;c__Bacteroidia;o__Flavobacteriales;f__Flavobacteriaceae;g__Muricauda;s__Muricauda sp002167435	GCA_002167435.2
TOPAZ_SPM1_P049	NR	140	187039	4.478407	97.93	2.2	33.33	d__Bacteria;p__Proteobacteria;c__Alphaproteobacteria;o__Rhodobacterales;f__Rhodobacteraceae;g__Sulfitobacter;s__
TOPAZ_SPS1_P130		390	133198	5.711888	97.93	4.36	11.11	d__Bacteria;p__Proteobacteria;c__Gammaproteobacteria;o__Pseudomonadales;f__Ketobacteraceae;g__Ketobacter;s__Ketobacter sp002471665	GCA_002471665.1
TOPAZ_SOS1_P014		293	114179	4.520569	97.92	4.19	59.26	d__Bacteria;p__Proteobacteria;c__Gammaproteobacteria;o__Enterobacterales;f__Alteromonadaceae;g__Paraglaciecola;s__
TOPAZ_IOZ1_P014		125	145494	2.860501	97.9	1.01	50	d__Bacteria;p__Bacteroidota;c__Bacteroidia;o__Flavobacteriales;f__Flavobacteriaceae;g__BACL21;s__BACL21 sp002707025	GCA_002707025.1
TOPAZ_SAS1_P035	NR	269	153142	4.156019	97.9	3.43	18.18	d__Bacteria;p__Proteobacteria;c__Gammaproteobacteria;o__Pseudomonadales;f__Spongiibacteraceae;g__Oceanicoccus;s__Oceanicoccus sp000169075	GCF_000169075.1
TOPAZ_SAM1_P018		38	304595	3.276137	97.89	0.43	50	d__Bacteria;p__Proteobacteria;c__Alphaproteobacteria;o__Caulobacterales;f__Maricaulaceae;g__Oceanicaulis;s__Oceanicaulis sp000152745	GCF_000152745.1
TOPAZ_NAD1_P007	NR	72	384365	5.774178	97.88	0.06	100	d__Bacteria;p__Proteobacteria;c__Gammaproteobacteria;o__Burkholderiales;f__Burkholderiaceae;g__Herbaspirillum;s__Herbaspirillum huttiense	GCF_004367745.1
TOPAZ_SPD1_P135		187	145429	5.422081	97.88	3.55	0	d__Bacteria;p__Proteobacteria;c__Gammaproteobacteria;o__Pseudomonadales;f__Ketobacteraceae;g__Ketobacter;s__Ketobacter sp002471665	GCA_002471665.1
TOPAZ_IOD1_P061	NR	249	163840	4.436074	97.87	1.37	37.5	d__Bacteria;p__Proteobacteria;c__Gammaproteobacteria;o__Pseudomonadales;f__Saccharospirillaceae_A;g__UBA2009;s__UBA2009 sp002706025	GCA_002706025.1
TOPAZ_SPD1_P272		83	273965	4.728266	97.87	1.95	12.5	d__Bacteria;p__Proteobacteria;c__Alphaproteobacteria;o__Rhizobiales;f__Stappiaceae;g__Stappia;s__Stappia sp002709505	GCA_002709505.1
TOPAZ_NPS1_P133		92	185276	3.128601	97.86	2.46	35.71	d__Bacteria;p__Proteobacteria;c__Alphaproteobacteria;o__Rhodobacterales;f__Rhodobacteraceae;g__Roseovarius;s__Roseovarius sp002720475	GCA_002720475.1
TOPAZ_SAD1_P096		49	233416	2.25076	97.85	0.54	0	d__Bacteria;p__Bacteroidota;c__Bacteroidia;o__Flavobacteriales;f__UA16;g__UBA974;s__UBA974 sp002700285	GCA_002700285.1
TOPAZ_IOM1_P013	NR	77	484241	4.213736	97.85	2.15	0	d__Bacteria;p__Planctomycetota;c__UBA1135;o__UBA1135;f__GCA-002686595;g__GCA-2686265;s__GCA-2686265 sp002686265	GCA_002686265.1
TOPAZ_SPD1_P277	NR	210	184025	4.32702	97.85	2.69	0	d__Bacteria;p__Planctomycetota;c__UBA1135;o__UBA1135;f__GCA-002686595;g__GCA-2686265;s__
TOPAZ_SAM1_P014		58	261225	3.412771	97.84	0.05	0	d__Bacteria;p__Proteobacteria;c__Gammaproteobacteria;o__Pseudomonadales;f__Spongiibacteraceae;g__Spongiibacter;s__Spongiibacter tropicus	GCF_000420325.1
TOPAZ_SPS1_P506	NR	147	210920	4.227914	97.84	0.61	20	d__Bacteria;p__Proteobacteria;c__Gammaproteobacteria;o__Pseudomonadales;f__Pseudomonadaceae;g__Pseudomonas_A;s__Pseudomonas_A balearica	GCF_000818015.1
TOPAZ_SPS1_P392		85	100394	1.962021	97.83	0.87	100	d__Bacteria;p__Bacteroidota;c__Bacteroidia;o__Flavobacteriales;f__Flavobacteriaceae;g__UBA7428;s__UBA7428 sp002708445	GCA_002708445.1
TOPAZ_SPX1_P057		217	144885	4.855731	97.81	4.83	7.14	d__Bacteria;p__Bacteroidota;c__Rhodothermia;o__Rhodothermales;f__Rubricoccaceae;g__Rubrivirga;s__Rubrivirga sp002283555	GCF_002283555.1
TOPAZ_IOM1_P046	NR	54	194091	1.965087	97.8	0	0	d__Bacteria;p__Marinisomatota;c__Marinisomatia;o__Marinisomatales;f__TCS55;g__TCS55;s__TCS55 sp002471845	GCA_002471845.1
TOPAZ_MSS1_P011	NR	33	238946	1.550723	97.8	3.3	25	d__Bacteria;p__Proteobacteria;c__Alphaproteobacteria;o__TMED127;f__TMED127;g__GCA-2691145;s__GCA-2691145 sp002691145	GCA_002691145.1
TOPAZ_SPD1_P078	NR	382	132806	6.082604	97.8	3.3	0	d__Bacteria;p__Poribacteria;c__WGA-4E;o__WGA-4E;f__UBA9662;g__UBA9662;s__UBA9662 sp002690165	GCA_002690165.1
TOPAZ_NAS1_P102	NR	165	236562	4.551942	97.8	3.4	18.18	d__Bacteria;p__Proteobacteria;c__Alphaproteobacteria;o__Rhizobiales;f__Rhizobiaceae;g__Nitratireductor;s__Nitratireductor sp002697745	GCA_002697745.1
TOPAZ_NAM1_P117		68	365699	5.803973	97.79	0.8	12.5	d__Bacteria;p__Proteobacteria;c__Gammaproteobacteria;o__Burkholderiales;f__Burkholderiaceae;g__Herbaspirillum;s__Herbaspirillum huttiense	GCF_004367745.1
TOPAZ_SAS1_P009	NR	205	88445	3.499944	97.79	1.61	0	d__Bacteria;p__Planctomycetota;c__UBA1135;o__UBA1135;f__GCA-002686595;g__;s__
TOPAZ_SPS1_P331		49	374040	4.105209	97.79	1.7	11.11	d__Bacteria;p__Proteobacteria;c__Alphaproteobacteria;o__Rhizobiales;f__Rhizobiaceae;g__Zhengella;s__Zhengella sp002708825	GCA_002708825.1
TOPAZ_SPS1_P322		238	138941	4.864808	97.77	0.53	0	d__Bacteria;p__Proteobacteria;c__Alphaproteobacteria;o__Rhodobacterales;f__Rhodobacteraceae;g__Albimonas;s__Albimonas donghaensis	GCF_900106695.1
TOPAZ_NAS1_P073	NR	7	629175	2.188943	97.76	0	0	d__Bacteria;p__Proteobacteria;c__Alphaproteobacteria;o__Sphingomonadales;f__Emcibacteraceae;g__GCA-2700365;s__GCA-2700365 sp002700365	GCA_002700365.1
TOPAZ_NPS1_P154		13	384298	2.183908	97.76	0	0	d__Bacteria;p__Proteobacteria;c__Alphaproteobacteria;o__Sphingomonadales;f__Emcibacteraceae;g__GCA-2700365;s__GCA-2700365 sp002700365	GCA_002700365.1
TOPAZ_SPS1_P006		374	82349	5.970442	97.76	1.16	25	d__Bacteria;p__Proteobacteria;c__Alphaproteobacteria;o__Tistrellales;f__Tistrellaceae;g__Tistrella;s__Tistrella mobilis	GCF_000264455.2
TOPAZ_IOS1_P033		183	97831	3.452737	97.76	1.35	57.14	d__Bacteria;p__Proteobacteria;c__Alphaproteobacteria;o__Caulobacterales;f__Maricaulaceae;g__Maricaulis;s__Maricaulis sp002707795	GCA_002707795.1
TOPAZ_NAS1_P029	NR	163	122123	3.417174	97.76	1.42	80	d__Bacteria;p__Proteobacteria;c__Gammaproteobacteria;o__Pseudomonadales;f__Porticoccaceae;g__BRH-c0;s__BRH-c0 sp002702725	GCA_002702725.1
TOPAZ_SPS2_P015		90	192232	3.855595	97.75	0	0	d__Bacteria;p__Bacteroidota;c__Rhodothermia;o__Balneolales;f__Balneolaceae;g__UBA7797;s__UBA7797 sp002480645	GCA_002480645.1
TOPAZ_SPS4_P058		79	253438	3.78518	97.75	0.56	0	d__Bacteria;p__Bacteroidota;c__Rhodothermia;o__Balneolales;f__Balneolaceae;g__UBA7797;s__UBA7797 sp002480645	GCA_002480645.1
TOPAZ_NPD1_P043	NR	39	489894	3.453444	97.75	1.48	0	d__Bacteria;p__Proteobacteria;c__Gammaproteobacteria;o__Pseudomonadales;f__Saccharospirillaceae_A;g__Oleibacter;s__Oleibacter sp002298335	GCA_002298335.1
TOPAZ_NAS1_P041		258	239047	7.826728	97.75	4.49	25	d__Bacteria;p__Planctomycetota;c__Planctomycetes;o__Planctomycetales;f__Planctomycetaceae;g__;s__
TOPAZ_NPS1_P111	NR	245	246515	6.808477	97.73	0	0	d__Bacteria;p__Planctomycetota;c__Phycisphaerae;o__Phycisphaerales;f__Phycisphaeraceae;g__UBA7800;s__UBA7800 sp002704825	GCA_002704825.1
TOPAZ_SPS1_P580	NR	101	271169	6.133954	97.73	0	0	d__Bacteria;p__Planctomycetota;c__Phycisphaerae;o__Phycisphaerales;f__Phycisphaeraceae;g__UBA7800;s__UBA7800 sp002480565	GCA_002480565.1
TOPAZ_SPS1_P300	NR	13	1001057	3.107946	97.73	0	0	d__Bacteria;p__Planctomycetota;c__Phycisphaerae;o__Phycisphaerales;f__SM1A02;g__GCA-2732755;s__
TOPAZ_NPD1_P042		113	271169	6.123032	97.73	0	0	d__Bacteria;p__Planctomycetota;c__Phycisphaerae;o__Phycisphaerales;f__Phycisphaeraceae;g__UBA7800;s__UBA7800 sp002480565	GCA_002480565.1
TOPAZ_SPS1_P625		14	704752	3.106894	97.73	0	0	d__Bacteria;p__Planctomycetota;c__Phycisphaerae;o__Phycisphaerales;f__SM1A02;g__GCA-2732755;s__
TOPAZ_SPS2_P063		117	266591	6.154258	97.73	0	0	d__Bacteria;p__Planctomycetota;c__Phycisphaerae;o__Phycisphaerales;f__Phycisphaeraceae;g__UBA7800;s__UBA7800 sp002480565	GCA_002480565.1
TOPAZ_SPS1_P158		105	271158	6.156316	97.73	0	0	d__Bacteria;p__Planctomycetota;c__Phycisphaerae;o__Phycisphaerales;f__Phycisphaeraceae;g__UBA7800;s__UBA7800 sp002480565	GCA_002480565.1
TOPAZ_IOD1_P072	NR	96	149527	3.658899	97.73	0.78	0	d__Bacteria;p__Proteobacteria;c__Gammaproteobacteria;o__Pseudomonadales;f__Pseudomonadaceae;g__Pseudomonas_D;s__Pseudomonas_D pachastrellae	GCF_900114765.1
TOPAZ_IOM1_P010	NR	118	179815	2.782433	97.73	1.14	100	d__Bacteria;p__Planctomycetota;c__Phycisphaerae;o__SM23-33;f__SM23-33;g__;s__
TOPAZ_MSD1_P122	NR	174	98596	3.342094	97.73	1.7	0	d__Bacteria;p__Planctomycetota;c__Phycisphaerae;o__Phycisphaerales;f__SM1A02;g__UBA12014;s__UBA12014 sp002167845	GCA_002167845.2
TOPAZ_NAS1_P212	NR	109	262466	5.334889	97.73	2.27	50	d__Bacteria;p__Planctomycetota;c__Phycisphaerae;o__Phycisphaerales;f__Phycisphaeraceae;g__;s__
TOPAZ_SAD1_P093	NR	98	100284	2.173549	97.7	0	0	d__Bacteria;p__Proteobacteria;c__Gammaproteobacteria;o__UBA1113;f__UBA1113;g__;s__
TOPAZ_NAS1_P070	NR	92	549771	6.777724	97.7	1.15	0	d__Bacteria;p__Planctomycetota;c__Planctomycetes;o__Pirellulales;f__Ga0077529;g__GCA-2702655;s__GCA-2702655 sp002702655	GCA_002702655.1
TOPAZ_NPD1_P033	NR	156	62035	2.343205	97.7	2.01	20	d__Bacteria;p__Firmicutes;c__Bacilli;o__Staphylococcales;f__Salinicoccaceae;g__Salinicoccus;s__Salinicoccus roseus	GCF_003814515.1
TOPAZ_NAS1_P107	NR	111	285560	6.193913	97.7	3.75	13.33	d__Bacteria;p__Proteobacteria;c__Gammaproteobacteria;o__Burkholderiales;f__Burkholderiaceae;g__Pelomonas;s__Pelomonas puraquae	GCF_002205845.1
TOPAZ_MSS1_P087		58	107995	1.882337	97.68	3.84	46.15	d__Bacteria;p__Proteobacteria;c__Alphaproteobacteria;o__Parvibaculales;f__RS24;g__UBA7378;s__UBA7378 sp002469805	GCA_002469805.1
TOPAZ_NAS1_P021	NR	174	194442	5.516726	97.67	4.07	40	d__Bacteria;p__Proteobacteria;c__Alphaproteobacteria;o__Caulobacterales;f__Caulobacteraceae;g__Caulobacter;s__Caulobacter sp003931565	GCF_003931565.1
TOPAZ_NPD1_P051		38	399396	4.628184	97.65	1.18	100	d__Bacteria;p__Spirochaetota;c__Leptospirae;o__Leptospirales;f__Leptonemataceae;g__UBA3465;s__UBA3465 sp002729885	GCA_002729885.1
TOPAZ_SAS4_P009	NR	111	145260	3.006671	97.65	2.08	14.29	d__Bacteria;p__Proteobacteria;c__Gammaproteobacteria;o__Pseudomonadales;f__UBA7434;g__;s__
TOPAZ_SPS1_P165		204	138532	4.775145	97.65	2.93	100	d__Bacteria;p__Spirochaetota;c__Leptospirae;o__Leptospirales;f__Leptonemataceae;g__UBA3465;s__UBA3465 sp002717505	GCA_002717505.1
TOPAZ_SPD1_P086		121	354081	3.989383	97.64	3.02	0	d__Bacteria;p__Proteobacteria;c__Gammaproteobacteria;o__Xanthomonadales;f__Wenzhouxiangellaceae;g__GCA-2722315;s__GCA-2722315 sp002722315	GCA_002722315.1
TOPAZ_SPS1_P424		154	138712	3.440367	97.63	0	0	d__Bacteria;p__Planctomycetota;c__Planctomycetes;o__Pirellulales;f__UBA7805;g__UBA7805;s__UBA7805 sp002480485	GCA_002480485.1
TOPAZ_SPS4_P027		121	341932	4.163443	97.63	0	0	d__Bacteria;p__Desulfobacterota;c__Desulfovibrionia;o__Desulfovibrionales;f__Desulfovibrionaceae;g__Maridesulfovibrio;s__
TOPAZ_SPS2_P011		201	152535	3.440559	97.63	0	0	d__Bacteria;p__Planctomycetota;c__Planctomycetes;o__Pirellulales;f__UBA7805;g__UBA7805;s__UBA7805 sp002480485	GCA_002480485.1
TOPAZ_SPD1_P156	NR	137	428198	6.867275	97.63	1.15	0	d__Bacteria;p__Planctomycetota;c__Planctomycetes;o__Pirellulales;f__Pirellulaceae;g__GCA-2718815;s__GCA-2718815 sp002726515	GCA_002726515.1
TOPAZ_SPS2_P075		185	133306	3.429888	97.63	1.15	100	d__Bacteria;p__Planctomycetota;c__Planctomycetes;o__Pirellulales;f__UBA7805;g__UBA7805;s__UBA7805 sp002480485	GCA_002480485.1
TOPAZ_NPD1_P001	NR	155	163114	3.62693	97.63	3.16	29.41	d__Bacteria;p__Proteobacteria;c__Alphaproteobacteria;o__Sphingomonadales;f__Sphingomonadaceae;g__Sphingobium;s__Sphingobium xenophagum	GCF_000367345.1
TOPAZ_RSD1_P018	NR	372	155251	6.902458	97.63	3.74	25	d__Bacteria;p__Planctomycetota;c__Planctomycetes;o__Pirellulales;f__Pirellulaceae;g__GCA-2723275;s__GCA-2723275 sp002723275	GCA_002723275.1
TOPAZ_SPS1_P532		153	152289	3.895727	97.61	2.08	62.5	d__Bacteria;p__Proteobacteria;c__Alphaproteobacteria;o__Rhodospirillales;f__UBA1479;g__UBA1479;s__
TOPAZ_SPS1_P440	NR	136	288445	4.775141	97.58	0	0	d__Bacteria;p__Planctomycetota;c__Planctomycetes;o__Pirellulales;f__Pirellulaceae;g__UBA721;s__UBA721 sp002701385	GCA_002701385.1
TOPAZ_NPD1_P061		202	238073	7.112392	97.58	0	0	d__Bacteria;p__Planctomycetota;c__Planctomycetes;o__Pirellulales;f__Pirellulaceae;g__Mariniblastus;s__
TOPAZ_NPD1_P080		29	596123	4.363056	97.58	0.89	0	d__Bacteria;p__Bacteroidota;c__Bacteroidia;o__Flavobacteriales;f__Flavobacteriaceae;g__Euzebyella;s__Euzebyella marina	GCF_003687485.1
TOPAZ_SPD1_P303		247	118020	3.526287	97.58	1.3	66.67	d__Bacteria;p__Proteobacteria;c__Alphaproteobacteria;o__Parvibaculales;f__Parvibaculaceae;g__Parvibaculum;s__Parvibaculum sp002480495	GCA_002480495.1
TOPAZ_SPX1_P070		283	125565	4.486897	97.58	2.06	33.33	d__Bacteria;p__Planctomycetota;c__Planctomycetes;o__Pirellulales;f__Pirellulaceae;g__UBA721;s__UBA721 sp002348315	GCA_002348315.1
TOPAZ_NPD1_P104		90	190028	4.211176	97.58	3.39	38.1	d__Bacteria;p__Proteobacteria;c__Gammaproteobacteria;o__Enterobacterales;f__Alteromonadaceae;g__Alteromonas;s__Alteromonas australica	GCF_000730385.1
TOPAZ_NAX1_P038	NR	72	245528	4.565155	97.58	3.53	0	d__Bacteria;p__Planctomycetota;c__Planctomycetes;o__Pirellulales;f__Pirellulaceae;g__Mariniblastus;s__
TOPAZ_SAM1_P047	NR	437	60726	4.236495	97.56	0	0	d__Bacteria;p__Planctomycetota;c__Phycisphaerae;o__Phycisphaerales;f__Phycisphaeraceae;g__ARS1224;s__ARS1224 sp002688155	GCA_002688155.1
TOPAZ_SPS4_P084	NR	186	196703	3.769053	97.56	0.12	100	d__Bacteria;p__Proteobacteria;c__Alphaproteobacteria;o__Rhodobacterales;f__Rhodobacteraceae;g__Planktotalea;s__Planktotalea sp000156115	GCF_000156115.1
TOPAZ_NAX1_P004	NR	59	342282	3.212319	97.56	1.01	0	d__Bacteria;p__Actinobacteriota;c__Actinomycetia;o__Actinomycetales;f__Microbacteriaceae;g__Microbacterium;s__Microbacterium sp002313585	GCA_002313585.1
TOPAZ_SPD1_P036		68	186063	3.161436	97.56	1.01	0	d__Bacteria;p__Actinobacteriota;c__Actinomycetia;o__Actinomycetales;f__Microbacteriaceae;g__Microbacterium;s__Microbacterium sp002313585	GCA_002313585.1
TOPAZ_SAD1_P086		36	498384	4.7253	97.56	1.26	46.15	d__Bacteria;p__Proteobacteria;c__Gammaproteobacteria;o__Enterobacterales;f__Alteromonadaceae;g__Marisediminitalea;s__Marisediminitalea aggregata	GCF_900129565.1
TOPAZ_SAM1_P028		143	104570	3.410499	97.56	2.05	18.18	d__Bacteria;p__Proteobacteria;c__Alphaproteobacteria;o__Rhodobacterales;f__Rhodobacteraceae;g__Paracoccus;s__Paracoccus sp002294185	GCA_002294185.1
TOPAZ_NPM1_P088		158	148283	3.408796	97.55	2.4	44.44	d__Bacteria;p__Proteobacteria;c__Alphaproteobacteria;o__Rhodobacterales;f__Rhodobacteraceae;g__Paracoccus;s__Paracoccus sp002294185	GCA_002294185.1
TOPAZ_IOD1_P056		531	66087	5.237911	97.53	4.89	40	d__Bacteria;p__Bacteroidota;c__Bacteroidia;o__Flavobacteriales;f__Flavobacteriaceae;g__Zunongwangia;s__Zunongwangia profunda	GCF_000023465.1
TOPAZ_NAS1_P145		141	179900	5.133706	97.52	2.81	0	d__Bacteria;p__Bacteroidota;c__Bacteroidia;o__Chitinophagales;f__Saprospiraceae;g__GCA-2698985;s__GCA-2698985 sp002698985	GCA_002698985.1
TOPAZ_NAS1_P211	NR	66	335403	4.216261	97.5	0.9	0	d__Bacteria;p__Proteobacteria;c__Alphaproteobacteria;o__Caulobacterales;f__Parvularculaceae;g__Marinicaulis;s__Marinicaulis sp002704915	GCA_002704915.1
TOPAZ_NAX1_P017	NR	304	71016	3.72319	97.5	2.75	12.5	d__Bacteria;p__Planctomycetota;c__Phycisphaerae;o__Phycisphaerales;f__SM1A02;g__;s__
TOPAZ_NPD1_P083		113	223007	4.589288	97.5	2.77	41.67	d__Bacteria;p__Proteobacteria;c__Alphaproteobacteria;o__Rhizobiales;f__Stappiaceae;g__Stappia;s__Stappia sp002709505	GCA_002709505.1
TOPAZ_NPS1_P094	NR	211	126114	3.409453	97.48	0	0	d__Bacteria;p__Verrucomicrobiota;c__Verrucomicrobiae;o__Verrucomicrobiales;f__Akkermansiaceae;g__SW10;s__
TOPAZ_SPD1_P060		147	107485	3.269942	97.48	1.71	62.5	d__Bacteria;p__Proteobacteria;c__Alphaproteobacteria;o__Rhodobacterales;f__Rhodobacteraceae;g__Paracoccus;s__Paracoccus sp002294185	GCA_002294185.1
TOPAZ_SPS2_P101		113	260899	6.321795	97.47	3.24	0	d__Bacteria;p__Bacteroidota;c__Bacteroidia;o__Bacteroidales;f__Prolixibacteraceae;g__Draconibacterium;s__
TOPAZ_SPS1_P602	NR	178	62917	3.246304	97.46	0.92	40	d__Bacteria;p__Proteobacteria;c__Gammaproteobacteria;o__Pseudomonadales;f__Oleiphilaceae;g__Marinobacter;s__Marinobacter lutaoensis	GCF_001981305.1
TOPAZ_MSS1_P030	NR	251	101228	4.559701	97.45	0.51	33.33	d__Bacteria;p__Proteobacteria;c__Alphaproteobacteria;o__Rhodobacterales;f__Rhodobacteraceae;g__;s__
TOPAZ_NAS1_P196		211	93107	3.718149	97.45	1.4	66.67	d__Bacteria;p__Bacteroidota;c__Rhodothermia;o__Balneolales;f__Balneolaceae;g__UBA7797;s__UBA7797 sp002480645	GCA_002480645.1
TOPAZ_MSS2_P018	NR	153	143563	3.39525	97.45	2.29	8.33	d__Bacteria;p__Bacteroidota;c__Bacteroidia;o__Flavobacteriales;f__Flavobacteriaceae;g__Polaribacter;s__
TOPAZ_IOZ1_P021	NR	372	183973	4.303247	97.44	2.42	0	d__Bacteria;p__Actinobacteriota;c__Acidimicrobiia;o__UBA2766;f__;g__;s__
TOPAZ_NAS1_P152	NR	112	419410	5.498806	97.41	1.13	0	d__Bacteria;p__Proteobacteria;c__Alphaproteobacteria;o__Rhizobiales;f__Xanthobacteraceae;g__Aquabacter;s__
TOPAZ_NPS2_P001	NR	184	80189	2.832555	97.41	2.52	36.36	d__Bacteria;p__Bacteroidota;c__Bacteroidia;o__Flavobacteriales;f__Flavobacteriaceae;g__Croceibacter;s__Croceibacter atlanticus	GCF_000196315.1
TOPAZ_SPS1_P186	NR	53	232228	2.015357	97.39	0	0	d__Bacteria;p__Proteobacteria;c__Alphaproteobacteria;o__Rhodospirillales;f__2-02-FULL-58-16_A;g__GCA-2717285;s__GCA-2717285 sp002717285	GCA_002717285.1
TOPAZ_SPS1_P480		57	222261	2.02762	97.39	0.14	20	d__Bacteria;p__Proteobacteria;c__Alphaproteobacteria;o__Rhodospirillales;f__2-02-FULL-58-16_A;g__GCA-2717285;s__GCA-2717285 sp002717285	GCA_002717285.1
TOPAZ_SPD1_P203		72	315665	4.909177	97.35	0.9	0	d__Bacteria;p__Proteobacteria;c__Gammaproteobacteria;o__Enterobacterales;f__Alteromonadaceae;g__Paraglaciecola;s__Paraglaciecola mesophila	GCF_000315015.1
TOPAZ_SPS1_P143		356	123451	4.859634	97.35	3.34	42.11	d__Bacteria;p__Proteobacteria;c__Alphaproteobacteria;o__Sphingomonadales;f__Sphingomonadaceae;g__Sphingobium;s__Sphingobium xenophagum	GCF_000367345.1
TOPAZ_IOD3_P021	NR	213	353837	5.277203	97.33	4.88	36.73	d__Bacteria;p__Proteobacteria;c__Gammaproteobacteria;o__Enterobacterales;f__Vibrionaceae;g__Vibrio;s__Vibrio sinaloensis_B	GCF_000189275.1
TOPAZ_IOS1_P043	NR	332	64496	3.169982	97.31	3.76	7.69	d__Bacteria;p__Bacteroidota;c__Bacteroidia;o__Flavobacteriales;f__Vicingaceae;g__BRH-c54;s__
TOPAZ_MSD1_P142	NR	149	252101	4.650551	97.3	1.35	0	d__Bacteria;p__Verrucomicrobiota;c__Verrucomicrobiae;o__Pedosphaerales;f__AAA164-E04;g__AAA164-E04;s__AAA164-E04 sp002690655	GCA_002690655.1
TOPAZ_MSS1_P006		154	224261	4.691722	97.3	1.35	0	d__Bacteria;p__Verrucomicrobiota;c__Verrucomicrobiae;o__Pedosphaerales;f__AAA164-E04;g__AAA164-E04;s__AAA164-E04 sp002690655	GCA_002690655.1
TOPAZ_SPS1_P451	NR	160	79492	2.490563	97.3	1.9	28.57	d__Bacteria;p__Verrucomicrobiota;c__Verrucomicrobiae;o__Opitutales;f__Puniceicoccaceae;g__BACL24;s__
TOPAZ_IOF1_P019	NR	218	93362	3.179094	97.29	2.01	63.64	d__Bacteria;p__Proteobacteria;c__Alphaproteobacteria;o__Sphingomonadales;f__Sphingomonadaceae;g__Erythrobacter_A;s__Erythrobacter_A flavus	GCF_002237615.1
TOPAZ_SPS1_P213		173	175138	4.106063	97.28	1.02	33.33	d__Bacteria;p__Verrucomicrobiota;c__Verrucomicrobiae;o__Verrucomicrobiales;f__Akkermansiaceae;g__Roseibacillus;s__Roseibacillus sp002709395	GCA_002709395.1
TOPAZ_SPS1_P348		210	128907	4.276589	97.28	2.04	0	d__Bacteria;p__Verrucomicrobiota;c__Verrucomicrobiae;o__Verrucomicrobiales;f__Akkermansiaceae;g__Roseibacillus;s__
TOPAZ_IOM1_P075	NR	824	137110	12.876673	97.28	3.53	66.67	d__Bacteria;p__Planctomycetota;c__Planctomycetes;o__Pirellulales;f__Pirellulaceae;g__;s__
TOPAZ_MSD1_P009	NR	359	49080	4.144361	97.28	3.97	14.29	d__Bacteria;p__Verrucomicrobiota;c__Verrucomicrobiae;o__Verrucomicrobiales;f__Akkermansiaceae;g__SW10;s__SW10 sp002172625	GCA_002172625.1
TOPAZ_NAS1_P162	NR	23	1018021	6.718986	97.27	0.61	0	d__Bacteria;p__Chloroflexota;c__Anaerolineae;o__SBR1031;f__A4b;g__GCA-2702065;s__GCA-2702065 sp002702065	GCA_002702065.1
TOPAZ_NPS1_P064	NR	507	64697	4.706791	97.27	0.78	12.5	d__Bacteria;p__Cyanobacteria;c__Cyanobacteriia;o__Cyanobacteriales;f__Microcystaceae;g__Crocosphaera;s__Crocosphaera watsonii	GCF_000167195.1
TOPAZ_SPS4_P022		144	134849	3.324248	97.27	2.12	50	d__Bacteria;p__Proteobacteria;c__Gammaproteobacteria;o__Enterobacterales;f__Alteromonadaceae;g__Alteromonas_E;s__
TOPAZ_SPM1_P054		318	73088	4.788633	97.27	4.79	29.41	d__Bacteria;p__Bacteroidota;c__Rhodothermia;o__Rhodothermales;f__Rubricoccaceae;g__Rubrivirga;s__Rubrivirga sp002283555	GCF_002283555.1
TOPAZ_SPS4_P129		113	108889	2.091724	97.26	2.23	30	d__Bacteria;p__Verrucomicrobiota;c__Verrucomicrobiae;o__Opitutales;f__Puniceicoccaceae;g__BACL24;s__
TOPAZ_NAM1_P008	NR	147	152098	5.596889	97.23	2.22	16.67	d__Bacteria;p__Proteobacteria;c__Alphaproteobacteria;o__Rhizobiales;f__Rhizobiaceae;g__Jiella;s__Jiella sp002700095	GCA_002700095.1
TOPAZ_NPM1_P024	NR	326	98467	7.522871	97.22	0	0	d__Bacteria;p__Planctomycetota;c__Planctomycetes;o__Planctomycetales;f__Planctomycetaceae;g__Gimesia;s__Gimesia sp002724985	GCA_002724985.1
TOPAZ_SPS4_P054	NR	37	412444	2.422017	97.22	0.37	0	d__Bacteria;p__Proteobacteria;c__Gammaproteobacteria;o__Pseudomonadales;f__UBA7434;g__UBA7434;s__
TOPAZ_IOS1_P091	NR	56	271960	4.068745	97.22	0.81	0	d__Bacteria;p__Proteobacteria;c__Gammaproteobacteria;o__Pseudomonadales;f__Halieaceae;g__Pseudohaliea;s__
TOPAZ_SPS4_P002		122	106144	2.094675	97.22	2.36	50	d__Bacteria;p__Verrucomicrobiota;c__Verrucomicrobiae;o__Opitutales;f__Puniceicoccaceae;g__BACL24;s__
TOPAZ_SPX1_P077		142	254101	3.483847	97.22	2.67	58.82	d__Bacteria;p__Proteobacteria;c__Alphaproteobacteria;o__Rhodobacterales;f__Rhodobacteraceae;g__Thalassobius;s__Thalassobius sp002708925	GCA_002708925.1
TOPAZ_NAD1_P001		118	221318	4.403577	97.22	4.73	47.62	d__Bacteria;p__Proteobacteria;c__Alphaproteobacteria;o__Sphingomonadales;f__Sphingomonadaceae;g__Sphingobium;s__Sphingobium xenophagum	GCF_000367345.1
TOPAZ_SAM1_P019	NR	365	205386	8.660212	97.21	1.28	50	d__Bacteria;p__Planctomycetota;c__Planctomycetes;o__Pirellulales;f__Pirellulaceae;g__UBA9264;s__
TOPAZ_NPS1_P158		187	130376	4.507817	97.21	2.58	54.55	d__Bacteria;p__Proteobacteria;c__Gammaproteobacteria;o__Pseudomonadales;f__Pseudomonadaceae;g__Pseudomonas_A;s__Pseudomonas_A stutzeri	GCF_000219605.1
TOPAZ_SPS1_P139		150	120899	3.776442	97.19	0.56	100	d__Bacteria;p__Bacteroidota;c__Rhodothermia;o__Balneolales;f__Balneolaceae;g__UBA7797;s__UBA7797 sp002480645	GCA_002480645.1
TOPAZ_NPM1_P152		109	172033	3.390438	97.14	0.88	0	d__Bacteria;p__Proteobacteria;c__Gammaproteobacteria;o__Burkholderiales;f__Burkholderiaceae;g__Limnobacter;s__Limnobacter sp002954425	GCF_002954425.1
TOPAZ_NPS1_P042	NR	203	139478	5.411621	97.14	0.91	0	d__Bacteria;p__Verrucomicrobiota;c__Verrucomicrobiae;o__Verrucomicrobiales;f__;g__;s__
TOPAZ_SPS1_P578	NR	157	111643	2.31127	97.11	0.43	100	d__Bacteria;p__Proteobacteria;c__Alphaproteobacteria;o__Sphingomonadales;f__Emcibacteraceae;g__UBA4441;s__
TOPAZ_SAS1_P070		158	105818	3.443691	97.11	0.43	50	d__Bacteria;p__Proteobacteria;c__Alphaproteobacteria;o__Caulobacterales;f__Hyphomonadaceae;g__Hirschia;s__Hirschia sp002709235	GCA_002709235.1
TOPAZ_MSD1_P013	NR	312	123198	4.939253	97.09	3.49	11.76	d__Bacteria;p__Proteobacteria;c__Alphaproteobacteria;o__UBA8366;f__UBA8366;g__UBA6544;s__
TOPAZ_SPS1_P120	NR	222	106270	3.658828	97.08	1.3	37.5	d__Bacteria;p__Proteobacteria;c__Alphaproteobacteria;o__Rhodobacterales;f__Rhodobacteraceae;g__Thalassobius;s__Thalassobius sp002708925	GCA_002708925.1
TOPAZ_NAM1_P071		42	319091	3.42209	97.07	1.91	0	d__Bacteria;p__Proteobacteria;c__Gammaproteobacteria;o__Pseudomonadales;f__Saccharospirillaceae_A;g__Oleibacter;s__Oleibacter sp002298335	GCA_002298335.1
TOPAZ_SPS2_P111		156	206736	3.369675	97.07	3.95	5.56	d__Bacteria;p__Proteobacteria;c__Gammaproteobacteria;o__Pseudomonadales;f__Halieaceae;g__;s__
TOPAZ_MSD1_P194	NR	211	77554	2.617553	97.06	0.87	66.67	d__Bacteria;p__Proteobacteria;c__Gammaproteobacteria;o__Pseudomonadales;f__Moraxellaceae;g__Psychrobacter;s__Psychrobacter sp000511655	GCF_000511655.1
TOPAZ_SPS3_P047		305	87757	3.160523	97.06	1.15	100	d__Bacteria;p__Planctomycetota;c__Planctomycetes;o__Pirellulales;f__UBA7805;g__UBA7805;s__UBA7805 sp002480485	GCA_002480485.1
TOPAZ_SPS4_P009		178	195440	3.838244	97.05	2.45	25	d__Bacteria;p__Proteobacteria;c__Alphaproteobacteria;o__Rhodobacterales;f__Rhodobacteraceae;g__Planktotalea;s__Planktotalea sp000156115	GCF_000156115.1
TOPAZ_NAS1_P005	NR	93	234968	4.69359	97.05	3.28	7.14	d__Bacteria;p__Proteobacteria;c__Gammaproteobacteria;o__Granulosicoccales;f__Granulosicoccaceae;g__UBA7957;s__
TOPAZ_SPS1_P013	NR	168	85029	2.499792	97.04	1.08	100	d__Bacteria;p__Bacteroidota;c__Bacteroidia;o__Flavobacteriales;f__UA16;g__UBA8752;s__
TOPAZ_SPS1_P613		188	63027	2.463074	97.04	1.08	100	d__Bacteria;p__Bacteroidota;c__Bacteroidia;o__Flavobacteriales;f__UA16;g__UBA8752;s__
TOPAZ_SPM1_P029	NR	73	331132	5.522146	97.04	2.33	11.11	d__Bacteria;p__Proteobacteria;c__Gammaproteobacteria;o__Pseudomonadales;f__Ketobacteraceae;g__Ketobacter;s__Ketobacter sp002708905	GCA_002708905.1
TOPAZ_SPS1_P395		29	393200	3.116244	97.03	0.05	0	d__Bacteria;p__Bacteroidota;c__Bacteroidia;o__Flavobacteriales;f__Flavobacteriaceae;g__Muricauda_A;s__Muricauda_A lutaonensis	GCF_000963865.1
TOPAZ_NAD1_P067	NR	61	301738	3.928711	97.03	0.56	0	d__Bacteria;p__Proteobacteria;c__Gammaproteobacteria;o__Pseudomonadales;f__Alcanivoracaceae;g__Alcanivorax;s__Alcanivorax sp002313655	GCA_002313655.1
TOPAZ_SPD1_P157		146	110018	3.039332	97.03	1.19	33.33	d__Bacteria;p__Proteobacteria;c__Alphaproteobacteria;o__Rhodobacterales;f__Rhodobacteraceae;g__Roseovarius;s__Roseovarius sp002720475	GCA_002720475.1
TOPAZ_SPS1_P515	NR	54	374042	4.06798	97.03	1.35	33.33	d__Bacteria;p__Proteobacteria;c__Alphaproteobacteria;o__Rhizobiales;f__Rhizobiaceae;g__Zhengella;s__Zhengella sp002708825	GCA_002708825.1
TOPAZ_SPS4_P079		142	197117	3.770823	97.03	2.64	0	d__Bacteria;p__Bacteroidota;c__Bacteroidia;o__Chitinophagales;f__Saprospiraceae;g__;s__
TOPAZ_SAM1_P001	NR	159	160621	4.745022	97.02	1.67	54.55	d__Bacteria;p__Actinobacteriota;c__Actinomycetia;o__Mycobacteriales;f__Mycobacteriaceae;g__Rhodococcus;s__
TOPAZ_NAS1_P011		56	350096	4.124349	97	1	0	d__Bacteria;p__Proteobacteria;c__Alphaproteobacteria;o__Rhodospirillales;f__UBA1479;g__UBA1479;s__
TOPAZ_IOZ1_P018	NR	52	235495	3.855177	96.99	1.37	0	d__Bacteria;p__Bacteroidota;c__Rhodothermia;o__Rhodothermales;f__Rubricoccaceae;g__Rubricoccus;s__
TOPAZ_NPS1_P150		61	330976	3.879936	96.99	1.37	0	d__Bacteria;p__Bacteroidota;c__Rhodothermia;o__Rhodothermales;f__Rubricoccaceae;g__Rubricoccus;s__
TOPAZ_IOD1_P062		82	185017	4.015655	96.98	0.81	0	d__Bacteria;p__Proteobacteria;c__Gammaproteobacteria;o__Pseudomonadales;f__Halieaceae;g__Pseudohaliea;s__
TOPAZ_SPS1_P135		182	112654	3.511215	96.98	1.04	50	d__Bacteria;p__Proteobacteria;c__Alphaproteobacteria;o__Caulobacterales;f__Hyphomonadaceae;g__Hirschia;s__Hirschia sp002709235	GCA_002709235.1
TOPAZ_SPD1_P196		165	86883	3.300718	96.98	1.45	54.55	d__Bacteria;p__Proteobacteria;c__Alphaproteobacteria;o__Rhodobacterales;f__Rhodobacteraceae;g__Paracoccus;s__Paracoccus sp002294185	GCA_002294185.1
TOPAZ_IOS2_P025	NR	208	105273	3.520307	96.97	4.2	8.7	d__Bacteria;p__Proteobacteria;c__Gammaproteobacteria;o__Nevskiales;f__Oceanococcaceae;g__Oceanococcus;s__Oceanococcus atlanticus	GCF_002088235.1
TOPAZ_IOD3_P003		56	364111	4.795955	96.96	1.37	0	d__Bacteria;p__Proteobacteria;c__Gammaproteobacteria;o__Enterobacterales;f__Alteromonadaceae;g__Marisediminitalea;s__Marisediminitalea aggregata	GCF_900129565.1
TOPAZ_IOS1_P089		396	76461	4.306894	96.96	2.21	70	d__Bacteria;p__Proteobacteria;c__Gammaproteobacteria;o__Pseudomonadales;f__Saccharospirillaceae_A;g__UBA2009;s__UBA2009 sp002706025	GCA_002706025.1
TOPAZ_SPS1_P405		278	101352	4.712026	96.96	3.77	27.78	d__Bacteria;p__Proteobacteria;c__Alphaproteobacteria;o__Rhizobiales;f__Rhizobiaceae;g__Martelella;s__Martelella sp001578105	GCF_001578105.1
TOPAZ_SPS4_P048	NR	332	63490	3.58591	96.95	0.11	0	d__Bacteria;p__Proteobacteria;c__Gammaproteobacteria;o__Enterobacterales;f__Enterobacteriaceae;g__Serratia;s__Serratia ureilytica	GCF_006711245.1
TOPAZ_IOD1_P076	NR	105	234877	4.546148	96.95	1.92	36.36	d__Bacteria;p__Proteobacteria;c__Alphaproteobacteria;o__Rhodobacterales;f__Rhodobacteraceae;g__Allosediminivita;s__
TOPAZ_IOM1_P114	NR	52	151127	1.967827	96.95	2.44	50	d__Bacteria;p__Proteobacteria;c__Gammaproteobacteria;o__UBA10353;f__UBA5680;g__UBA5680;s__UBA5680 sp002420425	GCA_002420425.1
TOPAZ_IOS1_P003	NR	227	119896	5.430814	96.95	2.58	33.33	d__Bacteria;p__Proteobacteria;c__Alphaproteobacteria;o__Rhizobiales;f__Beijerinckiaceae;g__Bosea;s__Bosea sp001556125	GCF_001556125.1
TOPAZ_MSS1_P114		124	144807	2.695024	96.95	3.66	28.57	d__Bacteria;p__Proteobacteria;c__Gammaproteobacteria;o__UBA10353;f__LS-SOB;g__UBA868;s__UBA868 sp002477475	GCA_002477475.1
TOPAZ_SPM1_P072		93	178602	3.783743	96.94	3.58	34.78	d__Bacteria;p__Proteobacteria;c__Alphaproteobacteria;o__Rhodobacterales;f__Rhodobacteraceae;g__Sulfitobacter;s__Sulfitobacter sp002731875	GCA_002731875.1
TOPAZ_NAM1_P047	NR	263	90117	4.739864	96.92	3.66	75	d__Bacteria;p__Bacteroidota;c__Rhodothermia;o__Rhodothermales;f__Rubricoccaceae;g__Rubrivirga;s__Rubrivirga sp002283555	GCF_002283555.1
TOPAZ_SPD1_P235		80	233431	5.327802	96.91	3.26	23.08	d__Bacteria;p__Proteobacteria;c__Gammaproteobacteria;o__Pseudomonadales;f__Ketobacteraceae;g__Ketobacter;s__Ketobacter sp002471665	GCA_002471665.1
TOPAZ_SPS2_P036		413	148501	4.832037	96.89	3.19	22.73	d__Bacteria;p__Proteobacteria;c__Gammaproteobacteria;o__Enterobacterales;f__Alteromonadaceae;g__Alteromonas;s__
TOPAZ_IOF1_P017	NR	128	174292	3.365603	96.89	3.5	14.29	d__Bacteria;p__Proteobacteria;c__Alphaproteobacteria;o__Caulobacterales;f__Maricaulaceae;g__Maricaulis;s__
TOPAZ_SPS1_P442	NR	172	154456	3.60049	96.89	3.76	20	d__Bacteria;p__Proteobacteria;c__Alphaproteobacteria;o__Rhodobacterales;f__Rhodobacteraceae;g__Roseovarius;s__Roseovarius nitratireducens	GCF_002925845.1
TOPAZ_MSD1_P099		215	82244	3.140961	96.87	1.11	66.67	d__Bacteria;p__Proteobacteria;c__Gammaproteobacteria;o__Pseudomonadales;f__UBA7434;g__UBA7434;s__
TOPAZ_NPM1_P094		365	92385	4.615074	96.87	2.09	33.33	d__Bacteria;p__Bacteroidota;c__Bacteroidia;o__Flavobacteriales;f__Flavobacteriaceae;g__Zunongwangia;s__Zunongwangia profunda	GCF_000023465.1
TOPAZ_SPS1_P073	NR	83	245802	2.946721	96.87	2.65	16.67	d__Bacteria;p__Bacteroidota;c__Bacteroidia;o__Cytophagales;f__Cyclobacteriaceae;g__UBA4465;s__
TOPAZ_NAX1_P041	NR	50	357802	4.140366	96.81	0.77	0	d__Bacteria;p__Proteobacteria;c__Gammaproteobacteria;o__Enterobacterales;f__Alteromonadaceae;g__Alteromonas;s__Alteromonas australica	GCF_000730385.1
TOPAZ_NPS1_P159		291	76394	3.961228	96.8	4	66.67	d__Bacteria;p__Spirochaetota;c__Spirochaetia;o__Spirochaetales;f__Alkalispirochaetaceae;g__Alkalispirochaeta;s__Alkalispirochaeta sp002313505	GCA_002313505.1
TOPAZ_SPS1_P498		277	67928	3.366685	96.79	1.01	83.33	d__Bacteria;p__Proteobacteria;c__Gammaproteobacteria;o__Pseudomonadales;f__Spongiibacteraceae;g__Spongiibacter;s__Spongiibacter tropicus	GCF_000420325.1
TOPAZ_SPM1_P037	NR	84	208563	3.279457	96.78	1.06	40	d__Bacteria;p__Proteobacteria;c__Alphaproteobacteria;o__Rhodobacterales;f__Rhodobacteraceae;g__Paracoccus;s__Paracoccus sp002294185	GCA_002294185.1
TOPAZ_NAX1_P037	NR	40	267176	2.184947	96.77	0	0	d__Bacteria;p__Bacteroidota;c__Bacteroidia;o__Flavobacteriales;f__UA16;g__UBA974;s__UBA974 sp002700285	GCA_002700285.1
TOPAZ_SPD1_P212	NR	130	133418	3.371609	96.77	1.08	0	d__Bacteria;p__Planctomycetota;c__UBA1135;o__UBA1135;f__GCA-002686595;g__GCA-2686595;s__
TOPAZ_SPM1_P045		289	99920	3.729717	96.77	3.9	50	d__Bacteria;p__Bacteroidota;c__Bacteroidia;o__Flavobacteriales;f__Flavobacteriaceae;g__Aequorivita;s__Aequorivita sp002715485	GCA_002715485.1
TOPAZ_SPD1_P105		193	242411	4.23651	96.77	4.94	16.67	d__Bacteria;p__Planctomycetota;c__UBA1135;o__UBA1135;f__GCA-002686595;g__GCA-2686265;s__
TOPAZ_NAM1_P048	NR	123	137341	3.2937	96.75	0.84	50	d__Bacteria;p__Proteobacteria;c__Alphaproteobacteria;o__Caulobacterales;f__Hyphomonadaceae;g__Ponticaulis;s__Ponticaulis sp002173095	GCA_002173095.1
TOPAZ_NAS1_P110		30	376227	3.555065	96.74	0.06	0	d__Bacteria;p__Proteobacteria;c__Alphaproteobacteria;o__Parvibaculales;f__Parvibaculaceae;g__Parvibaculum;s__Parvibaculum sp002480495	GCA_002480495.1
TOPAZ_MSS1_P028	NR	79	147128	2.569728	96.74	0.43	0	d__Bacteria;p__Proteobacteria;c__Alphaproteobacteria;o__UBA7985;f__UBA7985;g__UBA7985;s__UBA7985 sp002690455	GCA_002690455.1
TOPAZ_MSD1_P048	NR	68	161522	1.707108	96.72	1.05	100	d__Bacteria;p__Bacteroidota;c__Bacteroidia;o__NS11-12g;f__UBA9320;g__MED-G17;s__MED-G17 sp002457675	GCA_002457675.1
TOPAZ_SAS3_P003		499	86202	5.35094	96.72	4.21	14.29	d__Bacteria;p__Cyanobacteria;c__Cyanobacteriia;o__Cyanobacteriales;f__Phormidiaceae;g__Trichodesmium;s__
TOPAZ_SAD1_P097	NR	258	76222	3.302008	96.72	4.77	65.38	d__Bacteria;p__Proteobacteria;c__Alphaproteobacteria;o__Rhodobacterales;f__Rhodobacteraceae;g__Sulfitobacter;s__Sulfitobacter sp001635605	GCF_001635605.1
TOPAZ_SAS1_P047	NR	63	422935	4.719775	96.71	1.02	22.22	d__Bacteria;p__Proteobacteria;c__Gammaproteobacteria;o__Enterobacterales;f__Alteromonadaceae;g__Marisediminitalea;s__Marisediminitalea aggregata	GCF_900129565.1
TOPAZ_MSS1_P139	NR	129	160537	2.817833	96.71	1.61	0	d__Bacteria;p__Planctomycetota;c__UBA8108;o__UBA1146;f__UBA1146;g__UBA12191;s__
TOPAZ_NAM1_P029	NR	106	517051	6.816866	96.71	3.32	0	d__Bacteria;p__Planctomycetota;c__UBA8108;o__UBA8108;f__SXIK01;g__;s__
TOPAZ_NAD1_P017	NR	139	139799	3.56061	96.7	0.97	33.33	d__Bacteria;p__Proteobacteria;c__Gammaproteobacteria;o__Pseudomonadales;f__Halomonadaceae;g__Halomonas_C;s__Halomonas_C zincidurans	GCF_000731955.1
TOPAZ_NAS1_P205	NR	98	461567	6.121049	96.7	1.1	0	d__Bacteria;p__Calditrichota;c__Calditrichia;o__RBG-13-44-9;f__J042;g__;s__
TOPAZ_SPS1_P170		209	72274	3.185887	96.69	0.79	25	d__Bacteria;p__Proteobacteria;c__Gammaproteobacteria;o__Pseudomonadales;f__Oleiphilaceae;g__Marinobacter;s__Marinobacter lutaoensis	GCF_001981305.1
TOPAZ_NAS1_P181	NR	95	330096	6.247261	96.67	0	0	d__Bacteria;p__Planctomycetota;c__Planctomycetes;o__Planctomycetales;f__Planctomycetaceae;g__Planctomicrobium;s__
TOPAZ_SPD1_P194	NR	72	490915	5.740521	96.67	0	0	d__Bacteria;p__Planctomycetota;c__Planctomycetes;o__Planctomycetales;f__Planctomycetaceae;g__Rubinisphaera;s__Rubinisphaera brasiliensis	GCF_000165715.2
TOPAZ_NPM1_P090	NR	256	124653	5.730955	96.67	1.11	0	d__Bacteria;p__Planctomycetota;c__Planctomycetes;o__Planctomycetales;f__Planctomycetaceae;g__GCA-2726205;s__GCA-2726205 sp002726205	GCA_002726205.1
TOPAZ_SPS1_P344		235	79777	3.075965	96.67	1.21	57.14	d__Bacteria;p__Proteobacteria;c__Alphaproteobacteria;o__Rhodobacterales;f__Rhodobacteraceae;g__LFER01;s__LFER01 sp001642945	GCF_001642945.1
TOPAZ_SPS1_P353		57	570874	5.745612	96.67	2.22	0	d__Bacteria;p__Planctomycetota;c__Planctomycetes;o__Planctomycetales;f__Planctomycetaceae;g__Rubinisphaera;s__Rubinisphaera brasiliensis	GCF_000165715.2
TOPAZ_SPS1_P401		203	140490	4.744578	96.67	2.35	100	d__Bacteria;p__Spirochaetota;c__Leptospirae;o__Leptospirales;f__Leptonemataceae;g__UBA3465;s__UBA3465 sp002717505	GCA_002717505.1
TOPAZ_NAS1_P140		291	158274	5.786071	96.67	3.33	16.67	d__Bacteria;p__Planctomycetota;c__Planctomycetes;o__Planctomycetales;f__Planctomycetaceae;g__Rubinisphaera;s__Rubinisphaera brasiliensis	GCF_000165715.2
TOPAZ_MSD1_P043	NR	60	202057	2.329749	96.66	0.54	0	d__Bacteria;p__Bacteroidota;c__Bacteroidia;o__Flavobacteriales;f__UA16;g__UBA8752;s__UBA8752 sp002172485	GCA_002172485.2
TOPAZ_SPS4_P122		127	118559	2.711912	96.66	1.17	50	d__Bacteria;p__Proteobacteria;c__Gammaproteobacteria;o__Pseudomonadales;f__UBA7434;g__UBA7434;s__
TOPAZ_SPS1_P417	NR	248	81063	2.882206	96.66	1.99	14.29	d__Bacteria;p__Proteobacteria;c__Gammaproteobacteria;o__Coxiellales;f__Coxiellaceae;g__;s__
TOPAZ_SPS2_P109	NR	135	135573	2.83283	96.64	1.1	0	d__Bacteria;p__Cloacimonadota;c__Cloacimonadia;o__Cloacimonadales;f__;g__;s__
TOPAZ_MSD1_P230	NR	343	65228	3.937152	96.64	1.75	66.67	d__Bacteria;p__Desulfobacterota_B;c__Binatia;o__UBA12015;f__UBA12015;g__UBA12015;s__
TOPAZ_SAS1_P127		211	109808	3.535704	96.64	2.18	30.77	d__Bacteria;p__Proteobacteria;c__Alphaproteobacteria;o__Rhodobacterales;f__Rhodobacteraceae;g__Paracoccus;s__Paracoccus sp002294185	GCA_002294185.1
TOPAZ_MSS1_P043		69	188598	2.299033	96.62	1.24	100	d__Bacteria;p__Bacteroidota;c__Bacteroidia;o__Flavobacteriales;f__UA16;g__UBA8752;s__UBA8752 sp002172485	GCA_002172485.2
TOPAZ_SPS4_P008	NR	114	214357	2.48544	96.62	1.8	54.55	d__Bacteria;p__Bacteroidota;c__Bacteroidia;o__Flavobacteriales;f__Flavobacteriaceae;g__SCGC-AAA160-P02;s__SCGC-AAA160-P02 sp000383355	GCA_000383355.1
TOPAZ_SPS1_P211	NR	220	114263	4.299011	96.6	0	0	d__Bacteria;p__Verrucomicrobiota;c__Verrucomicrobiae;o__Verrucomicrobiales;f__Akkermansiaceae;g__Roseibacillus;s__
TOPAZ_NAS1_P151	NR	284	74667	4.727738	96.6	1.36	66.67	d__Bacteria;p__Verrucomicrobiota;c__Verrucomicrobiae;o__Verrucomicrobiales;f__Akkermansiaceae;g__Roseibacillus;s__
TOPAZ_IOD3_P026		271	133376	3.630003	96.6	1.64	36.36	d__Bacteria;p__Bacteroidota;c__Bacteroidia;o__Flavobacteriales;f__Flavobacteriaceae;g__Winogradskyella;s__Winogradskyella sp002682935	GCA_002682935.1
TOPAZ_NPM1_P089		84	222576	3.609162	96.6	1.7	9.09	d__Bacteria;p__Proteobacteria;c__Gammaproteobacteria;o__Nevskiales;f__Oceanococcaceae;g__Abyssibacter;s__
TOPAZ_NAS1_P064	NR	65	205412	3.263552	96.59	0	0	d__Bacteria;p__Planctomycetota;c__Phycisphaerae;o__Phycisphaerales;f__SM1A02;g__;s__
TOPAZ_NAS1_P213		212	292642	6.338539	96.59	0	0	d__Bacteria;p__Planctomycetota;c__Phycisphaerae;o__Phycisphaerales;f__Phycisphaeraceae;g__UBA7800;s__UBA7800 sp002704825	GCA_002704825.1
TOPAZ_SPS2_P019		106	365982	6.033817	96.59	0	0	d__Bacteria;p__Planctomycetota;c__Phycisphaerae;o__Phycisphaerales;f__Phycisphaeraceae;g__UBA7800;s__UBA7800 sp002480565	GCA_002480565.1
TOPAZ_MSD3_P018	NR	110	99596	2.099968	96.59	1.14	50	d__Bacteria;p__Planctomycetota;c__Phycisphaerae;o__Phycisphaerales;f__SM1A02;g__UBA8653;s__UBA8653 sp002168105	GCA_002168105.2
TOPAZ_NAM1_P026	NR	142	298162	3.802883	96.59	1.14	0	d__Bacteria;p__Planctomycetota;c__Phycisphaerae;o__Phycisphaerales;f__Phycisphaeraceae;g__;s__
TOPAZ_SPD1_P298	NR	287	58935	3.544823	96.59	1.14	100	d__Bacteria;p__Planctomycetota;c__GCA-002687715;o__GCA-002687715;f__;g__;s__
TOPAZ_SPD1_P022	NR	220	73527	2.595383	96.59	1.4	0	d__Bacteria;p__Planctomycetota;c__Phycisphaerae;o__Phycisphaerales;f__SM1A02;g__UBA854;s__UBA854 sp002364485	GCA_002364485.1
TOPAZ_IOM1_P129	NR	681	126097	8.944872	96.59	1.7	0	d__Bacteria;p__Planctomycetota;c__Phycisphaerae;o__Phycisphaerales;f__Phycisphaeraceae;g__;s__
TOPAZ_SPS3_P013		204	81078	2.540738	96.59	2.04	83.33	d__Bacteria;p__Planctomycetota;c__Phycisphaerae;o__Phycisphaerales;f__SM1A02;g__UBA8087;s__
TOPAZ_SPD1_P097		262	58935	3.48056	96.59	2.27	50	d__Bacteria;p__Planctomycetota;c__GCA-002687715;o__GCA-002687715;f__;g__;s__
TOPAZ_MSS1_P079	NR	219	138372	4.332809	96.59	3.68	57.14	d__Bacteria;p__Planctomycetota;c__UBA1135;o__UBA2386;f__UBA2386;g__GCA-2684655;s__
TOPAZ_IOF1_P027	NR	31	259359	3.138339	96.58	0.32	0	d__Bacteria;p__Bacteroidota;c__Bacteroidia;o__Flavobacteriales;f__Flavobacteriaceae;g__BACL21;s__
TOPAZ_IOD3_P011	NR	235	76178	3.159106	96.58	1.36	0	d__Bacteria;p__Actinobacteriota;c__Acidimicrobiia;o__Acidimicrobiales;f__Ilumatobacteraceae;g__;s__
TOPAZ_MSD1_P219	NR	95	138579	2.178386	96.58	2.99	0	d__Bacteria;p__Actinobacteriota;c__Acidimicrobiia;o__Acidimicrobiales;f__UBA8592;g__MedAcidi-G2A;s__MedAcidi-G2A sp002171605	GCA_002171605.1
TOPAZ_IOM1_P119	NR	97	135075	2.306122	96.58	3.51	16.67	d__Bacteria;p__Actinobacteriota;c__Acidimicrobiia;o__Acidimicrobiales;f__MedAcidi-G1;g__S20-B6;s__S20-B6 sp002329075	GCA_002329075.1
TOPAZ_RSS1_P020	NR	228	110325	4.286585	96.56	0	0	d__Bacteria;p__Verrucomicrobiota;c__Verrucomicrobiae;o__Verrucomicrobiales;f__Akkermansiaceae;g__Roseibacillus;s__Roseibacillus sp002709395	GCA_002709395.1
TOPAZ_SPS1_P447		172	128351	3.759604	96.56	2.94	10	d__Bacteria;p__Proteobacteria;c__Gammaproteobacteria;o__Pseudomonadales;f__Halieaceae;g__Congregibacter;s__
TOPAZ_IOD3_P015		181	166835	4.849528	96.56	4.9	30	d__Bacteria;p__Proteobacteria;c__Alphaproteobacteria;o__Rhodobacterales;f__Rhodobacteraceae;g__Allosediminivita;s__
TOPAZ_SPS1_P238	NR	60	206971	2.198265	96.55	0	0	d__Bacteria;p__Proteobacteria;c__Gammaproteobacteria;o__UBA1113;f__UBA1113;g__GCA-2709565;s__GCA-2709565 sp002709565	GCA_002709565.1
TOPAZ_SPS1_P564		61	206971	2.209483	96.55	0	0	d__Bacteria;p__Proteobacteria;c__Gammaproteobacteria;o__UBA1113;f__UBA1113;g__GCA-2709565;s__GCA-2709565 sp002709565	GCA_002709565.1
TOPAZ_SPS1_P530	NR	200	107165	4.376479	96.55	1.86	50	d__Bacteria;p__Proteobacteria;c__Gammaproteobacteria;o__Enterobacterales;f__Alteromonadaceae;g__Marisediminitalea;s__Marisediminitalea aggregata	GCF_900129565.1
TOPAZ_SPS1_P574	NR	232	130912	4.521195	96.54	0.68	0	d__Bacteria;p__Verrucomicrobiota;c__Verrucomicrobiae;o__Verrucomicrobiales;f__Akkermansiaceae;g__Roseibacillus;s__Roseibacillus sp002721695	GCA_002721695.1
TOPAZ_MSD1_P007		316	61482	3.935089	96.54	2.21	75	d__Bacteria;p__Verrucomicrobiota;c__Verrucomicrobiae;o__Verrucomicrobiales;f__Akkermansiaceae;g__Roseibacillus;s__Roseibacillus sp002420305	GCA_002420305.1
TOPAZ_NPS1_P013		118	129352	2.943115	96.53	1.72	30	d__Bacteria;p__Bacteroidota;c__Bacteroidia;o__Flavobacteriales;f__Flavobacteriaceae;g__Mesoflavibacter;s__
TOPAZ_SOS3_P007	NR	122	100246	2.900914	96.51	0.81	100	d__Bacteria;p__Bacteroidota;c__Bacteroidia;o__Flavobacteriales;f__UA16;g__ASP10-05a;s__ASP10-05a sp000981645	GCA_000981645.1
TOPAZ_NAM1_P091	NR	160	236380	5.24197	96.5	2.71	4.35	d__Bacteria;p__Proteobacteria;c__Gammaproteobacteria;o__Pseudomonadales;f__Pseudomonadaceae;g__Pseudomonas_E;s__Pseudomonas_E oleovorans_A	GCF_000732445.1
TOPAZ_SPX1_P067	NR	571	80741	6.973111	96.48	0.57	100	d__Bacteria;p__Planctomycetota;c__Planctomycetes;o__Planctomycetales;f__Planctomycetaceae;g__;s__
TOPAZ_MSD1_P127	NR	162	325692	5.75363	96.48	1.15	0	d__Bacteria;p__Planctomycetota;c__Planctomycetes;o__Pirellulales;f__Pirellulaceae;g__GCA-2862225;s__GCA-2862225 sp002862225	GCA_002862225.1
TOPAZ_SPS1_P053		129	177665	2.565872	96.48	1.43	75	d__Bacteria;p__Proteobacteria;c__Alphaproteobacteria;o__Rhodobacterales;f__Rhodobacteraceae;g__Yoonia;s__
TOPAZ_IOS1_P086	NR	102	234701	4.362028	96.48	2.3	53.85	d__Bacteria;p__Bacteroidota;c__Bacteroidia;o__Flavobacteriales;f__Flavobacteriaceae;g__Muricauda;s__Muricauda sp002711825	GCA_002711825.1
TOPAZ_SAS1_P136		155	81486	3.202946	96.47	0.91	40	d__Bacteria;p__Proteobacteria;c__Gammaproteobacteria;o__Pseudomonadales;f__Oleiphilaceae;g__Marinobacter;s__Marinobacter lutaoensis	GCF_001981305.1
TOPAZ_SPS4_P091		112	341933	4.120946	96.45	0	0	d__Bacteria;p__Desulfobacterota;c__Desulfovibrionia;o__Desulfovibrionales;f__Desulfovibrionaceae;g__Maridesulfovibrio;s__
TOPAZ_IOS1_P027		58	280125	3.85384	96.45	1.37	0	d__Bacteria;p__Bacteroidota;c__Rhodothermia;o__Rhodothermales;f__Rubricoccaceae;g__Rubricoccus;s__
TOPAZ_NPM1_P163		215	78769	3.230372	96.45	3	23.08	d__Bacteria;p__Proteobacteria;c__Alphaproteobacteria;o__Caulobacterales;f__Hyphomonadaceae;g__Ponticaulis;s__Ponticaulis sp002173095	GCA_002173095.1
TOPAZ_SPD1_P256	NR	250	163404	5.172529	96.43	1.02	0	d__Bacteria;p__Verrucomicrobiota;c__Verrucomicrobiae;o__Verrucomicrobiales;f__Akkermansiaceae;g__Roseibacillus;s__Roseibacillus sp002501065	GCA_002501065.1
TOPAZ_SPS1_P612		142	200312	3.937083	96.43	2.95	35.71	d__Bacteria;p__Proteobacteria;c__Alphaproteobacteria;o__Sphingomonadales;f__Sphingomonadaceae;g__Sphingobium;s__Sphingobium xenophagum	GCF_000367345.1
TOPAZ_SPD1_P252		164	136289	3.884193	96.43	3.35	7.14	d__Bacteria;p__Proteobacteria;c__Gammaproteobacteria;o__Pseudomonadales;f__Alcanivoracaceae;g__Alcanivorax;s__Alcanivorax sp002313655	GCA_002313655.1
TOPAZ_MSS2_P010	NR	334	226511	7.009538	96.4	0.11	100	d__Bacteria;p__Planctomycetota;c__Planctomycetes;o__Pirellulales;f__Pirellulaceae;g__Rubripirellula;s__Rubripirellula sp003513555	GCA_003513555.1
TOPAZ_MSD3_P008		194	235688	6.266896	96.4	0.59	0	d__Bacteria;p__Planctomycetota;c__Planctomycetes;o__Pirellulales;f__Pirellulaceae;g__Rhodopirellula_B;s__Rhodopirellula_B sp002167455	GCA_002167455.1
TOPAZ_MSS2_P026		704	76515	6.33142	96.4	1.28	50	d__Bacteria;p__Planctomycetota;c__Planctomycetes;o__Pirellulales;f__Pirellulaceae;g__Rhodopirellula_B;s__Rhodopirellula_B sp002167455	GCA_002167455.1
TOPAZ_IOZ1_P015	NR	195	81511	3.373505	96.4	1.99	40	d__Bacteria;p__Bacteroidota;c__Bacteroidia;o__Flavobacteriales;f__Flavobacteriaceae;g__Croceivirga;s__Croceivirga radicis	GCF_002072105.2
TOPAZ_IOS1_P117		442	68253	5.366064	96.4	2.81	60	d__Bacteria;p__Proteobacteria;c__Alphaproteobacteria;o__Rhodobacterales;f__Rhodobacteraceae;g__Salipiger;s__Salipiger bermudensis	GCF_000153725.1
TOPAZ_IOF1_P032	NR	116	153891	4.286884	96.39	0.6	0	d__Bacteria;p__Proteobacteria;c__Alphaproteobacteria;o__Rhizobiales;f__GCA-2746425;g__GCA-2746425;s__
TOPAZ_MSD1_P171	NR	201	69434	2.358507	96.38	1.67	0	d__Bacteria;p__Proteobacteria;c__Gammaproteobacteria;o__Pseudomonadales;f__Porticoccaceae;g__Porticoccus;s__
TOPAZ_IOS1_P132		166	97337	3.323446	96.38	2.14	27.27	d__Bacteria;p__Proteobacteria;c__Gammaproteobacteria;o__Pseudomonadales;f__Oleiphilaceae;g__Marinobacter;s__Marinobacter lutaoensis	GCF_001981305.1
TOPAZ_IOF1_P030		141	220153	4.120664	96.38	3.36	41.67	d__Bacteria;p__Proteobacteria;c__Gammaproteobacteria;o__Enterobacterales;f__Alteromonadaceae;g__Alteromonas;s__Alteromonas australica	GCF_000730385.1
TOPAZ_IOD3_P025		217	87220	3.194267	96.38	3.58	36.36	d__Bacteria;p__Actinobacteriota;c__Actinomycetia;o__Actinomycetales;f__Microbacteriaceae;g__Microbacterium;s__Microbacterium sp002313585	GCA_002313585.1
TOPAZ_NPM1_P065	NR	91	255583	4.590559	96.37	2.71	0	d__Bacteria;p__Actinobacteriota;c__Actinomycetia;o__Propionibacteriales;f__Nocardioidaceae;g__Nocardioides;s__Nocardioides sp002729525	GCA_002729525.1
TOPAZ_IOD1_P025		182	178811	4.733327	96.37	3.29	52.94	d__Bacteria;p__Proteobacteria;c__Gammaproteobacteria;o__Enterobacterales;f__Alteromonadaceae;g__Marisediminitalea;s__Marisediminitalea aggregata	GCF_900129565.1
TOPAZ_SPS1_P082	NR	150	101105	3.022008	96.36	0.63	75	d__Bacteria;p__Proteobacteria;c__Alphaproteobacteria;o__Rhodobacterales;f__Rhodobacteraceae;g__LFER01;s__LFER01 sp001642945	GCF_001642945.1
TOPAZ_IOM1_P135	NR	390	163828	7.185916	96.35	3.96	14.29	d__Bacteria;p__Poribacteria;c__WGA-4E;o__GCA-2687025;f__GCA-2687025;g__GCA-2687025;s__GCA-2687025 sp002687025	GCA_002687025.1
TOPAZ_MSD1_P111	NR	117	133679	2.794357	96.34	2.44	25	d__Bacteria;p__Proteobacteria;c__Gammaproteobacteria;o__UBA10353;f__LS-SOB;g__UBA868;s__UBA868 sp002477475	GCA_002477475.1
TOPAZ_SPS1_P316		71	359910	4.640921	96.33	1.79	11.11	d__Bacteria;p__Proteobacteria;c__Alphaproteobacteria;o__Rhizobiales;f__Stappiaceae;g__Stappia;s__Stappia sp002709505	GCA_002709505.1
TOPAZ_NPS1_P093	NR	365	42339	3.401665	96.33	1.94	90	d__Bacteria;p__Verrucomicrobiota;c__Verrucomicrobiae;o__Verrucomicrobiales;f__DEV007;g__Arctic95D-9;s__Arctic95D-9 sp002323995	GCA_002323995.1
TOPAZ_NPS1_P176		43	438318	3.399655	96.32	1.26	0	d__Bacteria;p__Proteobacteria;c__Gammaproteobacteria;o__Pseudomonadales;f__Saccharospirillaceae_A;g__Oleibacter;s__Oleibacter sp002298335	GCA_002298335.1
TOPAZ_SPD1_P111		265	163397	5.320408	96.3	1.36	0	d__Bacteria;p__Verrucomicrobiota;c__Verrucomicrobiae;o__Verrucomicrobiales;f__Akkermansiaceae;g__Roseibacillus;s__Roseibacillus sp002501065	GCA_002501065.1
TOPAZ_NAS1_P023	NR	180	202023	4.108858	96.29	1.59	5.56	d__Bacteria;p__Proteobacteria;c__Gammaproteobacteria;o__Nevskiales;f__Nevskiaceae;g__Solimonas_A;s__
TOPAZ_NPD1_P092		296	87238	4.885679	96.28	4.1	12.5	d__Bacteria;p__Bacteroidota;c__Rhodothermia;o__Rhodothermales;f__Rubricoccaceae;g__Rubrivirga;s__Rubrivirga sp002283555	GCF_002283555.1
TOPAZ_MSS1_P094	NR	148	202206	3.075153	96.27	1.49	0	d__Bacteria;p__Proteobacteria;c__Alphaproteobacteria;o__Rhodospirillales;f__UBA2165;g__TMED23;s__TMED23 sp002168115	GCA_002168115.1
TOPAZ_IOF1_P002	NR	153	228181	6.023642	96.27	2.23	0	d__Bacteria;p__Bacteroidota;c__Bacteroidia;o__Cytophagales;f__Cyclobacteriaceae;g__Marinoscillum;s__Marinoscillum sp002729235	GCA_002729235.1
TOPAZ_NAS1_P097		14	565003	2.254917	96.26	1.26	0	d__Bacteria;p__Proteobacteria;c__Gammaproteobacteria;o__Methylococcales;f__Cycloclasticaceae;g__Cycloclasticus;s__Cycloclasticus sp002700385	GCA_002700385.1
TOPAZ_SPS1_P507	NR	68	285348	3.83568	96.24	1.08	0	d__Bacteria;p__Planctomycetota;c__UBA1135;o__UBA1135;f__UBA1135;g__GCA-2705055;s__GCA-2705055 sp002705055	GCA_002705055.1
TOPAZ_NAS1_P022		49	548895	3.839743	96.24	1.17	0	d__Bacteria;p__Planctomycetota;c__UBA1135;o__UBA1135;f__UBA1135;g__GCA-2705055;s__GCA-2705055 sp002705055	GCA_002705055.1
TOPAZ_NPS1_P018		44	306216	3.857966	96.24	1.37	25	d__Bacteria;p__Planctomycetota;c__UBA1135;o__UBA1135;f__UBA1135;g__GCA-2705055;s__GCA-2705055 sp002705055	GCA_002705055.1
TOPAZ_SPS1_P334		113	180895	3.796001	96.24	3.23	33.33	d__Bacteria;p__Planctomycetota;c__UBA1135;o__UBA1135;f__UBA1135;g__GCA-2705055;s__GCA-2705055 sp002705055	GCA_002705055.1
TOPAZ_SPS4_P005	NR	121	141158	2.686524	96.23	0.12	100	d__Bacteria;p__Proteobacteria;c__Gammaproteobacteria;o__Pseudomonadales;f__UBA7434;g__UBA7434;s__
TOPAZ_NAM1_P098		121	184518	4.000352	96.23	1.41	0	d__Bacteria;p__Bacteroidota;c__Bacteroidia;o__Flavobacteriales;f__Flavobacteriaceae;g__Mesonia;s__Mesonia sp002413625	GCA_002413625.1
TOPAZ_NPS2_P006	NR	581	100754	6.743668	96.22	1.76	30	d__Bacteria;p__Cyanobacteria;c__Cyanobacteriia;o__Cyanobacteriales;f__Phormidiaceae;g__Trichodesmium;s__Trichodesmium erythraeum	GCF_000014265.1
TOPAZ_MSD1_P057	NR	211	52674	2.328526	96.2	1.84	66.67	d__Bacteria;p__Bacteroidota;c__Bacteroidia;o__Flavobacteriales;f__Flavobacteriaceae;g__MS024-2A_A;s__MS024-2A_A sp002457295	GCA_002457295.1
TOPAZ_NAS1_P115		125	149384	4.022936	96.2	3.02	0	d__Bacteria;p__Proteobacteria;c__Gammaproteobacteria;o__Xanthomonadales;f__Wenzhouxiangellaceae;g__GCA-2722315;s__GCA-2722315 sp002722315	GCA_002722315.1
TOPAZ_MSS1_P100		85	107675	1.762701	96.17	1.18	100	d__Bacteria;p__Bacteroidota;c__Bacteroidia;o__NS11-12g;f__UBA9320;g__MED-G17;s__MED-G17 sp002457675	GCA_002457675.1
TOPAZ_SAM1_P032	NR	134	130483	3.019373	96.17	1.61	0	d__Bacteria;p__Planctomycetota;c__UBA8108;o__UBA1146;f__UBA1146;g__UBA1146;s__UBA1146 sp002711105	GCA_002711105.1
TOPAZ_NAM1_P126	NR	264	171100	7.000571	96.17	3.32	0	d__Bacteria;p__Planctomycetota;c__UBA8108;o__UBA8108;f__;g__;s__
TOPAZ_IOS3_P012	NR	357	40833	2.384511	96.16	0.28	0	d__Bacteria;p__Bacteroidota;c__Rhodothermia;o__Balneolales;f__Balneolaceae;g__RHLJ01;s__
TOPAZ_IOF1_P039	NR	275	202378	6.543185	96.16	3.01	7.69	d__Bacteria;p__Proteobacteria;c__Gammaproteobacteria;o__Pseudomonadales;f__Halomonadaceae;g__Oceanospirillum;s__
TOPAZ_IOM1_P065	NR	105	82517	2.061297	96.15	0	0	d__Bacteria;p__Krumholzibacteriota;c__Krumholzibacteria;o__;f__;g__;s__
TOPAZ_SPS4_P121	NR	153	125835	3.291939	96.15	1.58	77.78	d__Bacteria;p__Proteobacteria;c__Gammaproteobacteria;o__Enterobacterales;f__Alteromonadaceae;g__Alteromonas_E;s__
TOPAZ_IOS1_P100	NR	146	167928	3.664054	96.13	1.79	0	d__Bacteria;p__Bdellovibrionota;c__Bdellovibrionia;o__Bdellovibrionales;f__UBA840;g__UBA6502;s__UBA6502 sp002436415	GCA_002436415.1
TOPAZ_SOD1_P004	NR	354	88143	4.58098	96.13	2.96	70	d__Bacteria;p__Proteobacteria;c__Gammaproteobacteria;o__Enterobacterales;f__Alteromonadaceae;g__Paraglaciecola;s__
TOPAZ_IOD3_P018		209	224514	7.896721	96.13	3.68	0	d__Bacteria;p__Myxococcota;c__Polyangia;o__Polyangiales;f__SG8-38;g__UBA1660;s__UBA1660 sp002320815	GCA_002320815.1
TOPAZ_SPS1_P409	NR	183	102500	2.795822	96.12	0.96	42.86	d__Bacteria;p__Proteobacteria;c__Alphaproteobacteria;o__Rhodobacterales;f__Rhodobacteraceae;g__Yoonia;s__
TOPAZ_SPX1_P079	NR	285	192993	6.080586	96.11	2.69	0	d__Bacteria;p__Planctomycetota;c__UBA8108;o__UBA8108;f__SXIK01;g__;s__
TOPAZ_SPD1_P038	NR	240	92379	3.833626	96.11	4.2	33.33	d__Bacteria;p__Proteobacteria;c__Alphaproteobacteria;o__Caulobacterales;f__Hyphomonadaceae;g__Hyphomonas;s__Hyphomonas adhaerens	GCF_000685235.1
TOPAZ_SPD1_P174	NR	142	101177	3.443788	96.1	0.65	0	d__Bacteria;p__Proteobacteria;c__Alphaproteobacteria;o__Caulobacterales;f__Hyphomonadaceae;g__Ponticaulis;s__
TOPAZ_MSD1_P072	NR	279	85331	4.219125	96.1	1.16	66.67	d__Bacteria;p__Verrucomicrobiota;c__Verrucomicrobiae;o__Verrucomicrobiales;f__Akkermansiaceae;g__Roseibacillus;s__
TOPAZ_NPS1_P096	NR	79	187186	3.553449	96.1	2.62	15.38	d__Bacteria;p__Proteobacteria;c__Gammaproteobacteria;o__Nevskiales;f__Salinisphaeraceae;g__GCA-2683405;s__GCA-2683405 sp002683405	GCA_002683405.1
TOPAZ_MSS1_P049	NR	226	142393	3.698027	96.09	2.25	11.11	d__Bacteria;p__Proteobacteria;c__Alphaproteobacteria;o__Defluviicoccales;f__Defluviicoccaceae;g__GCA-2689465;s__
TOPAZ_NAS1_P093	NR	276	35415	2.333153	96.07	1.91	50	d__Bacteria;p__Proteobacteria;c__Alphaproteobacteria;o__Puniceispirillales;f__Puniceispirillaceae;g__UBA8309;s__UBA8309 sp002457765	GCA_002457765.1
TOPAZ_SPS1_P284	NR	255	62010	2.523491	96.06	2.51	66.67	d__Bacteria;p__Bacteroidota;c__Bacteroidia;o__Flavobacteriales;f__UA16;g__;s__
TOPAZ_SPD1_P039		244	191395	5.174156	96.06	3.32	0	d__Bacteria;p__Proteobacteria;c__Gammaproteobacteria;o__Pseudomonadales;f__Ketobacteraceae;g__Ketobacter;s__Ketobacter sp002471665	GCA_002471665.1
TOPAZ_SPD1_P088	NR	688	97076	9.105719	96.06	3.7	0	d__Bacteria;p__Myxococcota;c__Polyangia;o__Polyangiales;f__SG8-38;g__GCA-2699025;s__GCA-2699025 sp002699025	GCA_002699025.1
TOPAZ_SPS4_P018		197	341098	3.800048	96.04	1.49	66.67	d__Bacteria;p__Bacteroidota;c__Bacteroidia;o__Chitinophagales;f__Saprospiraceae;g__;s__
TOPAZ_NPS1_P137	NR	322	166613	8.560473	96.03	0.88	50	d__Bacteria;p__Proteobacteria;c__Gammaproteobacteria;o__Burkholderiales;f__Burkholderiaceae;g__Variovorax;s__Variovorax sp900115375	GCF_900115375.1
TOPAZ_SPS4_P096		430	57460	4.399197	96.03	2.09	0	d__Bacteria;p__Proteobacteria;c__Gammaproteobacteria;o__Enterobacterales;f__Alteromonadaceae;g__;s__
TOPAZ_NPD1_P020	NR	137	165415	4.13857	96.02	0.46	0	d__Bacteria;p__Proteobacteria;c__Alphaproteobacteria;o__Sphingomonadales;f__Sphingomonadaceae;g__Sphingobium;s__Sphingobium sp000153545	GCF_000153545.1
TOPAZ_IOM1_P068	NR	258	123667	5.479136	96.02	1.94	0	d__Bacteria;p__Myxococcota_A;c__UBA9160;o__UBA9160;f__UBA6930;g__GCA-2687015;s__GCA-2687015 sp002687015	GCA_002687015.1
TOPAZ_MSS1_P124	NR	142	96249	2.257824	96.02	2.19	100	d__Bacteria;p__Proteobacteria;c__Alphaproteobacteria;o__Puniceispirillales;f__UBA1172;g__UBA12202;s__UBA12202 sp002691725	GCA_002691725.1
TOPAZ_NAS1_P188		63	293015	4.186207	96.02	2.34	11.76	d__Bacteria;p__Proteobacteria;c__Alphaproteobacteria;o__Rhizobiales;f__Rhizobiaceae;g__Zhengella;s__Zhengella sp002708825	GCA_002708825.1
TOPAZ_SPS4_P066		324	67989	2.868377	96.01	1.77	100	d__Bacteria;p__Firmicutes;c__Bacilli;o__Bacillales;f__Planococcaceae;g__Planococcus;s__
TOPAZ_MSD1_P086		101	77587	2.12466	96.01	2.84	33.33	d__Bacteria;p__Planctomycetota;c__Phycisphaerae;o__Phycisphaerales;f__SM1A02;g__UBA8653;s__UBA8653 sp002168105	GCA_002168105.2
TOPAZ_SPM1_P008	NR	134	127837	3.225745	96	0.76	33.33	d__Bacteria;p__Proteobacteria;c__Alphaproteobacteria;o__Caulobacterales;f__Maricaulaceae;g__Maricaulis;s__Maricaulis maris_A	GCF_000014745.1
TOPAZ_IOF1_P005	NR	127	140762	2.87737	96	1.2	0	d__Bacteria;p__Proteobacteria;c__Alphaproteobacteria;o__Caulobacterales;f__Parvularculaceae;g__Parvularcula;s__
TOPAZ_SPS1_P358		65	284808	4.439795	95.99	1.25	11.11	d__Bacteria;p__Proteobacteria;c__Alphaproteobacteria;o__Rhizobiales;f__Stappiaceae;g__Stappia;s__Stappia sp002722295	GCA_002722295.1
TOPAZ_IOS1_P046		196	142585	3.818842	95.98	3.47	27.78	d__Bacteria;p__Proteobacteria;c__Alphaproteobacteria;o__Sphingomonadales;f__Sphingomonadaceae;g__Croceicoccus;s__Croceicoccus sp002694745	GCA_002694745.1
TOPAZ_SPS1_P108	NR	170	103213	3.505506	95.97	0.57	0	d__Bacteria;p__Planctomycetota;c__Phycisphaerae;o__Phycisphaerales;f__SM1A02;g__UBA12014;s__UBA12014 sp002684855	GCA_002684855.1
TOPAZ_SPS1_P222	NR	240	123865	4.817549	95.97	3.31	66.67	d__Bacteria;p__Proteobacteria;c__Alphaproteobacteria;o__Rhizobiales;f__Rhizobiaceae;g__Martelella;s__Martelella sp001578105	GCF_001578105.1
TOPAZ_SPS1_P540		318	54529	3.096466	95.95	1.89	40	d__Bacteria;p__Bacteroidota;c__Bacteroidia;o__Flavobacteriales;f__Crocinitomicaceae;g__UBA4466;s__UBA4466 sp002471375	GCA_002471375.1
TOPAZ_SPS1_P624	NR	139	147470	2.550359	95.95	2.68	16.67	d__Bacteria;p__Bacteroidota;c__Bacteroidia;o__Flavobacteriales;f__Crocinitomicaceae;g__UBA952;s__
TOPAZ_NAM1_P058	NR	75	391228	3.751	95.93	1.08	25	d__Bacteria;p__Proteobacteria;c__Alphaproteobacteria;o__Caulobacterales;f__Hyphomonadaceae;g__UBA5336;s__
TOPAZ_IOS1_P015	NR	231	136103	3.934978	95.92	0.44	75	d__Bacteria;p__Verrucomicrobiota;c__Verrucomicrobiae;o__Verrucomicrobiales;f__Akkermansiaceae;g__Roseibacillus;s__Roseibacillus sp002686085	GCA_002686085.1
TOPAZ_IOF1_P018	NR	257	81641	3.093217	95.92	4.52	77.78	d__Bacteria;p__Proteobacteria;c__Alphaproteobacteria;o__Caulobacterales;f__Parvularculaceae;g__;s__
TOPAZ_MSS1_P106		127	107054	1.996647	95.91	1.52	75	d__Bacteria;p__Proteobacteria;c__Alphaproteobacteria;o__Puniceispirillales;f__UBA1172;g__UBA1172;s__UBA1172 sp002457135	GCA_002457135.1
TOPAZ_MSD1_P128		395	51900	3.371734	95.91	1.83	66.67	d__Bacteria;p__Planctomycetota;c__Planctomycetes;o__Pirellulales;f__UBA7805;g__UBA7805;s__UBA7805 sp002168195	GCA_002168195.1
TOPAZ_SPS3_P019		337	91529	3.209847	95.91	2.81	57.14	d__Bacteria;p__Planctomycetota;c__Planctomycetes;o__Pirellulales;f__UBA7805;g__UBA7805;s__UBA7805 sp002480485	GCA_002480485.1
TOPAZ_NAM1_P036	NR	248	94921	4.106764	95.9	2.83	42.86	d__Bacteria;p__Proteobacteria;c__Alphaproteobacteria;o__UBA8366;f__GCA-2696645;g__GCA-2696645;s__GCA-2696645 sp002696645	GCA_002696645.1
TOPAZ_SPS1_P522	NR	443	44429	4.007519	95.89	0.68	100	d__Bacteria;p__Verrucomicrobiota;c__Verrucomicrobiae;o__Verrucomicrobiales;f__Akkermansiaceae;g__Roseibacillus;s__Roseibacillus sp002709395	GCA_002709395.1
TOPAZ_IOS1_P104		125	191477	4.791633	95.89	4.96	7.14	d__Bacteria;p__Proteobacteria;c__Alphaproteobacteria;o__Rhizobiales;f__Rhizobiaceae;g__Nitratireductor;s__Nitratireductor sp002697745	GCA_002697745.1
TOPAZ_SPD1_P168		327	86328	4.778776	95.88	1.18	0	d__Bacteria;p__Spirochaetota;c__Leptospirae;o__Leptospirales;f__Leptonemataceae;g__UBA3465;s__UBA3465 sp002730875	GCA_002730875.1
TOPAZ_SPX1_P026	NR	120	148719	2.943333	95.88	1.24	0	d__Bacteria;p__Proteobacteria;c__Alphaproteobacteria;o__Rhodospirillales;f__GCA-2722175;g__GCA-2722175;s__GCA-2722175 sp002722175	GCA_002722175.1
TOPAZ_IOD1_P045		214	250145	8.142571	95.88	3.68	0	d__Bacteria;p__Myxococcota;c__Polyangia;o__Polyangiales;f__SG8-38;g__UBA1660;s__UBA1660 sp002320815	GCA_002320815.1
TOPAZ_MSS1_P064		244	75763	2.89569	95.87	0.45	100	d__Bacteria;p__Proteobacteria;c__Alphaproteobacteria;o__Thalassobaculales;f__TMED26;g__TMED26;s__TMED26 sp003280605	GCA_003280605.1
TOPAZ_SPS1_P026	NR	162	106676	3.07077	95.87	1.13	71.43	d__Bacteria;p__Proteobacteria;c__Alphaproteobacteria;o__UBA7985;f__UBA7985;g__UBA7985;s__
TOPAZ_SPS1_P394		162	135929	3.063103	95.87	2.46	13.33	d__Bacteria;p__Proteobacteria;c__Alphaproteobacteria;o__UBA7985;f__UBA7985;g__UBA7985;s__
TOPAZ_NPM1_P054	NR	53	225935	2.515511	95.86	0.54	0	d__Bacteria;p__Proteobacteria;c__Gammaproteobacteria;o__Enterobacterales;f__Kangiellaceae;g__Kangiella;s__Kangiella spongicola	GCF_003194565.1
TOPAZ_MSD1_P173	NR	277	119180	4.208031	95.85	0.43	0	d__Bacteria;p__Proteobacteria;c__Alphaproteobacteria;o__Bin95;f__Bin95;g__;s__
TOPAZ_SPS1_P166	NR	342	145875	7.783375	95.83	1.2	0	d__Bacteria;p__Planctomycetota;c__UBA1135;o__UBA2386;f__UBA2386;g__;s__
TOPAZ_SPS4_P014		174	104241	4.233287	95.83	1.56	25	d__Bacteria;p__Proteobacteria;c__Alphaproteobacteria;o__Rhodobacterales;f__Rhodobacteraceae;g__Vannielia;s__
TOPAZ_SPS1_P419		90	220539	2.967638	95.82	4.17	14.29	d__Bacteria;p__Bacteroidota;c__Bacteroidia;o__Cytophagales;f__Cyclobacteriaceae;g__UBA4465;s__
TOPAZ_MSD1_P203	NR	20	364742	2.164839	95.81	0.16	0	d__Bacteria;p__Proteobacteria;c__Alphaproteobacteria;o__Caulobacterales;f__Hyphomonadaceae;g__Henriciella;s__Henriciella sp002172915	GCA_002172915.1
TOPAZ_NAS1_P131		304	182639	9.418382	95.81	4.42	0	d__Bacteria;p__Myxococcota;c__Polyangia;o__Polyangiales;f__SG8-38;g__GCA-2699025;s__GCA-2699025 sp002699025	GCA_002699025.1
TOPAZ_SPS1_P444		301	160478	9.443104	95.81	4.42	0	d__Bacteria;p__Myxococcota;c__Polyangia;o__Polyangiales;f__SG8-38;g__GCA-2699025;s__GCA-2699025 sp002699025	GCA_002699025.1
TOPAZ_IOM1_P141	NR	34	121444	1.32461	95.79	1.4	0	d__Archaea;p__Hadarchaeota;c__Hadarchaeia;o__Hadarchaeales;f__Hadarchaeaceae;g__;s__
TOPAZ_IOS2_P004	NR	166	103393	3.594363	95.79	3.31	38.89	d__Bacteria;p__Proteobacteria;c__Alphaproteobacteria;o__Rhodobacterales;f__Rhodobacteraceae;g__;s__
TOPAZ_MSD1_P107		98	223358	2.993038	95.77	2.24	20	d__Bacteria;p__Proteobacteria;c__Alphaproteobacteria;o__Rhodospirillales;f__UBA2165;g__TMED23;s__TMED23 sp002168115	GCA_002168115.1
TOPAZ_MSS2_P019	NR	138	141743	3.977756	95.77	2.67	42.86	d__Bacteria;p__Proteobacteria;c__Gammaproteobacteria;o__Enterobacterales;f__Alteromonadaceae;g__Alteromonas;s__Alteromonas sp002831605	GCF_002831605.1
TOPAZ_SPS1_P159		240	94658	3.537399	95.76	1.66	66.67	d__Bacteria;p__Proteobacteria;c__Gammaproteobacteria;o__Pseudomonadales;f__Pseudomonadaceae;g__Pseudomonas_D;s__Pseudomonas_D aestusnigri	GCF_002197985.1
TOPAZ_SAS3_P010	NR	224	84176	3.047439	95.75	3.68	31.03	d__Bacteria;p__Proteobacteria;c__Gammaproteobacteria;o__Enterobacterales;f__Alteromonadaceae;g__Colwellia;s__
TOPAZ_NPS1_P097		375	130792	4.642806	95.74	2.98	28.57	d__Bacteria;p__Desulfobacterota;c__Desulfobulbia;o__Desulfobulbales;f__Desulfocapsaceae;g__;s__
TOPAZ_SPS1_P439		292	47371	2.464837	95.73	3.2	66.67	d__Bacteria;p__Bacteroidota;c__Bacteroidia;o__Flavobacteriales;f__UA16;g__;s__
TOPAZ_SPS1_P217		23	382961	3.13165	95.71	0.05	0	d__Bacteria;p__Bacteroidota;c__Bacteroidia;o__Flavobacteriales;f__Flavobacteriaceae;g__Muricauda_A;s__Muricauda_A lutaonensis	GCF_000963865.1
TOPAZ_SPS1_P069		426	76718	4.543739	95.71	2.06	21.43	d__Bacteria;p__Proteobacteria;c__Alphaproteobacteria;o__Rhodobacterales;f__Rhodobacteraceae;g__Salipiger;s__Salipiger profundus	GCF_001969385.1
TOPAZ_SPM1_P067		56	176707	2.789799	95.7	0.57	0	d__Bacteria;p__Bacteroidota;c__Bacteroidia;o__Flavobacteriales;f__Flavobacteriaceae;g__BACL21;s__BACL21 sp002707025	GCA_002707025.1
TOPAZ_NPM1_P153	NR	133	368957	5.16437	95.7	1.61	0	d__Bacteria;p__Planctomycetota;c__UBA1135;o__UBA1135;f__GCA-002686595;g__GCA-2683825;s__GCA-2683825 sp002683825	GCA_002683825.1
TOPAZ_SPS1_P038		121	162229	2.453583	95.67	2.89	28.57	d__Bacteria;p__Bacteroidota;c__Bacteroidia;o__Flavobacteriales;f__Flavobacteriaceae;g__CAU-1491;s__
TOPAZ_SPS3_P038	NR	211	81293	2.551095	95.66	0.64	50	d__Bacteria;p__Planctomycetota;c__Phycisphaerae;o__Phycisphaerales;f__SM1A02;g__UBA8087;s__
TOPAZ_NAM1_P027		164	217928	4.277828	95.64	4.82	50	d__Bacteria;p__Proteobacteria;c__Alphaproteobacteria;o__Sphingomonadales;f__Sphingomonadaceae;g__Sphingobium;s__Sphingobium xenophagum	GCF_000367345.1
TOPAZ_MSD1_P141	NR	93	121432	2.409256	95.61	0.81	50	d__Bacteria;p__Bacteroidota;c__Bacteroidia;o__Flavobacteriales;f__UA16;g__UA16;s__UA16 sp002690915	GCA_002690915.1
TOPAZ_SPD1_P082		150	101177	3.407638	95.6	0.65	0	d__Bacteria;p__Proteobacteria;c__Alphaproteobacteria;o__Caulobacterales;f__Hyphomonadaceae;g__;s__
TOPAZ_RSS1_P004	NR	134	162561	2.768313	95.6	2.79	0	d__Bacteria;p__Planctomycetota;c__UBA8108;o__UBA1146;f__UBA1146;g__UBA12191;s__
TOPAZ_NPD1_P031		236	81757	3.90979	95.6	3.47	0	d__Bacteria;p__Proteobacteria;c__Gammaproteobacteria;o__Xanthomonadales;f__Wenzhouxiangellaceae;g__GCA-2722315;s__GCA-2722315 sp002722315	GCA_002722315.1
TOPAZ_SPS1_P063		298	56874	3.156041	95.58	2.16	50	d__Bacteria;p__Bacteroidota;c__Bacteroidia;o__Flavobacteriales;f__Crocinitomicaceae;g__UBA4466;s__UBA4466 sp002471375	GCA_002471375.1
TOPAZ_SPX1_P033		120	117099	2.564524	95.58	2.74	22.22	d__Bacteria;p__Actinobacteriota;c__Actinomycetia;o__Actinomycetales;f__Microbacteriaceae;g__Schumannella;s__Schumannella sp002325245	GCA_002325245.1
TOPAZ_NPS1_P040		246	115819	5.73407	95.56	1.11	0	d__Bacteria;p__Planctomycetota;c__Planctomycetes;o__Planctomycetales;f__Planctomycetaceae;g__Rubinisphaera;s__Rubinisphaera brasiliensis	GCF_000165715.2
TOPAZ_SPS1_P281		60	570872	5.794388	95.56	2.22	0	d__Bacteria;p__Planctomycetota;c__Planctomycetes;o__Planctomycetales;f__Planctomycetaceae;g__Rubinisphaera;s__Rubinisphaera brasiliensis	GCF_000165715.2
TOPAZ_NPM1_P136		172	122797	3.036283	95.56	3.46	13.64	d__Bacteria;p__Proteobacteria;c__Alphaproteobacteria;o__Caulobacterales;f__Maricaulaceae;g__Oceanicaulis;s__Oceanicaulis sp000152745	GCF_000152745.1
TOPAZ_SAS1_P115		87	202821	3.775103	95.54	1.79	0	d__Bacteria;p__Bdellovibrionota;c__Bdellovibrionia;o__Bdellovibrionales;f__UBA840;g__UBA6502;s__UBA6502 sp002436415	GCA_002436415.1
TOPAZ_SPD1_P291	NR	288	283100	6.597319	95.54	2.26	0	d__Bacteria;p__Gemmatimonadota_A;c__GCA-2686955;o__GCA-2686955;f__GCA-2686955;g__;s__
TOPAZ_NAX4_P001	NR	523	62946	5.104528	95.52	0.95	0	d__Bacteria;p__Cyanobacteria;c__Cyanobacteriia;o__Cyanobacteriales;f__Phormidiaceae;g__Trichodesmium;s__
TOPAZ_IOF1_P015	NR	345	153520	7.023772	95.52	1.28	0	d__Bacteria;p__Bacteroidota;c__Bacteroidia;o__J057;f__J057;g__;s__
TOPAZ_MSD1_P065	NR	238	110513	4.94549	95.51	2.25	50	d__Bacteria;p__Planctomycetota;c__Planctomycetes;o__Planctomycetales;f__Planctomycetaceae;g__Fuerstia;s__
TOPAZ_SPS4_P125		159	90018	2.500717	95.49	2.65	38.46	d__Bacteria;p__Proteobacteria;c__Alphaproteobacteria;o__Rhodobacterales;f__Rhodobacteraceae;g__Planktomarina;s__Planktomarina temperata	GCA_000738435.1
TOPAZ_SPS4_P123		160	90018	2.502323	95.49	2.77	33.33	d__Bacteria;p__Proteobacteria;c__Alphaproteobacteria;o__Rhodobacterales;f__Rhodobacteraceae;g__Planktomarina;s__Planktomarina temperata	GCA_000738435.1
TOPAZ_SOD1_P005	NR	251	79059	4.087869	95.49	3.44	35.71	d__Bacteria;p__Proteobacteria;c__Gammaproteobacteria;o__Pseudomonadales;f__Nitrincolaceae;g__Rs1;s__
TOPAZ_SPS4_P130	NR	356	62848	3.238275	95.48	0.74	40	d__Bacteria;p__Bacteroidota;c__Bacteroidia;o__Flavobacteriales;f__Crocinitomicaceae;g__UBA4466;s__UBA4466 sp002471375	GCA_002471375.1
TOPAZ_SPS1_P020		278	87948	4.227956	95.48	2.89	33.33	d__Bacteria;p__Proteobacteria;c__Alphaproteobacteria;o__Rhodobacterales;f__Rhodobacteraceae;g__Pacificitalea;s__
TOPAZ_IOS1_P058	NR	209	522292	9.082761	95.48	2.9	0	d__Bacteria;p__Myxococcota;c__Polyangia;o__Polyangiales;f__;g__;s__
TOPAZ_IOF1_P038		215	349401	9.004921	95.48	2.9	0	d__Bacteria;p__Myxococcota;c__Polyangia;o__Polyangiales;f__;g__;s__
TOPAZ_SPS1_P555		217	88356	2.458886	95.48	3.07	52.63	d__Bacteria;p__Proteobacteria;c__Gammaproteobacteria;o__Enterobacterales;f__Alteromonadaceae;g__Idiomarina;s__Idiomarina baltica	GCF_000152885.1
TOPAZ_NAS1_P142		180	106849	3.712538	95.46	4.8	20.83	d__Bacteria;p__Proteobacteria;c__Alphaproteobacteria;o__Sphingomonadales;f__Sphingomonadaceae;g__Erythrobacter_B;s__
TOPAZ_MSD1_P046	NR	173	153068	4.503931	95.45	0	0	d__Bacteria;p__Planctomycetota;c__UBA1135;o__UBA2386;f__UBA2386;g__GCA-2684655;s__
TOPAZ_SPS1_P147	NR	32	411208	4.041139	95.45	0	0	d__Bacteria;p__Planctomycetota;c__Phycisphaerae;o__Phycisphaerales;f__SM1A02;g__UBA1926;s__UBA1926 sp002480345	GCA_002480345.1
TOPAZ_NAS1_P114		102	138311	3.777717	95.45	0	0	d__Bacteria;p__Planctomycetota;c__Phycisphaerae;o__Phycisphaerales;f__SM1A02;g__UBA1926;s__UBA1926 sp002480345	GCA_002480345.1
TOPAZ_SPS1_P597		28	640863	4.025538	95.45	0.1	100	d__Bacteria;p__Planctomycetota;c__Phycisphaerae;o__Phycisphaerales;f__SM1A02;g__UBA1926;s__UBA1926 sp002480345	GCA_002480345.1
TOPAZ_NPS1_P015		129	194797	4.163857	95.45	0.57	0	d__Bacteria;p__Planctomycetota;c__Phycisphaerae;o__Phycisphaerales;f__Phycisphaeraceae;g__;s__
TOPAZ_SPD1_P217	NR	182	162163	4.016026	95.45	1.14	0	d__Bacteria;p__Planctomycetota;c__UBA1135;o__UBA2386;f__UBA2386;g__;s__
TOPAZ_SPS4_P063		111	275762	5.879409	95.45	1.14	0	d__Bacteria;p__Planctomycetota;c__Phycisphaerae;o__Phycisphaerales;f__Phycisphaeraceae;g__UBA7800;s__UBA7800 sp002480565	GCA_002480565.1
TOPAZ_IOM1_P015	NR	152	225685	5.351886	95.45	1.45	0	d__Bacteria;p__Planctomycetota;c__UBA1135;o__UBA2386;f__UBA2386;g__;s__
TOPAZ_SPD1_P202		363	71952	3.141205	95.45	2.79	57.14	d__Bacteria;p__Planctomycetota;c__Phycisphaerae;o__Phycisphaerales;f__SM1A02;g__UBA854;s__UBA854 sp002364485	GCA_002364485.1
TOPAZ_IOM1_P095	NR	81	218705	3.733131	95.45	3.82	0	d__Bacteria;p__Planctomycetota;c__UBA1135;o__UBA2386;f__GCA-002748355;g__GCA-2685965;s__GCA-2685965 sp002685965	GCA_002685965.1
TOPAZ_SPS1_P210		357	114744	4.939628	95.43	3.31	76.19	d__Bacteria;p__Proteobacteria;c__Alphaproteobacteria;o__Rhodobacterales;f__Rhodobacteraceae;g__Salipiger;s__Salipiger profundus	GCF_001969385.1
TOPAZ_SAD1_P046		278	104159	4.400639	95.41	0.68	100	d__Bacteria;p__Verrucomicrobiota;c__Verrucomicrobiae;o__Verrucomicrobiales;f__Akkermansiaceae;g__Roseibacillus;s__Roseibacillus sp002721695	GCA_002721695.1
TOPAZ_SPD1_P230		567	92386	9.385856	95.41	4.69	0	d__Bacteria;p__Myxococcota;c__Polyangia;o__Polyangiales;f__SG8-38;g__GCA-2699025;s__GCA-2699025 sp002699025	GCA_002699025.1
TOPAZ_MSD1_P114	NR	43	254782	2.163633	95.4	0.87	0	d__Bacteria;p__Proteobacteria;c__Alphaproteobacteria;o__Rhodospirillales;f__Rhodospirillaceae;g__GCA-2691085;s__GCA-2691085 sp002691085	GCA_002691085.1
TOPAZ_NAS1_P178	NR	96	286619	2.255246	95.4	1.82	0	d__Bacteria;p__Bacteroidota;c__Bacteroidia;o__Chitinophagales;f__UBA8649;g__UBA8649;s__UBA8649 sp002862745	GCA_002862745.1
TOPAZ_NAS2_P007	NR	419	82603	3.727074	95.4	3.33	9.09	d__Bacteria;p__Planctomycetota;c__Planctomycetes;o__Pirellulales;f__UBA1268;g__;s__
TOPAZ_SPX1_P030		191	111059	3.67831	95.39	2.51	50	d__Bacteria;p__Proteobacteria;c__Gammaproteobacteria;o__Pseudomonadales;f__Halieaceae;g__Congregibacter;s__
TOPAZ_SPS1_P326		162	123315	4.374351	95.37	2.46	52.94	d__Bacteria;p__Proteobacteria;c__Gammaproteobacteria;o__Enterobacterales;f__Alteromonadaceae;g__Marisediminitalea;s__Marisediminitalea aggregata	GCF_900129565.1
TOPAZ_SAS1_P036	NR	305	97994	3.176106	95.37	2.79	69.23	d__Bacteria;p__Proteobacteria;c__Gammaproteobacteria;o__Pseudomonadales;f__Halomonadaceae;g__Halomonas;s__Halomonas meridiana	GCF_900129255.1
TOPAZ_NAD1_P062	NR	199	60663	2.402765	95.36	2.2	80	d__Bacteria;p__Bacteroidota;c__Bacteroidia;o__Flavobacteriales;f__UA16;g__UBA8752;s__
TOPAZ_SPD1_P048		500	103223	6.062101	95.36	2.74	38.46	d__Bacteria;p__Actinobacteriota;c__Actinomycetia;o__Mycobacteriales;f__Mycobacteriaceae;g__Mycobacterium;s__
TOPAZ_SPX1_P074		224	113903	3.55166	95.36	3.41	53.57	d__Bacteria;p__Proteobacteria;c__Gammaproteobacteria;o__Pseudomonadales;f__Pseudomonadaceae;g__Pseudomonas_D;s__Pseudomonas_D aestusnigri	GCF_002197985.1
TOPAZ_SPS1_P336		54	496556	3.071445	95.35	0.54	66.67	d__Bacteria;p__Proteobacteria;c__Alphaproteobacteria;o__Caulobacterales;f__Maricaulaceae;g__Oceanicaulis;s__Oceanicaulis sp000152745	GCF_000152745.1
TOPAZ_SPD1_P148		420	106805	3.71007	95.35	2.14	0	d__Bacteria;p__Planctomycetota;c__Phycisphaerae;o__Phycisphaerales;f__SM1A02;g__GCA-2711415;s__GCA-2711415 sp002711415	GCA_002711415.1
TOPAZ_NPM1_P112		101	182750	3.142056	95.33	1.76	50	d__Bacteria;p__Proteobacteria;c__Alphaproteobacteria;o__Sphingomonadales;f__Sphingomonadaceae;g__Novosphingobium;s__
TOPAZ_MSD2_P006		303	73277	3.100619	95.33	3.97	25	d__Bacteria;p__Planctomycetota;c__Planctomycetes;o__Pirellulales;f__UBA1268;g__UBA1268;s__UBA1268 sp002171115	GCA_002171115.1
TOPAZ_NAS2_P003	NR	157	154595	2.666934	95.31	0.81	0	d__Bacteria;p__Actinobacteriota;c__Actinomycetia;o__Nanopelagicales;f__GCA-2699445;g__GCA-2699445;s__GCA-2699445 sp002699445	GCA_002699445.1
TOPAZ_IOD1_P035		281	88904	3.908978	95.31	2.76	36.36	d__Bacteria;p__Proteobacteria;c__Gammaproteobacteria;o__Pseudomonadales;f__Alcanivoracaceae;g__Alcanivorax;s__Alcanivorax sp002313655	GCA_002313655.1
TOPAZ_SOS3_P005	NR	286	51992	2.495533	95.31	3.09	77.78	d__Bacteria;p__Proteobacteria;c__Gammaproteobacteria;o__Pseudomonadales;f__Porticoccaceae;g__HTCC2207;s__HTCC2207 sp002313335	GCA_002313335.1
TOPAZ_SPS4_P138	NR	312	89727	2.728981	95.3	0.55	100	d__Bacteria;p__Firmicutes;c__Bacilli;o__Bacillales;f__Planococcaceae;g__Planococcus;s__
TOPAZ_SPS1_P183	NR	348	63905	4.092349	95.3	1.79	83.33	d__Bacteria;p__Proteobacteria;c__Gammaproteobacteria;o__Pseudomonadales;f__Pseudomonadaceae;g__Pseudomonas_D;s__Pseudomonas_D pachastrellae	GCF_900114765.1
TOPAZ_IOM1_P028		441	48723	4.998032	95.29	3.82	72.73	d__Bacteria;p__Proteobacteria;c__Alphaproteobacteria;o__Rhodobacterales;f__Rhodobacteraceae;g__Salipiger;s__Salipiger bermudensis	GCF_000153725.1
TOPAZ_IOD3_P004		432	88259	4.301026	95.28	2.04	18.75	d__Bacteria;p__Bacteroidota;c__Bacteroidia;o__Flavobacteriales;f__Flavobacteriaceae;g__Zunongwangia;s__Zunongwangia profunda	GCF_000023465.1
TOPAZ_NPM1_P064	NR	338	74626	3.862687	95.27	3.05	14.29	d__Bacteria;p__Proteobacteria;c__Gammaproteobacteria;o__UBA10353;f__LS-SOB;g__UBA9619;s__UBA9619 sp002718155	GCA_002718155.1
TOPAZ_NPD1_P044		259	62611	3.300791	95.27	3.36	78.57	d__Bacteria;p__Proteobacteria;c__Gammaproteobacteria;o__Pseudomonadales;f__Spongiibacteraceae;g__Spongiibacter;s__Spongiibacter tropicus	GCF_000420325.1
TOPAZ_IOF1_P043	NR	178	185001	5.651715	95.27	4.28	12.5	d__Bacteria;p__Verrucomicrobiota;c__Verrucomicrobiae;o__Pedosphaerales;f__AAA164-E04;g__AAA164-E04;s__
TOPAZ_IOS2_P024		143	80043	2.876972	95.27	4.31	82.61	d__Bacteria;p__Proteobacteria;c__Alphaproteobacteria;o__Caulobacterales;f__Maricaulaceae;g__Oceanicaulis;s__
TOPAZ_IOD4_P001	NR	78	43776	0.999087	95.26	0.95	0	d__Bacteria;p__Proteobacteria;c__Alphaproteobacteria;o__Rickettsiales;f__Anaplasmataceae;g__;s__
TOPAZ_SPS2_P003		178	122714	4.202818	95.24	1.82	44.44	d__Bacteria;p__Proteobacteria;c__Alphaproteobacteria;o__Rhodobacterales;f__Rhodobacteraceae;g__Vannielia;s__
TOPAZ_NPM1_P006	NR	375	81351	5.068007	95.24	3.42	0	d__Bacteria;p__Acidobacteriota;c__Vicinamibacteria;o__Vicinamibacterales;f__UBA8438;g__UBA8438;s__UBA8438 sp002726085	GCA_002726085.1
TOPAZ_NPS1_P090	NR	355	68701	3.822365	95.24	4.42	50	d__Bacteria;p__Verrucomicrobiota;c__Verrucomicrobiae;o__Verrucomicrobiales;f__Akkermansiaceae;g__SW10;s__SW10 sp002420315	GCA_002420315.1
TOPAZ_SPD1_P055	NR	178	106577	3.734065	95.23	1.11	33.33	d__Bacteria;p__Bacteroidota;c__Kapabacteria;o__Kapabacteriales;f__XYC2-FULL-35-21;g__;s__
TOPAZ_NAD1_P059		154	208355	3.079442	95.23	2.02	50	d__Bacteria;p__Actinobacteriota;c__Actinomycetia;o__Actinomycetales;f__Microbacteriaceae;g__Microbacterium;s__Microbacterium sp002313585	GCA_002313585.1
TOPAZ_NPS1_P108		235	176566	9.393744	95.23	4.35	0	d__Bacteria;p__Myxococcota;c__Polyangia;o__Polyangiales;f__SG8-38;g__GCA-2699025;s__GCA-2699025 sp002699025	GCA_002699025.1
TOPAZ_SPS1_P266		306	206056	9.531108	95.23	4.37	0	d__Bacteria;p__Myxococcota;c__Polyangia;o__Polyangiales;f__SG8-38;g__GCA-2699025;s__GCA-2699025 sp002699025	GCA_002699025.1
TOPAZ_SPD1_P207	NR	497	51593	3.954149	95.22	0	0	d__Bacteria;p__Planctomycetota;c__Planctomycetes;o__Pirellulales;f__Pirellulaceae;g__UBA721;s__UBA721 sp002348315	GCA_002348315.1
TOPAZ_IOM1_P103	NR	779	129271	10.31559	95.22	1.18	0	d__Bacteria;p__Planctomycetota;c__Planctomycetes;o__Pirellulales;f__Pirellulaceae;g__ARS98;s__ARS98 sp002685655	GCA_002685655.1
TOPAZ_NPM1_P086	NR	604	104039	8.222448	95.22	1.18	0	d__Bacteria;p__Planctomycetota;c__Planctomycetes;o__Pirellulales;f__Pirellulaceae;g__GCA-2726245;s__GCA-2726245 sp002726245	GCA_002726245.1
TOPAZ_NAS1_P100		144	255476	4.796988	95.22	4.17	5.26	d__Bacteria;p__Proteobacteria;c__Alphaproteobacteria;o__Rhizobiales;f__Stappiaceae;g__Stappia;s__Stappia sp002709505	GCA_002709505.1
TOPAZ_SPD1_P248		426	41308	3.786678	95.2	2.45	83.33	d__Bacteria;p__Verrucomicrobiota;c__Verrucomicrobiae;o__Verrucomicrobiales;f__Akkermansiaceae;g__SW10;s__SW10 sp002323895	GCA_002323895.1
TOPAZ_IOS1_P097		439	146817	9.51075	95.16	4.48	0	d__Bacteria;p__Myxococcota;c__Polyangia;o__Polyangiales;f__SG8-38;g__GCA-2699025;s__GCA-2699025 sp002699025	GCA_002699025.1
TOPAZ_NPS1_P123		193	128095	4.032394	95.14	2.58	43.75	d__Bacteria;p__Proteobacteria;c__Gammaproteobacteria;o__Enterobacterales;f__Alteromonadaceae;g__Alteromonas;s__Alteromonas australica	GCF_000730385.1
TOPAZ_SPS1_P100		241	207341	3.673891	95.14	3.32	15.79	d__Bacteria;p__Proteobacteria;c__Alphaproteobacteria;o__Rhodobacterales;f__Rhodobacteraceae;g__Tateyamaria;s__
TOPAZ_SPS1_P575		16	991470	3.394891	95.13	0.32	0	d__Bacteria;p__Proteobacteria;c__Alphaproteobacteria;o__Caulobacterales;f__Hyphomonadaceae;g__Hirschia;s__Hirschia sp002709235	GCA_002709235.1
TOPAZ_NAS1_P009		187	128037	4.714881	95.13	3.36	9.68	d__Bacteria;p__Proteobacteria;c__Gammaproteobacteria;o__Enterobacterales;f__Alteromonadaceae;g__Marisediminitalea;s__Marisediminitalea aggregata	GCF_900129565.1
TOPAZ_NAS1_P063	NR	123	83576	2.055302	95.12	1.08	75	d__Bacteria;p__Planctomycetota;c__Phycisphaerae;o__Phycisphaerales;f__SM1A02;g__UBA8653;s__UBA8653 sp002705085	GCA_002705085.1
TOPAZ_SPS3_P042	NR	627	56273	4.783456	95.09	1.06	16.67	d__Bacteria;p__Cyanobacteria;c__Cyanobacteriia;o__Cyanobacteriales;f__Phormidiaceae;g__Trichodesmium;s__
TOPAZ_NAM1_P062	NR	206	202502	8.007169	95.09	3.35	0	d__Bacteria;p__Myxococcota;c__Polyangia;o__Polyangiales;f__SG8-38;g__UBA1660;s__UBA1660 sp002320815	GCA_002320815.1
TOPAZ_MSD1_P087	NR	160	94116	2.664531	95.06	2.61	83.33	d__Bacteria;p__Proteobacteria;c__Alphaproteobacteria;o__UBA7985;f__UBA7985;g__UBA7985;s__UBA7985 sp002711265	GCA_002711265.1
TOPAZ_SPS1_P341		303	67696	3.285236	95.06	3.05	23.53	d__Bacteria;p__Proteobacteria;c__Alphaproteobacteria;o__Rhodobacterales;f__Rhodobacteraceae;g__Tateyamaria;s__
TOPAZ_MSS4_P007	NR	831	107296	5.370913	95.06	4.72	0	d__Bacteria;p__Proteobacteria;c__Gammaproteobacteria;o__Enterobacterales;f__Vibrionaceae;g__Paraphotobacterium;s__Paraphotobacterium marinum	GCF_002216855.1
TOPAZ_SAD1_P016	NR	343	78026	3.846269	95.04	1.39	66.67	d__Bacteria;p__Proteobacteria;c__Gammaproteobacteria;o__Enterobacterales;f__Alteromonadaceae;g__Pseudoalteromonas;s__
TOPAZ_IOF1_P023	NR	170	106187	3.861471	95.04	4.37	10	d__Bacteria;p__Firmicutes_A;c__Clostridia;o__Peptostreptococcales;f__Acidaminobacteraceae;g__;s__
TOPAZ_NPM1_P091	NR	379	105844	4.493501	95.04	4.63	0	d__Bacteria;p__Proteobacteria;c__Alphaproteobacteria;o__GCA-2731375;f__GCA-2731375;g__GCA-2731375;s__GCA-2731375 sp002731375	GCA_002731375.1
TOPAZ_IOS1_P040		296	60322	3.279049	95.03	1.99	20	d__Bacteria;p__Proteobacteria;c__Alphaproteobacteria;o__Rhodobacterales;f__Rhodobacteraceae;g__Paracoccus;s__Paracoccus sp002294185	GCA_002294185.1
TOPAZ_IOM1_P044	NR	254	89214	4.859467	95.02	2.65	0	d__Bacteria;p__Proteobacteria;c__Alphaproteobacteria;o__Rhodospirillales;f__UBA2165;g__GCA-2687515;s__GCA-2687515 sp002687515	GCA_002687515.1
TOPAZ_IOM1_P092	NR	200	100926	3.838828	95.02	4.05	7.69	d__Bacteria;p__Proteobacteria;c__Alphaproteobacteria;o__Rhodospirillales;f__2-12-FULL-67-15;g__;s__
TOPAZ_NPM1_P001		201	110959	3.468615	95.02	4.94	32.26	d__Bacteria;p__Actinobacteriota;c__Actinomycetia;o__Actinomycetales;f__Microbacteriaceae;g__Microbacterium;s__Microbacterium sp900098805	GCF_900098805.1
TOPAZ_IOF1_P022		45	261201	3.433186	95	0.05	0	d__Bacteria;p__Proteobacteria;c__Gammaproteobacteria;o__Pseudomonadales;f__Spongiibacteraceae;g__Spongiibacter;s__Spongiibacter tropicus	GCF_000420325.1
TOPAZ_SPS1_P279	NR	147	102536	3.361482	94.95	2.17	11.11	d__Bacteria;p__Planctomycetota;c__Phycisphaerae;o__Phycisphaerales;f__SM1A02;g__GCA-002862325;s__GCA-002862325 sp002709295	GCA_002709295.1
TOPAZ_NAX1_P042	NR	389	62596	4.036729	94.94	0.89	66.67	d__Bacteria;p__Verrucomicrobiota;c__Verrucomicrobiae;o__Verrucomicrobiales;f__Akkermansiaceae;g__Roseibacillus;s__Roseibacillus sp002420305	GCA_002420305.1
TOPAZ_SPS1_P327		200	178864	3.395124	94.94	2.94	50	d__Bacteria;p__Planctomycetota;c__Phycisphaerae;o__Phycisphaerales;f__SM1A02;g__UBA12014;s__UBA12014 sp002684855	GCA_002684855.1
TOPAZ_NPD3_P004	NR	70	118448	1.642527	94.93	0.28	100	d__Bacteria;p__Cyanobacteria;c__Cyanobacteriia;o__PCC-6307;f__Cyanobiaceae;g__;s__
TOPAZ_NAS1_P057	NR	224	127707	3.75524	94.93	3.71	35	d__Bacteria;p__Proteobacteria;c__Alphaproteobacteria;o__Rhodobacterales;f__Rhodobacteraceae;g__Lutimaribacter;s__Lutimaribacter saemankumensis	GCF_900100005.1
TOPAZ_IOS1_P077		258	71680	3.329823	94.91	0.74	50	d__Bacteria;p__Proteobacteria;c__Alphaproteobacteria;o__Caulobacterales;f__Hyphomonadaceae;g__Ponticaulis;s__Ponticaulis sp002723155	GCA_002723155.1
TOPAZ_NAS1_P203		263	219913	3.689982	94.91	2.14	50	d__Bacteria;p__Proteobacteria;c__Gammaproteobacteria;o__Pseudomonadales;f__Pseudomonadaceae;g__Pseudomonas_D;s__Pseudomonas_D aestusnigri	GCF_002197985.1
TOPAZ_IOZ1_P026	NR	120	218397	5.197167	94.89	2.29	23.08	d__Bacteria;p__Proteobacteria;c__Alphaproteobacteria;o__Rhodobacterales;f__Rhodobacteraceae;g__Salipiger;s__Salipiger bermudensis	GCF_000153725.1
TOPAZ_MSD1_P123	NR	204	130088	3.809079	94.89	2.44	50	d__Bacteria;p__Planctomycetota;c__Phycisphaerae;o__Phycisphaerales;f__SM1A02;g__UBA1926;s__UBA1926 sp002337215	GCA_002337215.1
TOPAZ_SPS1_P561	NR	113	110232	1.713691	94.87	0.46	33.33	d__Bacteria;p__Proteobacteria;c__Alphaproteobacteria;o__Parvibaculales;f__RS24;g__UBA8337;s__
TOPAZ_SPD1_P050		334	81033	3.945587	94.87	1.98	28.57	d__Bacteria;p__Proteobacteria;c__Gammaproteobacteria;o__Pseudomonadales;f__Alcanivoracaceae;g__Alcanivorax;s__Alcanivorax sp002313655	GCA_002313655.1
TOPAZ_IOM1_P147		272	82235	3.712556	94.84	2.08	0	d__Bacteria;p__Bdellovibrionota;c__Bdellovibrionia;o__Bdellovibrionales;f__UBA840;g__UBA6502;s__UBA6502 sp002436415	GCA_002436415.1
TOPAZ_SPD1_P126	NR	386	56267	3.577842	94.84	2.24	100	d__Bacteria;p__Verrucomicrobiota;c__Verrucomicrobiae;o__Verrucomicrobiales;f__Akkermansiaceae;g__Roseibacillus;s__Roseibacillus sp002380675	GCA_002380675.1
TOPAZ_RSS1_P016	NR	66	227728	3.903879	94.83	1.98	20	d__Bacteria;p__Proteobacteria;c__Alphaproteobacteria;o__Sphingomonadales;f__Sphingomonadaceae;g__Novosphingobium;s__Novosphingobium sp001725355	GCA_001725355.1
TOPAZ_NPM1_P028		159	74548	2.11906	94.83	2.11	71.43	d__Bacteria;p__Firmicutes;c__Bacilli;o__Staphylococcales;f__Salinicoccaceae;g__Salinicoccus;s__Salinicoccus roseus	GCF_003814515.1
TOPAZ_SPD1_P099		97	237012	5.734669	94.81	1.11	0	d__Bacteria;p__Planctomycetota;c__Planctomycetes;o__Planctomycetales;f__Planctomycetaceae;g__Rubinisphaera;s__Rubinisphaera brasiliensis	GCF_000165715.2
TOPAZ_MSD1_P130	NR	205	72022	3.309876	94.8	1.87	40	d__Bacteria;p__Proteobacteria;c__Gammaproteobacteria;o__Pseudomonadales;f__Saccharospirillaceae_A;g__Oleibacter;s__Oleibacter sp002724925	GCA_002724925.1
TOPAZ_IOM1_P116	NR	84	294157	4.345132	94.8	4	0	d__Archaea;p__Thermoplasmatota;c__EX4484-6;o__;f__;g__;s__
TOPAZ_MSD1_P229	NR	55	342923	2.170916	94.78	0.75	0	d__Bacteria;p__Proteobacteria;c__Alphaproteobacteria;o__Rhodospirillales;f__Rhodospirillaceae;g__GCA-2691085;s__
TOPAZ_SAS1_P122	NR	75	143136	2.271378	94.77	1.22	20	d__Bacteria;p__Bacteroidota;c__Bacteroidia;o__Flavobacteriales;f__Flavobacteriaceae;g__UBA3478;s__
TOPAZ_SPS4_P137		309	51912	3.028373	94.76	1.74	55.56	d__Bacteria;p__Proteobacteria;c__Alphaproteobacteria;o__Rhodobacterales;f__Rhodobacteraceae;g__Tateyamaria;s__
TOPAZ_NAS4_P008		356	52991	2.868043	94.75	0.66	100	d__Bacteria;p__Firmicutes;c__Bacilli;o__Bacillales;f__Planococcaceae;g__Planococcus;s__
TOPAZ_SPS1_P525	NR	126	56533	1.737161	94.75	2.11	14.29	d__Bacteria;p__Proteobacteria;c__Gammaproteobacteria;o__Nitrosococcales;f__Methylophagaceae;g__;s__
TOPAZ_MSS1_P026	NR	133	126338	2.991872	94.75	2.23	75	d__Bacteria;p__Proteobacteria;c__Alphaproteobacteria;o__UBA7985;f__UBA7985;g__UBA7985;s__UBA7985 sp002700865	GCA_002700865.1
TOPAZ_NAM1_P018	NR	183	83119	2.882491	94.75	2.24	33.33	d__Bacteria;p__Bacteroidota;c__Bacteroidia;o__Flavobacteriales;f__Flavobacteriaceae;g__Aequorivita;s__Aequorivita sp002715485	GCA_002715485.1
TOPAZ_NPM1_P114	NR	140	154765	2.891771	94.73	2.7	41.67	d__Bacteria;p__Proteobacteria;c__Alphaproteobacteria;o__Sphingomonadales;f__Sphingomonadaceae;g__Erythrobacter_A;s__Erythrobacter_A sp002695185	GCA_002695185.1
TOPAZ_SPX1_P042		243	96628	3.655567	94.72	1.5	100	d__Bacteria;p__Bacteroidota;c__Bacteroidia;o__Flavobacteriales;f__Flavobacteriaceae;g__Leeuwenhoekiella;s__Leeuwenhoekiella blandensis	GCF_000152985.1
TOPAZ_IOF1_P034	NR	215	292573	5.368691	94.72	4.21	25.81	d__Bacteria;p__Proteobacteria;c__Alphaproteobacteria;o__Rhodobacterales;f__Rhodobacteraceae;g__Albibacillus;s__
TOPAZ_NPS1_P085		184	83099	3.922188	94.71	3.25	0	d__Bacteria;p__Proteobacteria;c__Gammaproteobacteria;o__Xanthomonadales;f__Wenzhouxiangellaceae;g__GCA-2722315;s__GCA-2722315 sp002722315	GCA_002722315.1
TOPAZ_SPS4_P006		419	46351	4.168845	94.71	3.81	12	d__Bacteria;p__Proteobacteria;c__Gammaproteobacteria;o__Enterobacterales;f__Alteromonadaceae;g__;s__
TOPAZ_SPS1_P491		325	148419	7.798131	94.7	1.31	33.33	d__Bacteria;p__Planctomycetota;c__UBA1135;o__UBA2386;f__UBA2386;g__;s__
TOPAZ_NPM1_P036	NR	71	378502	6.102013	94.69	0.33	0	d__Bacteria;p__Proteobacteria;c__Alphaproteobacteria;o__Tistrellales;f__Tistrellaceae;g__Tistrella;s__Tistrella mobilis	GCF_000264455.2
TOPAZ_MSS1_P143		44	178398	2.165902	94.69	0.36	100	d__Bacteria;p__Proteobacteria;c__Alphaproteobacteria;o__Caulobacterales;f__Hyphomonadaceae;g__Henriciella;s__Henriciella sp002172915	GCA_002172915.1
TOPAZ_SPS1_P287	NR	424	43132	3.90785	94.68	3.64	50	d__Bacteria;p__Planctomycetota;c__Planctomycetes;o__Pirellulales;f__Pirellulaceae;g__Mariniblastus;s__
TOPAZ_SPD1_P307		272	74323	3.25349	94.66	2.38	25	d__Bacteria;p__Proteobacteria;c__Alphaproteobacteria;o__Caulobacterales;f__Maricaulaceae;g__Maricaulis;s__Maricaulis sp002707795	GCA_002707795.1
TOPAZ_IOS1_P083		309	61782	3.518814	94.65	1.63	85.71	d__Bacteria;p__Bacteroidota;c__Bacteroidia;o__Flavobacteriales;f__Flavobacteriaceae;g__Croceivirga;s__Croceivirga radicis	GCF_002072105.2
TOPAZ_SOS3_P004	NR	251	95284	3.791322	94.64	1.59	7.69	d__Bacteria;p__Proteobacteria;c__Gammaproteobacteria;o__Enterobacterales;f__Alteromonadaceae;g__Arsukibacterium;s__Arsukibacterium sp002415085	GCA_002415085.1
TOPAZ_NAM1_P067		296	211857	6.673475	94.64	3.24	23.08	d__Bacteria;p__Proteobacteria;c__Alphaproteobacteria;o__Rhizobiales;f__Beijerinckiaceae;g__Methylobacterium;s__Methylobacterium purpurogeneiscleroticus	GCA_001280155.1
TOPAZ_NPM1_P010		83	190545	3.338143	94.63	2.5	47.06	d__Bacteria;p__Proteobacteria;c__Gammaproteobacteria;o__Nevskiales;f__Oceanococcaceae;g__Abyssibacter;s__Abyssibacter profundi	GCF_003151135.1
TOPAZ_SPD1_P128		211	77821	2.203765	94.62	1.88	25	d__Bacteria;p__Bacteroidota;c__Bacteroidia;o__Flavobacteriales;f__UA16;g__UBA974;s__
TOPAZ_IOM1_P098	NR	183	89788	3.460104	94.62	2.75	50	d__Bacteria;p__Planctomycetota;c__UBA1135;o__UBA1135;f__GCA-002686595;g__GCA-2686595;s__GCA-2686595 sp002686595	GCA_002686595.1
TOPAZ_SAS1_P096	NR	369	84031	4.246381	94.62	3.32	40	d__Bacteria;p__Planctomycetota;c__UBA1135;o__UBA1135;f__GCA-002686595;g__GCA-2862085;s__
TOPAZ_NAS1_P079	NR	299	102704	4.54721	94.62	3.47	0	d__Bacteria;p__Planctomycetota;c__UBA1135;o__UBA1135;f__GCA-002686595;g__GCA-2862085;s__
TOPAZ_NPS4_P006		989	39991	7.439194	94.61	4.89	27.27	d__Bacteria;p__Cyanobacteria;c__Cyanobacteriia;o__Cyanobacteriales;f__Phormidiaceae;g__Trichodesmium;s__Trichodesmium erythraeum	GCF_000014265.1
TOPAZ_NPS1_P148	NR	273	184478	4.926161	94.57	2.8	27.78	d__Bacteria;p__Proteobacteria;c__Alphaproteobacteria;o__Sphingomonadales;f__Sphingomonadaceae;g__Novosphingobium;s__Novosphingobium sp002684595	GCA_002684595.1
TOPAZ_SPS3_P054	NR	293	55450	2.449476	94.56	4.61	41.18	d__Bacteria;p__Proteobacteria;c__Gammaproteobacteria;o__Xanthomonadales;f__SZUA-36;g__;s__
TOPAZ_NPM1_P076		98	187147	4.007888	94.55	3.75	43.75	d__Bacteria;p__Proteobacteria;c__Alphaproteobacteria;o__Sphingomonadales;f__Sphingomonadaceae;g__Sphingobium;s__Sphingobium sp000153545	GCF_000153545.1
TOPAZ_MSS4_P015		366	64246	3.191199	94.52	4.81	4	d__Bacteria;p__Bacteroidota;c__Bacteroidia;o__Flavobacteriales;f__Flavobacteriaceae;g__Tenacibaculum;s__
TOPAZ_NAM1_P109	NR	50	124088	1.224496	94.51	0	0	d__Bacteria;p__Proteobacteria;c__Alphaproteobacteria;o__UBA8558;f__UBA8558;g__UBA8558;s__
TOPAZ_SAD1_P111		357	70739	4.84435	94.49	1.03	75	d__Bacteria;p__Proteobacteria;c__Alphaproteobacteria;o__Rhodobacterales;f__Rhodobacteraceae;g__Albimonas;s__Albimonas donghaensis	GCF_900106695.1
TOPAZ_SAD1_P112	NR	146	442213	4.987504	94.49	2.52	0	d__Bacteria;p__Myxococcota;c__UBA796;o__UBA796;f__UBA796;g__;s__
TOPAZ_IOS2_P016	NR	141	129697	3.358806	94.47	0.5	18.18	d__Bacteria;p__Proteobacteria;c__Alphaproteobacteria;o__Caulobacterales;f__Hyphomonadaceae;g__Ponticaulis;s__
TOPAZ_IOM1_P004	NR	638	71990	8.286025	94.44	2.22	0	d__Bacteria;p__Planctomycetota;c__Planctomycetes;o__Planctomycetales;f__Planctomycetaceae;g__;s__
TOPAZ_SPX1_P019	NR	30	356470	3.34778	94.42	0	0	d__Bacteria;p__Proteobacteria;c__Gammaproteobacteria;o__Pseudomonadales;f__Alcanivoracaceae;g__Alcanivorax;s__
TOPAZ_SPS4_P019	NR	174	72571	2.374826	94.41	0.54	60	d__Bacteria;p__Proteobacteria;c__Alphaproteobacteria;o__Rhodobacterales;f__Rhodobacteraceae;g__Planktomarina;s__Planktomarina temperata	GCA_000738435.1
TOPAZ_IOS2_P009	NR	225	72655	3.614367	94.39	3.94	23.81	d__Bacteria;p__Proteobacteria;c__Alphaproteobacteria;o__Rhodobacterales;f__Rhodobacteraceae;g__Ruegeria;s__
TOPAZ_IOS4_P004		357	66416	3.882656	94.38	0.67	0	d__Bacteria;p__Proteobacteria;c__Gammaproteobacteria;o__Enterobacterales;f__Enterobacteriaceae;g__Serratia;s__Serratia ureilytica	GCF_006711245.1
TOPAZ_NPS1_P062		573	91322	7.663139	94.38	3.37	0	d__Bacteria;p__Planctomycetota;c__Planctomycetes;o__Planctomycetales;f__Planctomycetaceae;g__;s__
TOPAZ_IOF1_P012	NR	58	252655	3.229084	94.37	0.49	0	d__Bacteria;p__Proteobacteria;c__Alphaproteobacteria;o__Caulobacterales;f__Hyphomonadaceae;g__Hirschia;s__
TOPAZ_NAM1_P074		116	193714	2.81921	94.37	1.14	25	d__Bacteria;p__Bacteroidota;c__Bacteroidia;o__Flavobacteriales;f__Flavobacteriaceae;g__BACL21;s__BACL21 sp002707025	GCA_002707025.1
TOPAZ_SPS1_P588		72	261492	3.433479	94.35	0.36	0	d__Bacteria;p__Bacteroidota;c__Bacteroidia;o__Flavobacteriales;f__Schleiferiaceae;g__UBA7878;s__UBA7878 sp002501205	GCA_002501205.1
TOPAZ_MSD1_P132		74	188479	2.567632	94.35	1.03	92.31	d__Bacteria;p__Proteobacteria;c__Alphaproteobacteria;o__UBA7985;f__UBA7985;g__UBA7985;s__UBA7985 sp002690455	GCA_002690455.1
TOPAZ_SPS1_P224	NR	72	126918	2.686426	94.35	1.3	33.33	d__Bacteria;p__Proteobacteria;c__Alphaproteobacteria;o__UBA7985;f__UBA7985;g__UBA7985;s__UBA7985 sp002708995	GCA_002708995.1
TOPAZ_NAM1_P073	NR	698	101703	9.349738	94.34	1.28	0	d__Bacteria;p__Planctomycetota;c__Planctomycetes;o__Pirellulales;f__Pirellulaceae;g__UBA9264;s__UBA9264 sp002702965	GCA_002702965.1
TOPAZ_SAS1_P055	NR	159	95179	2.427593	94.33	1.34	25	d__Bacteria;p__Bacteroidota;c__Bacteroidia;o__Flavobacteriales;f__Flavobacteriaceae;g__CAU-1491;s__
TOPAZ_NAS1_P167	NR	219	125449	4.247651	94.32	0	0	d__Bacteria;p__Planctomycetota;c__Phycisphaerae;o__Phycisphaerales;f__Phycisphaeraceae;g__;s__
TOPAZ_MSD1_P190		83	108796	2.045616	94.32	0.57	0	d__Bacteria;p__Planctomycetota;c__Phycisphaerae;o__Phycisphaerales;f__SM1A02;g__UBA8653;s__UBA8653 sp002700845	GCA_002700845.1
TOPAZ_SAS1_P013	NR	109	284106	4.637778	94.32	1.14	0	d__Bacteria;p__Planctomycetota;c__UBA1135;o__UBA2386;f__UBA2386;g__GCA-2684655;s__
TOPAZ_NPS1_P007		30	353430	3.958133	94.32	1.14	0	d__Bacteria;p__Planctomycetota;c__Phycisphaerae;o__Phycisphaerales;f__SM1A02;g__UBA1926;s__UBA1926 sp002480345	GCA_002480345.1
TOPAZ_SPD1_P089		187	118991	4.029345	94.32	1.14	0	d__Bacteria;p__Planctomycetota;c__UBA1135;o__UBA2386;f__UBA2386;g__;s__
TOPAZ_SAD1_P065	NR	114	116778	1.881006	94.32	1.7	50	d__Bacteria;p__Planctomycetota;c__Phycisphaerae;o__Phycisphaerales;f__SM1A02;g__UBA8653;s__UBA8653 sp002700845	GCA_002700845.1
TOPAZ_SPS4_P106		122	275778	5.908039	94.32	2.27	0	d__Bacteria;p__Planctomycetota;c__Phycisphaerae;o__Phycisphaerales;f__Phycisphaeraceae;g__UBA7800;s__UBA7800 sp002480565	GCA_002480565.1
TOPAZ_NPD1_P060	NR	352	79349	3.679002	94.32	2.94	40	d__Bacteria;p__Planctomycetota;c__Phycisphaerae;o__Phycisphaerales;f__SM1A02;g__GCA-002862325;s__
TOPAZ_NPS1_P080	NR	335	95979	3.732186	94.32	3.78	43.48	d__Bacteria;p__Proteobacteria;c__Gammaproteobacteria;o__Nevskiales;f__Salinisphaeraceae;g__Salinisphaera;s__Salinisphaera sp002729955	GCA_002729955.1
TOPAZ_SPS1_P537	NR	114	314129	5.225608	94.32	4.24	0	d__Bacteria;p__Proteobacteria;c__Gammaproteobacteria;o__Pseudomonadales;f__HTCC2089;g__UBA7803;s__UBA7803 sp002480525	GCA_002480525.1
TOPAZ_NPD1_P111		288	55304	3.055578	94.3	3.33	26.32	d__Bacteria;p__Proteobacteria;c__Alphaproteobacteria;o__Rhodobacterales;f__Rhodobacteraceae;g__Roseovarius;s__Roseovarius sp002720475	GCA_002720475.1
TOPAZ_SAD1_P027		198	106359	3.790456	94.28	0.62	33.33	d__Bacteria;p__Proteobacteria;c__Gammaproteobacteria;o__Enterobacterales;f__Alteromonadaceae;g__Alteromonas;s__Alteromonas australica	GCF_000730385.1
TOPAZ_SPS1_P110	NR	91	130375	2.882489	94.27	1.7	50	d__Bacteria;p__Planctomycetota;c__Phycisphaerae;o__Phycisphaerales;f__SM1A02;g__GCA-002862325;s__
TOPAZ_SAS1_P114	NR	129	122994	2.387787	94.27	1.98	37.5	d__Bacteria;p__Proteobacteria;c__Gammaproteobacteria;o__Pseudomonadales;f__Porticoccaceae;g__HTCC2207;s__
TOPAZ_SAS1_P019	NR	165	110996	2.480004	94.27	2.09	30	d__Bacteria;p__Proteobacteria;c__Gammaproteobacteria;o__Pseudomonadales;f__Porticoccaceae;g__HTCC2207;s__
TOPAZ_SPD1_P153		185	133434	3.675062	94.27	3.23	0	d__Bacteria;p__Planctomycetota;c__UBA1135;o__UBA1135;f__GCA-002686595;g__GCA-2686595;s__
TOPAZ_SPD1_P140		519	47116	3.843582	94.26	0.59	100	d__Bacteria;p__Planctomycetota;c__Planctomycetes;o__Pirellulales;f__Pirellulaceae;g__UBA721;s__UBA721 sp002348315	GCA_002348315.1
TOPAZ_IOZ1_P022	NR	15	658672	2.18885	94.25	0.43	0	d__Bacteria;p__Proteobacteria;c__Alphaproteobacteria;o__Micavibrionales;f__Micavibrionaceae;g__TMED27;s__TMED27 sp002687495	GCA_002687495.1
TOPAZ_SPS3_P043	NR	258	58873	2.450601	94.25	1.66	57.14	d__Bacteria;p__Cyanobacteria;c__Cyanobacteriia;o__PCC-6307;f__Cyanobiaceae;g__;s__
TOPAZ_SPD2_P002	NR	117	168328	4.872709	94.23	1.37	14.29	d__Bacteria;p__Proteobacteria;c__Gammaproteobacteria;o__Enterobacterales;f__Alteromonadaceae;g__Alteromonas_A;s__
TOPAZ_NAS1_P199	NR	320	74287	3.791133	94.22	0.68	100	d__Bacteria;p__Verrucomicrobiota;c__Verrucomicrobiae;o__Verrucomicrobiales;f__Akkermansiaceae;g__SW10;s__SW10 sp002420315	GCA_002420315.1
TOPAZ_SPM1_P032		323	50763	3.667121	94.22	3.1	52.38	d__Bacteria;p__Proteobacteria;c__Alphaproteobacteria;o__Rhodobacterales;f__Rhodobacteraceae;g__Pacificitalea;s__Pacificitalea manganoxidans	GCF_002504165.1
TOPAZ_IOM1_P051	NR	106	108642	2.541357	94.21	1.86	0	d__Bacteria;p__Proteobacteria;c__Gammaproteobacteria;o__UBA10353;f__LS-SOB;g__UBA868;s__UBA868 sp002327725	GCA_002327725.1
TOPAZ_IOS1_P041	NR	197	104374	3.466792	94.2	2.68	66.67	d__Bacteria;p__Bdellovibrionota;c__Bdellovibrionia;o__Bdellovibrionales;f__UBA1609;g__GCA-2686065;s__GCA-2686065 sp002686065	GCA_002686065.1
TOPAZ_SAD1_P117	NR	386	64449	3.675513	94.19	1.72	50	d__Bacteria;p__Planctomycetota;c__Planctomycetes;o__Pirellulales;f__Ga0077529;g__UBA11888;s__UBA11888 sp002713555	GCA_002713555.1
TOPAZ_NPD1_P079	NR	228	123633	4.667358	94.18	4.55	75	d__Bacteria;p__Planctomycetota;c__UBA1135;o__UBA2386;f__UBA2386;g__GCA-2684655;s__
TOPAZ_NAD1_P022		104	242051	2.990956	94.17	0	0	d__Bacteria;p__Actinobacteriota;c__Actinomycetia;o__Actinomycetales;f__Microbacteriaceae;g__Microbacterium;s__Microbacterium sp900098805	GCF_900098805.1
TOPAZ_SPS4_P016	NR	154	107236	2.408639	94.17	0.1	62.5	d__Bacteria;p__Proteobacteria;c__Gammaproteobacteria;o__Pseudomonadales;f__Porticoccaceae;g__HTCC2207;s__
TOPAZ_SPM1_P016		401	47431	3.972007	94.15	2.66	54.55	d__Bacteria;p__Bacteroidota;c__Bacteroidia;o__Flavobacteriales;f__Flavobacteriaceae;g__Zunongwangia;s__Zunongwangia profunda	GCF_000023465.1
TOPAZ_NPS1_P173	NR	203	66234	2.107288	94.13	1.3	100	d__Bacteria;p__Proteobacteria;c__Alphaproteobacteria;o__UBA7985;f__UBA7985;g__;s__
TOPAZ_SPD2_P025		276	65320	3.96231	94.12	0.73	0	d__Bacteria;p__Proteobacteria;c__Gammaproteobacteria;o__Pseudomonadales;f__Saccharospirillaceae_A;g__UBA2009;s__UBA2009 sp002314145	GCA_002314145.1
TOPAZ_IOZ1_P003	NR	154	156514	4.202136	94.12	0.84	0	d__Bacteria;p__Desulfobacterota_B;c__Binatia;o__UBA12015;f__UBA12015;g__UBA12015;s__
TOPAZ_NAD1_P023		32	350244	4.663559	94.12	4.12	50	d__Bacteria;p__Spirochaetota;c__Leptospirae;o__Leptospirales;f__Leptonemataceae;g__UBA3465;s__UBA3465 sp002729885	GCA_002729885.1
TOPAZ_SOD1_P010		121	111343	2.848688	94.09	0.54	100	d__Bacteria;p__Bacteroidota;c__Bacteroidia;o__Flavobacteriales;f__UA16;g__ASP10-05a;s__ASP10-05a sp000981645	GCA_000981645.1
TOPAZ_NAX1_P048		122	104676	2.539751	94.07	0.72	0	d__Bacteria;p__Actinobacteriota;c__Actinomycetia;o__Nanopelagicales;f__GCA-2699445;g__GCA-2699445;s__GCA-2699445 sp002699445	GCA_002699445.1
TOPAZ_NAX2_P001		117	104180	2.487716	94.07	1.14	66.67	d__Bacteria;p__Actinobacteriota;c__Actinomycetia;o__Nanopelagicales;f__GCA-2699445;g__GCA-2699445;s__GCA-2699445 sp002699445	GCA_002699445.1
TOPAZ_NAS1_P164	NR	62	348660	4.040873	94.07	2.78	18.18	d__Bacteria;p__Proteobacteria;c__Gammaproteobacteria;o__Pseudomonadales;f__Ketobacteraceae;g__Ketobacter;s__Ketobacter sp002701845	GCA_002701845.1
TOPAZ_MSD1_P097	NR	322	102469	4.449656	94.05	0	0	d__Bacteria;p__Planctomycetota;c__Planctomycetes;o__Pirellulales;f__Pirellulaceae;g__UBA721;s__UBA721 sp002705165	GCA_002705165.1
TOPAZ_IOD1_P038	NR	257	126471	4.402917	94.05	0.39	100	d__Bacteria;p__Planctomycetota;c__Planctomycetes;o__Pirellulales;f__Pirellulaceae;g__Mariniblastus;s__
TOPAZ_NAM1_P084	NR	999	67237	10.820644	94.05	2.94	0	d__Bacteria;p__Planctomycetota;c__Planctomycetes;o__Pirellulales;f__Pirellulaceae;g__ARS98;s__
TOPAZ_SPS1_P116	NR	198	66724	2.491884	94.04	0.9	57.14	d__Bacteria;p__Proteobacteria;c__Gammaproteobacteria;o__Enterobacterales;f__Alteromonadaceae;g__Idiomarina;s__Idiomarina baltica	GCF_000152885.1
TOPAZ_MSS1_P063	NR	183	118046	2.324508	94.04	5	12.5	d__Bacteria;p__Proteobacteria;c__Gammaproteobacteria;o__Pseudomonadales;f__Litoricolaceae;g__Litoricola;s__Litoricola sp002705795	GCA_002705795.1
TOPAZ_SPD2_P003	NR	323	90192	3.847733	94.02	0.71	33.33	d__Bacteria;p__Proteobacteria;c__Gammaproteobacteria;o__Enterobacterales;f__Alteromonadaceae;g__Rheinheimera;s__Rheinheimera aquimaris	GCF_004369005.1
TOPAZ_IOM1_P037	NR	84	146563	2.080113	94.02	1.45	0	d__Bacteria;p__Actinobacteriota;c__Acidimicrobiia;o__Acidimicrobiales;f__MedAcidi-G1;g__UBA3125;s__UBA3125 sp002687745	GCA_002687745.1
TOPAZ_NAS3_P004		307	60185	3.09652	94.02	1.71	0	d__Bacteria;p__Actinobacteriota;c__Acidimicrobiia;o__Acidimicrobiales;f__Ilumatobacteraceae;g__;s__
TOPAZ_SPS1_P616		239	114145	3.975501	94.01	1.94	16.67	d__Bacteria;p__Proteobacteria;c__Alphaproteobacteria;o__Rhodobacterales;f__Rhodobacteraceae;g__Pacificitalea;s__
TOPAZ_NPD1_P091		362	94290	3.258853	94.01	2.06	60	d__Bacteria;p__Actinobacteriota;c__Actinomycetia;o__Actinomycetales;f__Microbacteriaceae;g__Microbacterium;s__Microbacterium sp900098805	GCF_900098805.1
TOPAZ_NAX1_P051		492	63700	4.16216	94.01	3.52	53.85	d__Bacteria;p__Bacteroidota;c__Bacteroidia;o__Flavobacteriales;f__Flavobacteriaceae;g__Euzebyella;s__Euzebyella marina	GCF_003687485.1
TOPAZ_IOS1_P073	NR	116	155120	3.514123	94	1.23	23.08	d__Bacteria;p__Bacteroidota;c__Bacteroidia;o__Flavobacteriales;f__Flavobacteriaceae;g__Winogradskyella;s__Winogradskyella sp002706045	GCA_002706045.1
TOPAZ_SAS1_P069	NR	269	84296	3.237909	93.98	1.89	30	d__Bacteria;p__Proteobacteria;c__Alphaproteobacteria;o__Rhodobacterales;f__Rhodobacteraceae;g__Tateyamaria;s__
TOPAZ_MSD1_P119	NR	172	81805	2.587529	93.98	4.33	66.67	d__Bacteria;p__Proteobacteria;c__Gammaproteobacteria;o__Pseudomonadales;f__Halieaceae;g__Luminiphilus;s__Luminiphilus sp002456975	GCA_002456975.1
TOPAZ_MSD1_P169	NR	149	126754	3.024461	93.97	2.51	76.47	d__Bacteria;p__Proteobacteria;c__Alphaproteobacteria;o__Caulobacterales;f__Maricaulaceae;g__Oceanicaulis;s__
TOPAZ_SPS4_P135	NR	39	547879	2.460161	93.96	0.54	100	d__Bacteria;p__Actinobacteriota;c__Actinomycetia;o__Actinomycetales;f__Dermatophilaceae;g__Kytococcus;s__Kytococcus sedentarius	GCF_000023925.1
TOPAZ_SPS4_P030		42	533560	2.465131	93.96	0.54	100	d__Bacteria;p__Actinobacteriota;c__Actinomycetia;o__Actinomycetales;f__Dermatophilaceae;g__Kytococcus;s__Kytococcus sedentarius	GCF_000023925.1
TOPAZ_NAM1_P017	NR	61	271447	3.633178	93.96	0.91	12.5	d__Bacteria;p__Proteobacteria;c__Alphaproteobacteria;o__Rhodobacterales;f__Rhodobacteraceae;g__Pacificitalea;s__Pacificitalea manganoxidans	GCF_002504165.1
TOPAZ_NPM1_P151	NR	76	81519	1.621386	93.93	0.93	0	d__Archaea;p__Thermoproteota;c__Bathyarchaeia;o__TCS64;f__TCS64;g__GCA-2726865;s__GCA-2726865 sp002726865	GCA_002726865.1
TOPAZ_NAD1_P021		280	74349	3.315566	93.93	3.05	29.41	d__Bacteria;p__Proteobacteria;c__Alphaproteobacteria;o__Rhodobacterales;f__Rhodobacteraceae;g__Paracoccus;s__Paracoccus sp002294185	GCA_002294185.1
TOPAZ_SPS1_P021		176	99816	2.285655	93.92	0.43	100	d__Bacteria;p__Proteobacteria;c__Alphaproteobacteria;o__Sphingomonadales;f__Emcibacteraceae;g__UBA4441;s__
TOPAZ_MSS4_P012	NR	266	49138	2.459162	93.92	0.68	0	d__Bacteria;p__Verrucomicrobiota;c__Verrucomicrobiae;o__Opitutales;f__UBA4506;g__;s__
TOPAZ_NPD1_P007	NR	331	50096	3.400598	93.92	1.65	40	d__Bacteria;p__Verrucomicrobiota;c__Verrucomicrobiae;o__Pedosphaerales;f__UBA1096;g__UBA1096;s__UBA1096 sp002299785	GCA_002299785.1
TOPAZ_NPM1_P160	NR	45	361178	4.566963	93.91	1.33	12.5	d__Bacteria;p__Proteobacteria;c__Gammaproteobacteria;o__Enterobacterales;f__Alteromonadaceae;g__Alteromonas_B;s__Alteromonas_B sp002729795	GCF_003584565.1
TOPAZ_SPM1_P093		262	45665	2.303742	93.9	1.86	100	d__Bacteria;p__Actinobacteriota;c__Actinomycetia;o__Propionibacteriales;f__Propionibacteriaceae;g__Cutibacterium;s__Cutibacterium acnes	GCF_003030305.1
TOPAZ_SPS1_P436		285	44388	2.624993	93.89	2.29	70	d__Bacteria;p__Proteobacteria;c__Gammaproteobacteria;o__Pseudomonadales;f__Moraxellaceae;g__Psychrobacter;s__Psychrobacter sp000511655	GCF_000511655.1
TOPAZ_SPS4_P083	NR	404	57626	4.27326	93.89	3.13	76	d__Bacteria;p__Proteobacteria;c__Gammaproteobacteria;o__Enterobacterales;f__Alteromonadaceae;g__Pseudoalteromonas;s__Pseudoalteromonas arabiensis	GCF_001550155.1
TOPAZ_SOS1_P003	NR	445	79517	3.650346	93.88	1.7	50	d__Bacteria;p__Verrucomicrobiota;c__Verrucomicrobiae;o__Verrucomicrobiales;f__Akkermansiaceae;g__SW10;s__
TOPAZ_NPM1_P108		462	51971	5.102091	93.85	2.62	15.38	d__Bacteria;p__Actinobacteriota;c__Actinomycetia;o__Mycobacteriales;f__Mycobacteriaceae;g__Gordonia;s__Gordonia sp002700145	GCA_002700145.1
TOPAZ_MSD1_P176	NR	182	126916	3.432745	93.83	0.8	0	d__Bacteria;p__Proteobacteria;c__Gammaproteobacteria;o__Pseudomonadales;f__Pseudohongiellaceae;g__UBA9145;s__UBA9145 sp002477465	GCA_002477465.1
TOPAZ_SPS1_P117	NR	151	80444	2.290645	93.82	1.65	100	d__Bacteria;p__Bacteroidota;c__Bacteroidia;o__Flavobacteriales;f__UA16;g__UBA8752;s__UBA8752 sp002683735	GCA_002683735.1
TOPAZ_SPX1_P043	NR	144	289300	5.869029	93.82	2	0	d__Bacteria;p__Planctomycetota;c__Planctomycetes;o__Planctomycetales;f__Planctomycetaceae;g__UBA8437;s__UBA8437 sp002724415	GCA_002724415.1
TOPAZ_SAS1_P078	NR	244	83858	2.894903	93.82	3.45	44.44	d__Bacteria;p__Bacteroidota;c__Bacteroidia;o__Flavobacteriales;f__GCA-002722245;g__;s__
TOPAZ_SPS1_P483		286	100299	3.550651	93.81	3.28	7.89	d__Bacteria;p__Bacteroidota;c__Bacteroidia;o__Chitinophagales;f__Saprospiraceae;g__;s__
TOPAZ_MSD1_P004	NR	274	74024	3.765498	93.77	2.16	75	d__Bacteria;p__Planctomycetota;c__UBA1135;o__UBA2386;f__UBA2386;g__GCA-2684655;s__
TOPAZ_NPS1_P165		401	66069	4.482119	93.76	4.14	35.71	d__Bacteria;p__Proteobacteria;c__Gammaproteobacteria;o__Pseudomonadales;f__Oleiphilaceae;g__Marinobacter;s__Marinobacter manganoxydans_A	GCF_000235625.1
TOPAZ_SPS1_P381	NR	208	88828	4.001449	93.75	0.87	0	d__Bacteria;p__Proteobacteria;c__Alphaproteobacteria;o__Bin95;f__Bin95;g__;s__
TOPAZ_NAS1_P080	NR	321	226387	8.955419	93.75	3.41	0	d__Bacteria;p__Planctomycetota;c__J058;o__J058;f__;g__;s__
TOPAZ_SPS1_P382	NR	112	71799	1.783241	93.74	1.89	28.57	d__Bacteria;p__Bacteroidota;c__Bacteroidia;o__Flavobacteriales;f__Flavobacteriaceae;g__UBA3537;s__
TOPAZ_SPS1_P605	NR	95	129545	1.726558	93.73	0.87	100	d__Bacteria;p__Proteobacteria;c__Alphaproteobacteria;o__Parvibaculales;f__RS24;g__UBA8337;s__
TOPAZ_SPX1_P008		265	65745	3.310859	93.73	1.16	20	d__Bacteria;p__Proteobacteria;c__Alphaproteobacteria;o__Caulobacterales;f__Hyphomonadaceae;g__;s__
TOPAZ_IOM1_P022		428	68181	4.814476	93.72	3.04	28.57	d__Bacteria;p__Bacteroidota;c__Bacteroidia;o__Flavobacteriales;f__Flavobacteriaceae;g__Zunongwangia;s__Zunongwangia profunda	GCF_000023465.1
TOPAZ_IOS1_P114		103	128952	2.15021	93.7	0.87	0	d__Bacteria;p__Proteobacteria;c__Alphaproteobacteria;o__Micavibrionales;f__Micavibrionaceae;g__TMED27;s__TMED27 sp002687495	GCA_002687495.1
TOPAZ_SPS4_P109		132	94654	2.426764	93.69	0.37	0	d__Bacteria;p__Proteobacteria;c__Gammaproteobacteria;o__Pseudomonadales;f__Porticoccaceae;g__HTCC2207;s__
TOPAZ_SPS1_P594	NR	50	317714	3.008275	93.69	0.89	0	d__Bacteria;p__Bdellovibrionota;c__Bdellovibrionia_A;o__UBA1018;f__;g__;s__
TOPAZ_SPS1_P312		49	317729	2.988626	93.69	0.89	0	d__Bacteria;p__Bdellovibrionota;c__Bdellovibrionia_A;o__UBA1018;f__;g__;s__
TOPAZ_MSS1_P177	NR	409	46180	3.270104	93.69	2.57	11.11	d__Bacteria;p__Verrucomicrobiota;c__Verrucomicrobiae;o__Verrucomicrobiales;f__DEV007;g__EC70;s__
TOPAZ_SPS1_P083	NR	329	67360	3.439324	93.65	0.5	0	d__Bacteria;p__Bacteroidota;c__Bacteroidia;o__Chitinophagales;f__Saprospiraceae;g__;s__
TOPAZ_NPS1_P003		388	67019	4.580533	93.64	3.07	36.84	d__Bacteria;p__Proteobacteria;c__Alphaproteobacteria;o__Rhodobacterales;f__Rhodobacteraceae;g__Salipiger;s__Salipiger profundus	GCF_001969385.1
TOPAZ_SPS1_P025		112	64692	1.745806	93.63	1.94	33.33	d__Bacteria;p__Proteobacteria;c__Gammaproteobacteria;o__Nitrosococcales;f__Methylophagaceae;g__;s__
TOPAZ_SPS4_P020		408	87252	3.396636	93.6	1.26	40	d__Bacteria;p__Bacteroidota;c__Bacteroidia;o__Flavobacteriales;f__Crocinitomicaceae;g__UBA4466;s__UBA4466 sp002471375	GCA_002471375.1
TOPAZ_SAM1_P015	NR	141	156246	3.227011	93.59	3.3	77.78	d__Bacteria;p__Proteobacteria;c__Alphaproteobacteria;o__Caulobacterales;f__Hyphomonadaceae;g__Hyphomonas;s__
TOPAZ_NAS1_P044	NR	155	157082	4.269741	93.57	3.32	0	d__Bacteria;p__Proteobacteria;c__Alphaproteobacteria;o__Sphingomonadales;f__Sphingomonadaceae;g__Sphingomonas;s__
TOPAZ_NAD4_P001	NR	44	103996	1.225846	93.55	0	0	d__Bacteria;p__Proteobacteria;c__Alphaproteobacteria;o__Holosporales;f__Hepatobacteraceae;g__;s__
TOPAZ_NPS4_P008	NR	26	275309	1.225341	93.55	0	0	d__Bacteria;p__Proteobacteria;c__Alphaproteobacteria;o__Holosporales;f__Hepatobacteraceae;g__;s__
TOPAZ_NPD4_P001		23	166825	1.229049	93.55	0	0	d__Bacteria;p__Proteobacteria;c__Alphaproteobacteria;o__Holosporales;f__Hepatobacteraceae;g__;s__
TOPAZ_SPD1_P102	NR	571	36312	4.430517	93.55	1.73	75	d__Bacteria;p__Verrucomicrobiota;c__Verrucomicrobiae;o__Verrucomicrobiales;f__Akkermansiaceae;g__Roseibacillus;s__Roseibacillus sp002721695	GCA_002721695.1
TOPAZ_SPS1_P112		290	43836	3.164464	93.54	1.02	100	d__Bacteria;p__Verrucomicrobiota;c__Verrucomicrobiae;o__Verrucomicrobiales;f__Akkermansiaceae;g__Roseibacillus;s__Roseibacillus sp002715825	GCA_002715825.1
TOPAZ_SPD1_P189	NR	265	99850	4.067922	93.54	1.08	0	d__Bacteria;p__Planctomycetota;c__UBA1135;o__UBA1135;f__GCA-002686595;g__GCA-2720975;s__GCA-2720975 sp002720975	GCA_002720975.1
TOPAZ_NAD1_P055		54	420509	4.71088	93.53	0.88	91.67	d__Bacteria;p__Spirochaetota;c__Leptospirae;o__Leptospirales;f__Leptonemataceae;g__UBA3465;s__UBA3465 sp002730875	GCA_002730875.1
TOPAZ_MSD1_P070	NR	229	86551	3.299433	93.52	1.17	33.33	d__Bacteria;p__Proteobacteria;c__Alphaproteobacteria;o__Caulobacterales;f__Hyphomonadaceae;g__Ponticaulis;s__Ponticaulis sp002338565	GCA_002338565.1
TOPAZ_NPM1_P011	NR	279	43327	2.209278	93.5	4.07	66.67	d__Bacteria;p__Proteobacteria;c__Gammaproteobacteria;o__UBA10353;f__LS-SOB;g__UBA12578;s__UBA12578 sp002729195	GCA_002729195.1
TOPAZ_IOM1_P020	NR	88	195841	3.583046	93.49	1.08	0	d__Bacteria;p__Planctomycetota;c__UBA1135;o__UBA1135;f__GCA-002686595;g__GCA-2686945;s__GCA-2686945 sp002686945	GCA_002686945.1
TOPAZ_SAD1_P010	NR	401	158123	10.660968	93.49	3.06	0	d__Bacteria;p__Myxococcota;c__Polyangia;o__Nannocystales;f__Nannocystaceae;g__;s__
TOPAZ_MSS1_P099		209	43926	2.298956	93.48	1.85	0	d__Bacteria;p__Proteobacteria;c__Gammaproteobacteria;o__Pseudomonadales;f__Porticoccaceae;g__Porticoccus;s__
TOPAZ_MSD4_P002	NR	357	38426	2.802541	93.46	0	0	d__Bacteria;p__Bacteroidota;c__Bacteroidia;o__Flavobacteriales;f__Flavobacteriaceae;g__Tenacibaculum;s__
TOPAZ_SPD1_P015	NR	434	66920	3.676052	93.45	1.06	66.67	d__Bacteria;p__Verrucomicrobiota;c__Verrucomicrobiae;o__Verrucomicrobiales;f__Akkermansiaceae;g__SW10;s__SW10 sp002323895	GCA_002323895.1
TOPAZ_IOD1_P057		244	54626	2.968014	93.45	3.85	58.33	d__Bacteria;p__Actinobacteriota;c__Actinomycetia;o__Actinomycetales;f__Microbacteriaceae;g__Microbacterium;s__Microbacterium sp002313585	GCA_002313585.1
TOPAZ_MSS1_P058		239	61452	2.519657	93.43	2.27	37.5	d__Bacteria;p__Proteobacteria;c__Alphaproteobacteria;o__UBA7985;f__UBA7985;g__UBA7985;s__UBA7985 sp002711265	GCA_002711265.1
TOPAZ_SAM1_P009	NR	598	50359	5.332731	93.42	2.3	0	d__Bacteria;p__Planctomycetota;c__Planctomycetes;o__Pirellulales;f__Pirellulaceae;g__;s__
TOPAZ_SAM1_P020		222	183870	4.618829	93.42	4.95	0	d__Bacteria;p__Proteobacteria;c__Gammaproteobacteria;o__Pseudomonadales;f__Saccharospirillaceae_A;g__UBA2009;s__UBA2009 sp002706025	GCA_002706025.1
TOPAZ_SOD4_P002		330	82001	4.387307	93.4	2.17	11.11	d__Bacteria;p__Proteobacteria;c__Gammaproteobacteria;o__Pseudomonadales;f__Nitrincolaceae;g__Rs1;s__
TOPAZ_IOM1_P127	NR	484	109448	8.660319	93.39	0.57	0	d__Bacteria;p__Planctomycetota;c__Phycisphaerae;o__Phycisphaerales;f__Phycisphaeraceae;g__GCA-2686995;s__GCA-2686995 sp002686995	GCA_002686995.1
TOPAZ_NPS1_P131		293	73931	3.147064	93.39	4.09	43.75	d__Bacteria;p__Actinobacteriota;c__Actinomycetia;o__Actinomycetales;f__Microbacteriaceae;g__Microbacterium;s__Microbacterium sp002313585	GCA_002313585.1
TOPAZ_NPM1_P029	NR	640	171180	6.27554	93.39	4.77	40	d__Bacteria;p__Actinobacteriota;c__Actinomycetia;o__Mycobacteriales;f__Mycobacteriaceae;g__Mycobacterium;s__
TOPAZ_IOD1_P032	NR	436	50399	4.076475	93.37	0.18	100	d__Bacteria;p__Verrucomicrobiota;c__Verrucomicrobiae;o__Verrucomicrobiales;f__Akkermansiaceae;g__Roseibacillus;s__Roseibacillus sp002709395	GCA_002709395.1
TOPAZ_IOZ1_P008		397	87758	4.348797	93.37	2.18	21.43	d__Bacteria;p__Proteobacteria;c__Gammaproteobacteria;o__Enterobacterales;f__Alteromonadaceae;g__Alteromonas;s__
TOPAZ_NPM1_P150	NR	280	95883	4.208802	93.36	1.93	33.33	d__Bacteria;p__Planctomycetota;c__UBA1135;o__UBA2386;f__UBA2386;g__;s__
TOPAZ_MSD1_P139	NR	232	88377	3.20136	93.35	1.61	0	d__Bacteria;p__Planctomycetota;c__UBA1135;o__UBA1135;f__GCA-002686595;g__;s__
TOPAZ_RSS1_P009	NR	510	50867	4.61247	93.35	3.53	0	d__Bacteria;p__Planctomycetota;c__Planctomycetes;o__Pirellulales;f__Pirellulaceae;g__UBA721;s__
TOPAZ_MSS1_P129		122	79950	2.065765	93.34	2.27	66.67	d__Bacteria;p__Planctomycetota;c__Phycisphaerae;o__Phycisphaerales;f__SM1A02;g__UBA8653;s__UBA8653 sp002168105	GCA_002168105.2
TOPAZ_SPD1_P247	NR	281	59248	3.435197	93.33	0.86	66.67	d__Bacteria;p__Verrucomicrobiota;c__Verrucomicrobiae;o__Verrucomicrobiales;f__Akkermansiaceae;g__Roseibacillus;s__Roseibacillus sp002715825	GCA_002715825.1
TOPAZ_MSS1_P007	NR	86	101929	1.708446	93.33	1.33	100	d__Bacteria;p__Proteobacteria;c__Alphaproteobacteria;o__Parvibaculales;f__RS24;g__UBA7378;s__
TOPAZ_SPS2_P077	NR	323	56695	4.104588	93.33	1.42	25	d__Bacteria;p__Proteobacteria;c__Gammaproteobacteria;o__Enterobacterales;f__Alteromonadaceae;g__Alteromonas;s__
TOPAZ_MSD1_P186	NR	179	179060	5.002976	93.33	2.8	20	d__Bacteria;p__Myxococcota_A;c__UBA9160;o__UBA9160;f__UBA4427;g__UBA4427;s__UBA4427 sp002390675	GCA_002390675.1
TOPAZ_NAD1_P037		149	157845	3.649613	93.32	3.16	11.76	d__Bacteria;p__Proteobacteria;c__Gammaproteobacteria;o__Pseudomonadales;f__Pseudomonadaceae;g__Pseudomonas_D;s__Pseudomonas_D aestusnigri	GCF_002197985.1
TOPAZ_NPM1_P019	NR	746	57809	6.533167	93.32	4.79	10	d__Bacteria;p__Poribacteria;c__WGA-4E;o__WGA-4E;f__UBA9662;g__GCA-2699335;s__GCA-2699335 sp002699335	GCA_002699335.1
TOPAZ_NAS1_P031	NR	296	241800	4.981139	93.31	0.91	28.57	d__Bacteria;p__Proteobacteria;c__Gammaproteobacteria;o__Burkholderiales;f__Burkholderiaceae;g__Acidovorax_D;s__Acidovorax_D sp000302535	GCF_000302535.1
TOPAZ_NAD1_P049	NR	237	65600	4.125791	93.3	0.97	0	d__Bacteria;p__Proteobacteria;c__Gammaproteobacteria;o__Pseudomonadales;f__Saccharospirillaceae_A;g__UBA2009;s__UBA2009 sp002706025	GCA_002706025.1
TOPAZ_SPS4_P082	NR	102	177512	4.341481	93.29	4.17	21.21	d__Bacteria;p__Proteobacteria;c__Gammaproteobacteria;o__Pseudomonadales;f__HTCC2089;g__UBA4582;s__
TOPAZ_SAS1_P086	NR	203	88283	2.704762	93.28	4.7	75	d__Bacteria;p__Bacteroidota;c__Bacteroidia;o__Flavobacteriales;f__UA16;g__ASP10-05a;s__
TOPAZ_RSD1_P025	NR	381	81397	5.854753	93.27	2.22	0	d__Bacteria;p__Planctomycetota;c__Planctomycetes;o__Planctomycetales;f__Planctomycetaceae;g__UBA8437;s__UBA8437 sp002724415	GCA_002724415.1
TOPAZ_MSS1_P016		240	57778	2.200563	93.26	2.23	75	d__Bacteria;p__Bacteroidota;c__Bacteroidia;o__Flavobacteriales;f__Flavobacteriaceae;g__MS024-2A_A;s__MS024-2A_A sp002457295	GCA_002457295.1
TOPAZ_SOS1_P024	NR	348	46202	3.367636	93.25	1.28	62.5	d__Bacteria;p__Proteobacteria;c__Alphaproteobacteria;o__Rhodobacterales;f__Rhodobacteraceae;g__CPC320;s__CPC320 sp002336405	GCA_002336405.1
TOPAZ_NAM1_P141	NR	126	74607	2.250554	93.24	0.23	0	d__Bacteria;p__Verrucomicrobiota_A;c__Chlamydiia;o__Parachlamydiales;f__SLFE01;g__;s__
TOPAZ_SPS1_P002	NR	74	144189	1.929419	93.23	1.08	40	d__Bacteria;p__Bacteroidota;c__Bacteroidia;o__Flavobacteriales;f__Flavobacteriaceae;g__MS024-2A;s__
TOPAZ_SAS1_P011	NR	274	69898	3.242381	93.23	1.74	80	d__Bacteria;p__Proteobacteria;c__Alphaproteobacteria;o__UBA7985;f__UBA7985;g__UBA7985;s__UBA7985 sp002705565	GCA_002705565.1
TOPAZ_NPS1_P126	NR	17	787692	3.29457	93.22	0.11	100	d__Bacteria;p__Cyanobacteria;c__Cyanobacteriia;o__Cyanobacteriales;f__Nostocaceae;g__Richelia;s__
TOPAZ_SAS1_P123		269	67722	4.119682	93.2	2.18	30.77	d__Bacteria;p__Bacteroidota;c__Bacteroidia;o__Flavobacteriales;f__Flavobacteriaceae;g__Muricauda;s__Muricauda sp002699205	GCA_002699205.1
TOPAZ_NAD1_P030		192	208217	4.490591	93.2	3.61	5.88	d__Bacteria;p__Proteobacteria;c__Gammaproteobacteria;o__Pseudomonadales;f__Ketobacteraceae;g__Ketobacter;s__Ketobacter sp002701845	GCA_002701845.1
TOPAZ_SPD1_P294		448	149761	3.920332	93.17	4.84	0	d__Bacteria;p__Planctomycetota;c__Phycisphaerae;o__Phycisphaerales;f__SM1A02;g__GCA-2711415;s__GCA-2711415 sp002711415	GCA_002711415.1
TOPAZ_IOD1_P071		233	89525	3.084453	93.09	3.5	60	d__Bacteria;p__Proteobacteria;c__Alphaproteobacteria;o__Caulobacterales;f__Maricaulaceae;g__Oceanicaulis;s__Oceanicaulis sp000152745	GCF_000152745.1
TOPAZ_IOM1_P080	NR	224	58954	2.3793	93.04	0	0	d__Bacteria;p__Proteobacteria;c__Alphaproteobacteria;o__Micavibrionales;f__Micavibrionaceae;g__UBA2705;s__UBA2705 sp002690045	GCA_002690045.1
TOPAZ_SPD1_P223		93	427437	5.424359	93.04	1.15	0	d__Bacteria;p__Planctomycetota;c__Planctomycetes;o__Pirellulales;f__Pirellulaceae;g__GCA-2718815;s__GCA-2718815 sp002726515	GCA_002726515.1
TOPAZ_MSD1_P014	NR	270	44072	2.479872	93.04	1.67	60	d__Bacteria;p__Proteobacteria;c__Alphaproteobacteria;o__Puniceispirillales;f__Puniceispirillaceae;g__UBA8309;s__UBA8309 sp002457745	GCA_002457745.1
TOPAZ_MSD3_P019		302	44219	3.090045	93.04	3.45	66.67	d__Bacteria;p__Planctomycetota;c__Planctomycetes;o__Pirellulales;f__UBA1268;g__UBA1268;s__UBA1268 sp002171115	GCA_002171115.1
TOPAZ_SPS1_P297		716	26238	4.406934	93.04	3.8	60	d__Bacteria;p__Planctomycetota;c__Planctomycetes;o__Pirellulales;f__Pirellulaceae;g__GCA-2862225;s__GCA-2862225 sp002862225	GCA_002862225.1
TOPAZ_SPD1_P028	NR	350	92234	3.10015	93.02	2.36	50	d__Bacteria;p__Verrucomicrobiota;c__Verrucomicrobiae;o__Pedosphaerales;f__UBA1096;g__UBA1096;s__UBA1096 sp002684915	GCA_002684915.1
TOPAZ_NPM1_P106	NR	223	122100	4.194593	93.01	0.7	33.33	d__Bacteria;p__Myxococcota_A;c__UBA9160;o__UBA9160;f__SMWR01;g__GCA-2729515;s__GCA-2729515 sp002729515	GCA_002729515.1
TOPAZ_SPS4_P017	NR	269	47538	3.039925	93.01	0.91	50	d__Bacteria;p__Proteobacteria;c__Alphaproteobacteria;o__Rhodobacterales;f__Rhodobacteraceae;g__Tateyamaria;s__
TOPAZ_NPS1_P057		459	38862	3.708423	93.01	3.4	66.67	d__Bacteria;p__Verrucomicrobiota;c__Verrucomicrobiae;o__Verrucomicrobiales;f__Akkermansiaceae;g__Roseibacillus;s__Roseibacillus sp002686085	GCA_002686085.1
TOPAZ_SPX1_P036	NR	123	149880	3.869203	93	1.91	22.22	d__Bacteria;p__Proteobacteria;c__Gammaproteobacteria;o__Enterobacterales;f__Alteromonadaceae;g__Pseudoalteromonas;s__Pseudoalteromonas ruthenica	GCF_000336495.1
TOPAZ_SPS1_P494		91	165054	2.663553	93	2.17	60	d__Bacteria;p__Proteobacteria;c__Alphaproteobacteria;o__UBA7985;f__UBA7985;g__UBA7985;s__UBA7985 sp002708995	GCA_002708995.1
TOPAZ_SPS1_P465		279	135189	4.030987	92.99	3.15	68.42	d__Bacteria;p__Proteobacteria;c__Gammaproteobacteria;o__Enterobacterales;f__Alteromonadaceae;g__Alteromonas;s__Alteromonas australica	GCF_000730385.1
TOPAZ_NAS1_P141	NR	84	211473	3.401355	92.99	3.8	10.53	d__Bacteria;p__Proteobacteria;c__Alphaproteobacteria;o__Caulobacterales;f__Hyphomonadaceae;g__Hyphomonas;s__
TOPAZ_SAS1_P120	NR	251	63264	3.240534	92.97	0.74	66.67	d__Bacteria;p__Proteobacteria;c__Gammaproteobacteria;o__Pseudomonadales;f__Alcanivoracaceae;g__Alcanivorax;s__Alcanivorax sp002354605	GCF_900182625.1
TOPAZ_IOS2_P007		166	153526	3.492548	92.97	2.54	23.08	d__Bacteria;p__Proteobacteria;c__Gammaproteobacteria;o__Pseudomonadales;f__Saccharospirillaceae_A;g__Oleibacter;s__Oleibacter sp002331105	GCA_002331105.1
TOPAZ_IOM1_P025	NR	700	86593	7.745852	92.95	4.55	0	d__Bacteria;p__Poribacteria;c__WGA-4E;o__WGA-4E;f__UBA9662;g__GCA-2699335;s__
TOPAZ_NAS1_P150	NR	23	643520	4.5307	92.94	0	0	d__Bacteria;p__Spirochaetota;c__Leptospirae;o__Leptospirales;f__Leptonemataceae;g__UBA3465;s__UBA3465 sp002729885	GCA_002729885.1
TOPAZ_SPS1_P620	NR	98	140414	1.78585	92.9	0	0	d__Bacteria;p__Proteobacteria;c__Gammaproteobacteria;o__Burkholderiales;f__Burkholderiaceae;g__UBA7377;s__
TOPAZ_SAD1_P057	NR	288	97564	5.141081	92.9	2.58	0	d__Bacteria;p__Myxococcota_A;c__UBA9160;o__UBA9160;f__UBA4427;g__;s__
TOPAZ_IOS1_P119		220	217957	3.871532	92.89	1.68	71.43	d__Bacteria;p__Proteobacteria;c__Gammaproteobacteria;o__Enterobacterales;f__Alteromonadaceae;g__Alteromonas;s__Alteromonas australica	GCF_000730385.1
TOPAZ_NAS1_P147	NR	60	262776	4.071147	92.88	2.19	0	d__Bacteria;p__Bacteroidota;c__SZUA-365;o__SZUA-365;f__GCA-2699105;g__GCA-2699105;s__GCA-2699105 sp002699105	GCA_002699105.1
TOPAZ_SPS1_P149	NR	270	36641	2.504921	92.87	1.13	83.33	d__Bacteria;p__Proteobacteria;c__Gammaproteobacteria;o__Pseudomonadales;f__Moraxellaceae;g__Psychrobacter;s__Psychrobacter sp000511655	GCF_000511655.1
TOPAZ_NPS1_P121		68	299037	3.978091	92.87	1.21	0	d__Bacteria;p__Proteobacteria;c__Alphaproteobacteria;o__Rhizobiales;f__Rhizobiaceae;g__Zhengella;s__Zhengella sp002708825	GCA_002708825.1
TOPAZ_SPS1_P201		421	42207	3.167044	92.85	2.06	80	d__Bacteria;p__Bacteroidota;c__Bacteroidia;o__Bacteroidales;f__GCA-2711565;g__GCA-2711565;s__GCA-2711565 sp002711565	GCA_002711565.1
TOPAZ_MSS1_P174	NR	70	107956	1.422263	92.84	0.67	33.33	d__Bacteria;p__Proteobacteria;c__Alphaproteobacteria;o__Rhizobiales_B;f__TMED25;g__TMED25;s__TMED25 sp002168075	GCA_002168075.1
TOPAZ_SPD1_P265		299	48717	3.383965	92.82	1.2	33.33	d__Bacteria;p__Bacteroidota;c__Bacteroidia;o__Flavobacteriales;f__Flavobacteriaceae;g__Winogradskyella;s__Winogradskyella sp002722255	GCA_002722255.1
TOPAZ_SPS2_P105		222	82817	2.340522	92.81	1.38	80	d__Bacteria;p__Actinobacteriota;c__Actinomycetia;o__Nanopelagicales;f__GCA-2699445;g__GCA-2699445;s__
TOPAZ_SPX1_P072	NR	337	74169	3.523131	92.81	3.07	26.67	d__Bacteria;p__Proteobacteria;c__Gammaproteobacteria;o__Pseudomonadales;f__Halomonadaceae;g__Halomonas_E;s__Halomonas_E taeanensis	GCF_900100755.1
TOPAZ_SPS1_P129	NR	483	33571	3.610863	92.8	1.02	50	d__Bacteria;p__Verrucomicrobiota;c__Verrucomicrobiae;o__Verrucomicrobiales;f__Akkermansiaceae;g__Roseibacillus;s__Roseibacillus sp002709395	GCA_002709395.1
TOPAZ_SAS1_P091	NR	555	46396	4.91229	92.8	1.18	100	d__Bacteria;p__Planctomycetota;c__Planctomycetes;o__Pirellulales;f__Pirellulaceae;g__Mariniblastus;s__
TOPAZ_MSS1_P038	NR	84	158751	2.196426	92.79	0.11	100	d__Bacteria;p__Proteobacteria;c__Alphaproteobacteria;o__Caulobacterales;f__Hyphomonadaceae;g__Henriciella;s__
TOPAZ_SPX1_P056	NR	548	67030	5.830543	92.78	1.11	0	d__Bacteria;p__Planctomycetota;c__Planctomycetes;o__Planctomycetales;f__Planctomycetaceae;g__UBA8437;s__UBA8437 sp002724315	GCA_002724315.1
TOPAZ_NPM1_P087		69	196885	2.48009	92.78	4.39	0	d__Bacteria;p__Actinobacteriota;c__Actinomycetia;o__Actinomycetales;f__Microbacteriaceae;g__Schumannella;s__Schumannella sp002325245	GCA_002325245.1
TOPAZ_NPS1_P006		260	222491	9.042907	92.77	3.7	11.11	d__Bacteria;p__Myxococcota;c__UBA796;o__UBA796;f__GCA-2862545;g__;s__
TOPAZ_NPD1_P039		250	64142	2.898334	92.76	1.56	33.33	d__Bacteria;p__Actinobacteriota;c__Actinomycetia;o__Actinomycetales;f__Microbacteriaceae;g__Microbacterium;s__Microbacterium sp002313585	GCA_002313585.1
TOPAZ_NAX1_P030	NR	45	348326	2.608203	92.74	0	0	d__Bacteria;p__Proteobacteria;c__Alphaproteobacteria;o__Rhodospirillales;f__GCA-2722175;g__GCA-2722175;s__
TOPAZ_SPD1_P269	NR	207	77821	2.109894	92.74	1.34	0	d__Bacteria;p__Bacteroidota;c__Bacteroidia;o__Flavobacteriales;f__UA16;g__UBA974;s__
TOPAZ_SOS1_P015	NR	129	108560	1.742547	92.74	1.72	66.67	d__Bacteria;p__Bacteroidota;c__Bacteroidia;o__Flavobacteriales;f__Schleiferiaceae;g__UBA10364;s__UBA10364 sp003487785	GCA_003487785.1
TOPAZ_NAM1_P102		318	74286	3.47237	92.74	3.27	73.33	d__Bacteria;p__Proteobacteria;c__Gammaproteobacteria;o__Pseudomonadales;f__Pseudomonadaceae;g__Pseudomonas_D;s__Pseudomonas_D aestusnigri	GCF_002197985.1
TOPAZ_SPS1_P429	NR	31	910704	6.294453	92.73	0.91	0	d__Bacteria;p__Chloroflexota;c__Anaerolineae;o__SBR1031;f__A4b;g__GCA-2699585;s__GCA-2699585 sp002699585	GCA_002699585.1
TOPAZ_NAS1_P010		29	875552	5.954955	92.73	0.91	0	d__Bacteria;p__Chloroflexota;c__Anaerolineae;o__SBR1031;f__A4b;g__GCA-2699585;s__GCA-2699585 sp002699585	GCA_002699585.1
TOPAZ_SPS1_P243		37	710681	6.546961	92.73	0.91	0	d__Bacteria;p__Chloroflexota;c__Anaerolineae;o__SBR1031;f__A4b;g__GCA-2699585;s__GCA-2699585 sp002699585	GCA_002699585.1
TOPAZ_SPS2_P008	NR	178	70526	2.250547	92.72	0.15	100	d__Bacteria;p__Actinobacteriota;c__Actinomycetia;o__Nanopelagicales;f__GCA-2699445;g__GCA-2699445;s__
TOPAZ_MSS1_P188	NR	78	99950	1.854561	92.71	1.84	27.27	d__Bacteria;p__Bacteroidota;c__Bacteroidia;o__Flavobacteriales;f__Flavobacteriaceae;g__UBA11891;s__UBA11891 sp003533785	GCA_003533785.1
TOPAZ_SPD1_P049	NR	375	58253	4.347914	92.7	3.06	73.68	d__Bacteria;p__Proteobacteria;c__Gammaproteobacteria;o__Enterobacterales;f__Alteromonadaceae;g__Alteromonas;s__Alteromonas macleodii	GCF_000172635.2
TOPAZ_NAM1_P075	NR	193	197876	4.22803	92.7	4.13	18.18	d__Bacteria;p__Planctomycetota;c__Phycisphaerae;o__Phycisphaerales;f__Phycisphaeraceae;g__;s__
TOPAZ_SPS1_P267	NR	270	46827	2.53645	92.69	2.07	25	d__Bacteria;p__Proteobacteria;c__Gammaproteobacteria;o__Pseudomonadales;f__Porticoccaceae;g__;s__
TOPAZ_MSS1_P199		278	129304	5.013285	92.69	4.52	28.57	d__Bacteria;p__Myxococcota_A;c__UBA9160;o__UBA9160;f__UBA4427;g__UBA4427;s__UBA4427 sp002390675	GCA_002390675.1
TOPAZ_NAX1_P011		557	31103	4.096787	92.66	1.02	25	d__Bacteria;p__Verrucomicrobiota;c__Verrucomicrobiae;o__Verrucomicrobiales;f__Akkermansiaceae;g__Roseibacillus;s__
TOPAZ_RSS1_P015	NR	323	34929	2.110301	92.66	2.12	88.89	d__Bacteria;p__Proteobacteria;c__Alphaproteobacteria;o__Puniceispirillales;f__Puniceispirillaceae;g__UBA8309;s__UBA8309 sp002695585	GCA_002695585.1
TOPAZ_SPD1_P250		594	44991	4.369075	92.65	3.06	80	d__Bacteria;p__Verrucomicrobiota;c__Verrucomicrobiae;o__Verrucomicrobiales;f__Akkermansiaceae;g__Roseibacillus;s__Roseibacillus sp002721695	GCA_002721695.1
TOPAZ_NPD1_P070		486	127460	9.223127	92.65	4.35	0	d__Bacteria;p__Myxococcota;c__Polyangia;o__Polyangiales;f__SG8-38;g__GCA-2699025;s__GCA-2699025 sp002699025	GCA_002699025.1
TOPAZ_NAS1_P175	NR	233	77423	3.231562	92.64	1.58	12.5	d__Bacteria;p__Proteobacteria;c__Alphaproteobacteria;o__Caulobacterales;f__Maricaulaceae;g__Maricaulis;s__
TOPAZ_NAS1_P108	NR	333	48671	3.16599	92.61	2.46	16.67	d__Bacteria;p__Proteobacteria;c__Gammaproteobacteria;o__Granulosicoccales;f__Granulosicoccaceae;g__UBA5861;s__UBA5861 sp002432635	GCA_002432635.1
TOPAZ_MSS1_P008	NR	130	85121	2.140331	92.59	1.3	60	d__Bacteria;p__Proteobacteria;c__Gammaproteobacteria;o__Pseudomonadales;f__Porticoccaceae;g__TMED48;s__TMED48 sp002338445	GCA_002338445.1
TOPAZ_MSD1_P041	NR	161	104949	2.348027	92.59	1.54	0	d__Bacteria;p__Proteobacteria;c__Gammaproteobacteria;o__Pseudomonadales;f__Porticoccaceae;g__TMED48;s__TMED48 sp002691825	GCA_002691825.1
TOPAZ_SPS1_P096	NR	149	147971	3.07135	92.59	3.48	33.33	d__Bacteria;p__Proteobacteria;c__Gammaproteobacteria;o__Pseudomonadales;f__HTCC2089;g__UBA4421;s__UBA4421 sp002390555	GCA_002390555.1
TOPAZ_MSD1_P068	NR	196	77892	1.982108	92.59	3.94	39.39	d__Bacteria;p__Cyanobacteria;c__Cyanobacteriia;o__PCC-6307;f__Cyanobiaceae;g__Synechococcus_E;s__Synechococcus_E sp000737575	GCF_000737575.1
TOPAZ_SPS1_P048		90	118610	1.647721	92.58	0.74	50	d__Bacteria;p__Proteobacteria;c__Alphaproteobacteria;o__Parvibaculales;f__RS24;g__UBA8337;s__
TOPAZ_SPD1_P167	NR	98	377233	5.71806	92.58	1.29	0	d__Bacteria;p__Myxococcota_A;c__UBA9160;o__UBA9160;f__UBA4427;g__UBA4427;s__UBA4427 sp002719955	GCA_002719955.1
TOPAZ_SPD1_P279		95	454321	5.725189	92.58	1.36	0	d__Bacteria;p__Myxococcota_A;c__UBA9160;o__UBA9160;f__UBA4427;g__UBA4427;s__UBA4427 sp002719955	GCA_002719955.1
TOPAZ_SAS1_P008		216	162034	4.055473	92.57	1.64	33.33	d__Bacteria;p__Proteobacteria;c__Gammaproteobacteria;o__Enterobacterales;f__Alteromonadaceae;g__Alteromonas;s__Alteromonas australica	GCF_000730385.1
TOPAZ_NAS1_P048	NR	288	66708	2.964918	92.57	1.99	69.23	d__Bacteria;p__Cyanobacteria;c__Cyanobacteriia;o__PCC-6307;f__Cyanobiaceae;g__Synechococcus_E;s__Synechococcus_E sp002701375	GCA_002701375.1
TOPAZ_NPM1_P067	NR	310	65219	3.392288	92.57	2.13	53.85	d__Bacteria;p__Proteobacteria;c__Gammaproteobacteria;o__Pseudomonadales;f__Spongiibacteraceae;g__Spongiibacter;s__Spongiibacter tropicus	GCF_000420325.1
TOPAZ_SPS1_P413		439	54685	3.889853	92.53	3.71	40	d__Bacteria;p__Planctomycetota;c__Planctomycetes;o__Pirellulales;f__Pirellulaceae;g__Mariniblastus;s__
TOPAZ_SPS1_P355	NR	192	176096	4.793672	92.52	3.81	20	d__Bacteria;p__Proteobacteria;c__Alphaproteobacteria;o__Rhodobacterales;f__Rhodobacteraceae;g__Rhodobacter_B;s__Rhodobacter_B sp002701395	GCA_002701395.1
TOPAZ_SPM1_P021		161	105344	2.404894	92.51	0.76	0	d__Bacteria;p__Actinobacteriota;c__Actinomycetia;o__Actinomycetales;f__Microbacteriaceae;g__Schumannella;s__Schumannella sp002325245	GCA_002325245.1
TOPAZ_RSS1_P011		152	220889	3.470761	92.5	1.51	42.11	d__Bacteria;p__Proteobacteria;c__Gammaproteobacteria;o__Pseudomonadales;f__Pseudomonadaceae;g__Pseudomonas_D;s__Pseudomonas_D aestusnigri	GCF_002197985.1
TOPAZ_IOS1_P010	NR	309	68557	2.632058	92.48	2.49	70	d__Bacteria;p__Actinobacteriota;c__Actinomycetia;o__Actinomycetales;f__Microbacteriaceae;g__Yonghaparkia;s__Yonghaparkia sp002729155	GCA_002729155.1
TOPAZ_NAS4_P005		53	75754	1.2253	92.47	0	0	d__Bacteria;p__Proteobacteria;c__Alphaproteobacteria;o__Holosporales;f__Hepatobacteraceae;g__;s__
TOPAZ_SPS3_P050		211	70461	2.462731	92.47	3.48	25	d__Bacteria;p__Planctomycetota;c__Phycisphaerae;o__Phycisphaerales;f__SM1A02;g__UBA854;s__UBA854 sp002295885	GCA_002295885.1
TOPAZ_SPD1_P169		267	107760	4.130009	92.46	3.76	25	d__Bacteria;p__Planctomycetota;c__UBA1135;o__UBA1135;f__GCA-002686595;g__GCA-2720975;s__GCA-2720975 sp002720975	GCA_002720975.1
TOPAZ_NAS1_P111	NR	417	52327	4.042539	92.44	3.11	80	d__Bacteria;p__Desulfobacterota_B;c__Binatia;o__UBA12015;f__UBA12015;g__UBA12015;s__
TOPAZ_MSD3_P004	NR	119	121044	3.977172	92.43	3.51	47.62	d__Bacteria;p__Proteobacteria;c__Gammaproteobacteria;o__Enterobacterales;f__Alteromonadaceae;g__Salinimonas;s__Salinimonas sediminis	GCF_003429285.1
TOPAZ_SPS2_P100	NR	422	123931	8.577619	92.42	4.52	0	d__Bacteria;p__Myxococcota;c__UBA796;o__UBA9615;f__;g__;s__
TOPAZ_NAM1_P130		174	149296	4.366192	92.41	2.51	18.18	d__Bacteria;p__Proteobacteria;c__Gammaproteobacteria;o__Enterobacterales;f__Alteromonadaceae;g__Alteromonas_B;s__Alteromonas_B sp002729795	GCF_003584565.1
TOPAZ_SPS4_P003		307	50501	3.067705	92.37	2.45	61.54	d__Bacteria;p__Proteobacteria;c__Gammaproteobacteria;o__Pseudomonadales;f__Halieaceae;g__Luminiphilus;s__
TOPAZ_MSD1_P199	NR	99	218522	4.50469	92.36	2.64	0	d__Bacteria;p__Proteobacteria;c__Gammaproteobacteria;o__Pseudomonadales;f__HTCC2089;g__UBA4421;s__
TOPAZ_SOS4_P001	NR	357	71415	4.169871	92.35	0.71	20	d__Bacteria;p__Proteobacteria;c__Gammaproteobacteria;o__Pseudomonadales;f__Nitrincolaceae;g__Rs1;s__
TOPAZ_SPS1_P354	NR	590	59740	5.540526	92.33	1.98	25	d__Bacteria;p__Bacteroidota;c__Bacteroidia;o__Chitinophagales;f__Saprospiraceae;g__;s__
TOPAZ_SPS1_P237	NR	225	49104	1.733378	92.33	2.69	0	d__Bacteria;p__Proteobacteria;c__Alphaproteobacteria;o__TMED109;f__TMED109;g__TMED109;s__TMED109 sp002720535	GCA_002720535.1
TOPAZ_SPS3_P031	NR	200	94735	3.046212	92.32	2.07	50	d__Bacteria;p__Proteobacteria;c__Gammaproteobacteria;o__Pseudomonadales;f__Halieaceae;g__;s__
TOPAZ_SAD1_P115	NR	410	68664	3.719881	92.31	1.73	33.33	d__Bacteria;p__Desulfobacterota_B;c__Binatia;o__UBA12015;f__UBA12015;g__UBA12015;s__UBA12015 sp003447545	GCA_003447545.1
TOPAZ_SAD1_P071	NR	422	46256	3.166023	92.3	3.97	59.26	d__Bacteria;p__Proteobacteria;c__Alphaproteobacteria;o__Caulobacterales;f__Hyphomonadaceae;g__Hyphomonas;s__Hyphomonas atlantica	GCF_000682715.1
TOPAZ_SPS4_P053	NR	243	89879	2.491621	92.28	1.01	100	d__Bacteria;p__Firmicutes;c__Bacilli;o__Bacillales;f__Marinococcaceae;g__Marinococcus;s__
TOPAZ_MSS1_P162		275	45015	2.393958	92.26	1.72	88.89	d__Bacteria;p__Proteobacteria;c__Alphaproteobacteria;o__Puniceispirillales;f__Puniceispirillaceae;g__UBA8309;s__UBA8309 sp002457765	GCA_002457765.1
TOPAZ_SPS1_P510	NR	276	130000	7.226753	92.26	2.27	50	d__Bacteria;p__Myxococcota;c__UBA796;o__UBA796;f__UBA796;g__GCA-2683315;s__
TOPAZ_SPD1_P035		111	174174	4.115764	92.25	0.79	0	d__Bacteria;p__Proteobacteria;c__Gammaproteobacteria;o__Enterobacterales;f__Alteromonadaceae;g__Alteromonas;s__Alteromonas australica	GCF_000730385.1
TOPAZ_NPS1_P010		508	68341	6.476245	92.24	0.61	0	d__Bacteria;p__Chloroflexota;c__Anaerolineae;o__SBR1031;f__A4b;g__GCA-2702065;s__GCA-2702065 sp002702065	GCA_002702065.1
TOPAZ_SPD1_P155		271	380969	6.600228	92.24	2.26	0	d__Bacteria;p__Gemmatimonadota_A;c__GCA-2686955;o__GCA-2686955;f__GCA-2686955;g__;s__
TOPAZ_NPS1_P059		228	72553	3.541895	92.22	4.58	70	d__Bacteria;p__Proteobacteria;c__Alphaproteobacteria;o__Caulobacterales;f__Hyphomonadaceae;g__Hyphomonas;s__Hyphomonas sp002700305	GCA_002700305.1
TOPAZ_SPD1_P093		424	89200	3.83235	92.19	2.3	100	d__Bacteria;p__Planctomycetota;c__Planctomycetes;o__Pirellulales;f__UBA7805;g__;s__
TOPAZ_SPS1_P156	NR	103	73141	2.098062	92.17	1.72	75	d__Bacteria;p__Bacteroidota;c__Bacteroidia;o__Chitinophagales;f__UBA8649;g__UBA8649;s__UBA8649 sp002708985	GCA_002708985.1
TOPAZ_IOS2_P005	NR	183	60967	1.629809	92.16	1.68	100	d__Bacteria;p__Proteobacteria;c__Alphaproteobacteria;o__UBA1280;f__UBA2136;g__UBA2136;s__UBA2136 sp002328405	GCA_002328405.1
TOPAZ_NPM1_P111	NR	499	52242	4.971692	92.16	4.16	14.29	d__Bacteria;p__Proteobacteria;c__Alphaproteobacteria;o__GCA-2731375;f__GCA-2731375;g__GCA-2731375;s__
TOPAZ_IOS1_P053	NR	311	72618	3.601634	92.15	1.39	0	d__Bacteria;p__Bacteroidota;c__Bacteroidia;o__Cytophagales;f__Cyclobacteriaceae;g__Ekhidna;s__
TOPAZ_SPS2_P038	NR	312	75516	3.412758	92.1	1.65	25	d__Bacteria;p__Desulfobacterota;c__Desulfuromonadia;o__Desulfuromonadales;f__Syntrophotaleaceae;g__SFB93;s__
TOPAZ_MSS1_P195	NR	106	104033	2.030161	92.1	1.7	50	d__Bacteria;p__Planctomycetota;c__Phycisphaerae;o__Phycisphaerales;f__SM1A02;g__UBA8653;s__UBA8653 sp002862275	GCA_004213555.1
TOPAZ_MSS1_P130		146	130658	2.143358	92.1	4.07	25	d__Bacteria;p__Proteobacteria;c__Gammaproteobacteria;o__Pseudomonadales;f__Porticoccaceae;g__TMED48;s__TMED48 sp002691825	GCA_002691825.1
TOPAZ_MSD1_P049		188	38605	1.67696	92.09	2.58	25	d__Bacteria;p__Proteobacteria;c__Alphaproteobacteria;o__Parvibaculales;f__RS24;g__UBA7378;s__
TOPAZ_MSD1_P096		256	69807	3.994214	92.08	1.93	46.15	d__Bacteria;p__Proteobacteria;c__Gammaproteobacteria;o__Enterobacterales;f__Alteromonadaceae;g__Alteromonas;s__Alteromonas sp002831605	GCF_002831605.1
TOPAZ_NAS1_P014	NR	471	132100	7.300015	92.07	3.57	50	d__Bacteria;p__Planctomycetota;c__Planctomycetes;o__Planctomycetales;f__Planctomycetaceae;g__Fuerstia;s__
TOPAZ_MSS1_P101	NR	131	75728	1.788098	92.06	0.53	66.67	d__Bacteria;p__Proteobacteria;c__Alphaproteobacteria;o__Rhodobacterales;f__UBA8317;g__UBA8317;s__UBA8317 sp002469865	GCA_002469865.1
TOPAZ_IOM1_P038	NR	51	142667	1.707956	92.06	1.87	0	d__Archaea;p__Thermoproteota;c__Bathyarchaeia;o__TCS64;f__TCS64;g__GCA-2726865;s__GCA-2726865 sp002726865	GCA_002726865.1
TOPAZ_SPS1_P204	NR	391	28758	2.531405	92.05	2.51	50	d__Bacteria;p__Planctomycetota;c__Phycisphaerae;o__Phycisphaerales;f__SM1A02;g__UBA8087;s__UBA8087 sp002709755	GCA_002709755.1
TOPAZ_NPM1_P129	NR	37	580271	2.015693	92.03	0.91	0	d__Bacteria;p__Nitrospirota;c__Nitrospiria;o__Nitrospirales;f__UBA2166;g__UBA2166;s__UBA2166 sp002726235	GCA_002726235.1
TOPAZ_SOD4_P001	NR	130	100370	2.486314	92.02	0.44	75	d__Bacteria;p__Proteobacteria;c__Gammaproteobacteria;o__Pseudomonadales;f__Nitrincolaceae;g__ASP10-02a;s__ASP10-02a sp002312935	GCA_002312935.1
TOPAZ_SPM1_P061		300	53395	3.068273	92.01	2.15	33.33	d__Bacteria;p__Planctomycetota;c__UBA8108;o__UBA1146;f__UBA1146;g__UBA1146;s__UBA1146 sp002711105	GCA_002711105.1
TOPAZ_IOD1_P086		435	38476	3.277359	92	2.69	9.09	d__Bacteria;p__Proteobacteria;c__Gammaproteobacteria;o__Pseudomonadales;f__Spongiibacteraceae;g__Spongiibacter;s__Spongiibacter tropicus	GCF_000420325.1
TOPAZ_SPS1_P614	NR	391	42207	3.267876	91.99	1.25	33.33	d__Bacteria;p__Bacteroidota;c__Bacteroidia;o__Bacteroidales;f__GCA-2711565;g__GCA-2711565;s__GCA-2711565 sp002711565	GCA_002711565.1
TOPAZ_NPD1_P095	NR	190	110700	3.576932	91.96	3.42	36.84	d__Bacteria;p__Proteobacteria;c__Alphaproteobacteria;o__Sphingomonadales;f__Sphingomonadaceae;g__Blastomonas;s__Blastomonas sp001556365	GCF_005502595.1
TOPAZ_IOM1_P113		321	49130	3.4397	91.95	2.28	25	d__Bacteria;p__Proteobacteria;c__Gammaproteobacteria;o__Pseudomonadales;f__Spongiibacteraceae;g__Spongiibacter;s__Spongiibacter tropicus	GCF_000420325.1
TOPAZ_MSD1_P121	NR	121	207552	4.490284	91.94	1.29	0	d__Bacteria;p__Myxococcota_A;c__UBA9160;o__UBA9160;f__UBA4427;g__MED660;s__MED660 sp002691205	GCA_002691205.1
TOPAZ_SPM1_P028		386	75833	4.912881	91.94	3.87	40	d__Bacteria;p__Proteobacteria;c__Alphaproteobacteria;o__Rhizobiales;f__Rhizobiaceae;g__Jiella;s__Jiella sp002700095	GCA_002700095.1
TOPAZ_IOF1_P046	NR	170	108955	3.8208	91.93	3.55	43.75	d__Bacteria;p__Proteobacteria;c__Alphaproteobacteria;o__Rhodobacterales;f__Rhodobacteraceae;g__;s__
TOPAZ_SAS1_P125	NR	195	81218	2.875436	91.91	4.83	54.17	d__Bacteria;p__Proteobacteria;c__Alphaproteobacteria;o__Sphingomonadales;f__Sphingomonadaceae;g__Erythrobacter_B;s__
TOPAZ_MSS1_P012	NR	154	204569	3.325794	91.9	2.65	0	d__Bacteria;p__Proteobacteria;c__Gammaproteobacteria;o__Pseudomonadales;f__HTCC2089;g__UBA4421;s__
TOPAZ_SPM1_P017		296	64475	2.805169	91.9	3.78	58.33	d__Bacteria;p__Actinobacteriota;c__Actinomycetia;o__Actinomycetales;f__Microbacteriaceae;g__Microbacterium;s__Microbacterium sp002313585	GCA_002313585.1
TOPAZ_SPS1_P192		261	98969	3.979984	91.9	4.14	73.08	d__Bacteria;p__Proteobacteria;c__Gammaproteobacteria;o__Enterobacterales;f__Alteromonadaceae;g__Alteromonas;s__Alteromonas australica	GCF_000730385.1
TOPAZ_MSS1_P110		513	48366	3.897898	91.89	2.06	25	d__Bacteria;p__Verrucomicrobiota;c__Verrucomicrobiae;o__Opitutales;f__Opitutaceae;g__;s__
TOPAZ_MSS2_P001	NR	13	648033	2.522904	91.89	3.04	0	d__Bacteria;p__Proteobacteria;c__Alphaproteobacteria;o__Micavibrionales;f__Micavibrionaceae;g__UBA2705;s__UBA2705 sp002354205	GCA_002354205.1
TOPAZ_NPM1_P083		300	31799	2.215434	91.89	3.07	50	d__Bacteria;p__Actinobacteriota;c__Actinomycetia;o__Propionibacteriales;f__Propionibacteriaceae;g__Cutibacterium;s__Cutibacterium acnes	GCF_003030305.1
TOPAZ_NAS1_P036	NR	298	84784	3.213431	91.89	3.53	80	d__Bacteria;p__Verrucomicrobiota;c__Verrucomicrobiae;o__Pedosphaerales;f__UBA1096;g__UBA1096;s__
TOPAZ_SPD1_P183		431	97928	5.873456	91.84	1.14	100	d__Bacteria;p__Planctomycetota;c__Phycisphaerae;o__Phycisphaerales;f__Phycisphaeraceae;g__UBA7800;s__UBA7800 sp002480565	GCA_002480565.1
TOPAZ_SPS1_P181		93	91619	1.808437	91.82	0.77	0	d__Bacteria;p__Proteobacteria;c__Gammaproteobacteria;o__Burkholderiales;f__Burkholderiaceae;g__UBA7377;s__
TOPAZ_SPX1_P087	NR	869	35584	6.594327	91.82	2.4	33.33	d__Bacteria;p__Planctomycetota;c__Planctomycetes;o__Pirellulales;f__Pirellulaceae;g__GCA-2723275;s__
TOPAZ_SPS4_P086		414	59424	4.732859	91.79	2.21	50	d__Bacteria;p__Proteobacteria;c__Gammaproteobacteria;o__Enterobacterales;f__Alteromonadaceae;g__Alteromonas_A;s__
TOPAZ_NPD1_P065		277	57771	2.782514	91.78	3.04	64.29	d__Bacteria;p__Proteobacteria;c__Alphaproteobacteria;o__Sphingomonadales;f__Sphingomonadaceae;g__Erythrobacter_A;s__Erythrobacter_A sp002695185	GCA_002695185.1
TOPAZ_NPS1_P109	NR	392	49832	2.69486	91.77	0.45	100	d__Bacteria;p__Proteobacteria;c__Alphaproteobacteria;o__Thalassobaculales;f__TMED26;g__TMED26;s__TMED26 sp002694075	GCA_002694075.1
TOPAZ_SAS1_P130	NR	106	115824	2.170976	91.77	2.72	12.5	d__Bacteria;p__Bacteroidota;c__Bacteroidia;o__Flavobacteriales;f__UA16;g__UBA8752;s__
TOPAZ_SPS1_P089	NR	132	96587	1.666931	91.76	1.08	100	d__Bacteria;p__Bacteroidota;c__Bacteroidia;o__Flavobacteriales;f__Schleiferiaceae;g__TMED14;s__TMED14 sp002682945	GCA_002682945.1
TOPAZ_IOM1_P128		71	175729	2.038753	91.75	0.43	0	d__Bacteria;p__Proteobacteria;c__Alphaproteobacteria;o__Micavibrionales;f__Micavibrionaceae;g__TMED27;s__TMED27 sp002687495	GCA_002687495.1
TOPAZ_IOM1_P040	NR	84	74309	1.47434	91.75	1.98	0	d__Bacteria;p__Chloroflexota;c__Dehalococcoidia;o__Dehalococcoidales;f__UBA5760;g__;s__
TOPAZ_IOS1_P103	NR	281	44503	1.940945	91.75	3.87	77.78	d__Bacteria;p__Firmicutes;c__Bacilli;o__Staphylococcales;f__Staphylococcaceae;g__Staphylococcus;s__Staphylococcus hominis	GCF_002901845.1
TOPAZ_MSD1_P076	NR	263	128825	4.670577	91.72	0.2	50	d__Bacteria;p__Myxococcota_A;c__UBA9160;o__UBA9160;f__UBA4427;g__TMED88;s__TMED88 sp002171515	GCA_002171515.1
TOPAZ_NAS1_P083	NR	230	131662	4.40335	91.72	2.73	0	d__Bacteria;p__Chloroflexota;c__Anaerolineae;o__Anaerolineales;f__EnvOPS12;g__;s__
TOPAZ_NPD1_P101	NR	684	59039	6.317304	91.71	1.96	37.5	d__Bacteria;p__Proteobacteria;c__Alphaproteobacteria;o__Rhizobiales;f__Stappiaceae;g__Roseibium;s__Roseibium aggregata_A	GCF_001999245.1
TOPAZ_IOD3_P028		107	206620	3.250895	91.71	4.27	15.79	d__Bacteria;p__Proteobacteria;c__Alphaproteobacteria;o__Sphingomonadales;f__Sphingomonadaceae;g__Croceicoccus;s__Croceicoccus sp002694745	GCA_002694745.1
TOPAZ_MSS1_P029		229	62578	3.238926	91.7	0.41	50	d__Bacteria;p__Proteobacteria;c__Alphaproteobacteria;o__Caulobacterales;f__Hyphomonadaceae;g__Ponticaulis;s__Ponticaulis sp002173095	GCA_002173095.1
TOPAZ_IOM1_P082	NR	429	40126	3.514182	91.7	4.31	80	d__Bacteria;p__Verrucomicrobiota;c__Verrucomicrobiae;o__Pedosphaerales;f__UBA1096;g__UBA1096;s__UBA1096 sp002686755	GCA_002686755.1
TOPAZ_SPM1_P052		94	212306	3.562154	91.67	1.16	0	d__Bacteria;p__Bacteroidota;c__Bacteroidia;o__Flavobacteriales;f__Flavobacteriaceae;g__Mesonia;s__Mesonia sp002413625	GCA_002413625.1
TOPAZ_MSS1_P131	NR	118	53168	1.124211	91.67	4.87	60	d__Bacteria;p__Proteobacteria;c__Alphaproteobacteria;o__Pelagibacterales;f__Pelagibacteraceae;g__HIMB114;s__HIMB114 sp002171085	GCA_002171085.1
TOPAZ_NAS1_P112	NR	519	80131	5.538822	91.65	2.59	0	d__Bacteria;p__Verrucomicrobiota;c__Lentisphaeria;o__Victivallales;f__Victivallaceae;g__;s__
TOPAZ_SPS1_P106	NR	336	64886	3.925345	91.62	2.39	61.54	d__Bacteria;p__Proteobacteria;c__Gammaproteobacteria;o__Enterobacterales;f__Alteromonadaceae;g__Alteromonas_A;s__Alteromonas_A sp002335925	GCA_002339125.1
TOPAZ_MSD1_P091	NR	350	86732	4.719693	91.61	1.94	33.33	d__Bacteria;p__Myxococcota_A;c__UBA9160;o__UBA9160;f__UBA4427;g__MED660;s__MED660 sp002691025	GCA_002691025.1
TOPAZ_NAM1_P097	NR	183	114394	4.071505	91.6	0.74	0	d__Bacteria;p__Proteobacteria;c__Gammaproteobacteria;o__Pseudomonadales;f__UBA6940;g__UBA6940;s__UBA6940 sp002450655	GCA_002450655.1
TOPAZ_NPS1_P130		222	95668	3.91693	91.6	2.23	71.43	d__Bacteria;p__Proteobacteria;c__Alphaproteobacteria;o__Sphingomonadales;f__Sphingomonadaceae;g__Sphingobium;s__Sphingobium sp000153545	GCF_000153545.1
TOPAZ_SPS1_P563	NR	44	140819	1.901075	91.59	0.18	50	d__Bacteria;p__Bacteroidota;c__Bacteroidia;o__Flavobacteriales;f__Flavobacteriaceae;g__UBA7428;s__
TOPAZ_SPS1_P339		170	153016	3.195632	91.59	3.33	47.37	d__Bacteria;p__Proteobacteria;c__Gammaproteobacteria;o__Pseudomonadales;f__HTCC2089;g__UBA4421;s__UBA4421 sp002390555	GCA_002390555.1
TOPAZ_NAS1_P176		677	58355	4.961496	91.56	2.46	33.33	d__Bacteria;p__Planctomycetota;c__Planctomycetes;o__Pirellulales;f__Pirellulaceae;g__GCA-2862225;s__GCA-2862225 sp002862225	GCA_002862225.1
TOPAZ_MSD1_P085		116	103265	2.637764	91.55	1.97	83.33	d__Bacteria;p__Planctomycetota;c__UBA8108;o__UBA1146;f__UBA1146;g__UBA12191;s__
TOPAZ_SPS1_P262		238	79560	3.162053	91.55	2.27	50	d__Bacteria;p__Actinobacteriota;c__Actinomycetia;o__Actinomycetales;f__Microbacteriaceae;g__Microbacterium;s__Microbacterium sp002313585	GCA_002313585.1
TOPAZ_NAS1_P172		266	96458	3.90754	91.54	2.27	50	d__Bacteria;p__Proteobacteria;c__Alphaproteobacteria;o__Bin95;f__Bin95;g__;s__
TOPAZ_SPS1_P437	NR	262	110288	4.491907	91.54	2.52	0	d__Bacteria;p__Bdellovibrionota;c__FAC87;o__UBA2466;f__UBA2466;g__;s__
TOPAZ_SPS1_P601	NR	497	115631	8.044143	91.54	3.94	10	d__Bacteria;p__Myxococcota;c__UBA796;o__UBA796;f__UBA796;g__;s__
TOPAZ_MSS1_P042	NR	305	120185	3.091686	91.54	4.9	85.71	d__Bacteria;p__Planctomycetota;c__Phycisphaerae;o__Phycisphaerales;f__SM1A02;g__UBA8087;s__UBA8087 sp002171655	GCA_002171655.1
TOPAZ_IOM1_P003		291	38299	2.485598	91.53	1.33	63.64	d__Bacteria;p__Proteobacteria;c__Gammaproteobacteria;o__Pseudomonadales;f__Moraxellaceae;g__Psychrobacter;s__Psychrobacter sp000511655	GCF_000511655.1
TOPAZ_IOM1_P120		398	75547	3.425699	91.51	3.99	25	d__Bacteria;p__Actinobacteriota;c__Actinomycetia;o__Actinomycetales;f__Microbacteriaceae;g__Microbacterium;s__Microbacterium sp900098805	GCF_900098805.1
TOPAZ_MSD1_P158	NR	106	149634	3.244804	91.5	1.9	0	d__Bacteria;p__Proteobacteria;c__Gammaproteobacteria;o__Pseudomonadales;f__HTCC2089;g__UBA4421;s__UBA4421 sp002450255	GCA_002450255.1
TOPAZ_IOS1_P066	NR	283	64178	2.695856	91.5	1.93	10	d__Bacteria;p__Bacteroidota;c__Bacteroidia;o__Flavobacteriales;f__Flavobacteriaceae;g__Mesoflavibacter;s__Mesoflavibacter zeaxanthinifaciens	GCF_000422365.1
TOPAZ_NPS1_P160		75	166672	4.492214	91.47	0	0	d__Bacteria;p__Spirochaetota;c__Leptospirae;o__Leptospirales;f__Leptonemataceae;g__UBA3465;s__UBA3465 sp002729885	GCA_002729885.1
TOPAZ_SAM1_P022		208	59063	2.521758	91.45	2.69	14.29	d__Bacteria;p__Actinobacteriota;c__Actinomycetia;o__Actinomycetales;f__Microbacteriaceae;g__Schumannella;s__Schumannella sp002325245	GCA_002325245.1
TOPAZ_NPM1_P031	NR	330	58782	2.530521	91.45	4.27	57.14	d__Bacteria;p__Actinobacteriota;c__Acidimicrobiia;o__Acidimicrobiales;f__TK06;g__UBA2110;s__UBA2110 sp002719335	GCA_002719335.1
TOPAZ_RSD1_P008	NR	38	352009	3.055962	91.44	2.35	0	d__Bacteria;p__Proteobacteria;c__Gammaproteobacteria;o__Pseudomonadales;f__HTCC2089;g__UBA7455;s__
TOPAZ_SPM1_P079	NR	181	144912	3.314657	91.43	0.59	33.33	d__Bacteria;p__Actinobacteriota;c__Actinomycetia;o__Actinomycetales;f__Microbacteriaceae;g__Microbacterium;s__Microbacterium sp002703245	GCA_002703245.1
TOPAZ_MSD1_P112	NR	90	217528	2.870513	91.41	1.14	0	d__Bacteria;p__Planctomycetota;c__UBA8108;o__UBA1146;f__UBA1146;g__UBA12191;s__UBA12191 sp003540375	GCA_003540375.1
TOPAZ_NPS1_P169	NR	606	50701	4.793046	91.4	0.59	0	d__Bacteria;p__Planctomycetota;c__Planctomycetes;o__Pirellulales;f__Pirellulaceae;g__GCA-2862225;s__GCA-2862225 sp002862225	GCA_002862225.1
TOPAZ_NPM1_P007	NR	195	137367	3.463096	91.38	0.57	0	d__Bacteria;p__Proteobacteria;c__Gammaproteobacteria;o__Pseudomonadales;f__Pseudohongiellaceae;g__UBA9145;s__UBA9145 sp002726595	GCA_002726595.1
TOPAZ_SPS2_P041		253	57948	2.358493	91.34	4.86	19.05	d__Bacteria;p__Proteobacteria;c__Gammaproteobacteria;o__Xanthomonadales;f__SZUA-36;g__;s__
TOPAZ_NAD1_P054		151	75420	3.280956	91.33	1.63	10	d__Bacteria;p__Proteobacteria;c__Gammaproteobacteria;o__Pseudomonadales;f__Saccharospirillaceae_A;g__Oleibacter;s__Oleibacter sp002298335	GCA_002298335.1
TOPAZ_MSD1_P198	NR	206	122742	4.255671	91.33	1.68	0	d__Bacteria;p__Myxococcota;c__UBA796;o__UBA796;f__;g__;s__
TOPAZ_MSD1_P150	NR	163	88291	2.002405	91.32	1.62	60	d__Bacteria;p__Actinobacteriota;c__Actinomycetia;o__Nanopelagicales;f__S36-B12;g__S36-B12;s__S36-B12 sp002729215	GCA_002729215.1
TOPAZ_NPD1_P004		129	237606	5.703425	91.28	1.47	66.67	d__Bacteria;p__Proteobacteria;c__Gammaproteobacteria;o__Burkholderiales;f__Burkholderiaceae;g__Cupriavidus;s__Cupriavidus pauculus_A	GCF_000974605.1
TOPAZ_IOD3_P008	NR	375	36009	2.77966	91.28	1.84	42.86	d__Bacteria;p__Proteobacteria;c__Gammaproteobacteria;o__Pseudomonadales;f__Halomonadaceae;g__Halomonas;s__Halomonas meridiana	GCF_900129255.1
TOPAZ_NAM1_P065	NR	653	26906	3.67481	91.28	3.41	100	d__Bacteria;p__Planctomycetota;c__GCA-002687715;o__GCA-002687715;f__GCA-002687715;g__GCA-2683135;s__GCA-2683135 sp002683135	GCA_002683135.1
TOPAZ_IOD1_P041		410	48628	3.528576	91.27	0	0	d__Bacteria;p__Verrucomicrobiota;c__Verrucomicrobiae;o__Verrucomicrobiales;f__Akkermansiaceae;g__Roseibacillus;s__Roseibacillus sp002686085	GCA_002686085.1
TOPAZ_IOM1_P073	NR	60	272179	3.842893	91.27	2.64	0	d__Bacteria;p__Proteobacteria;c__Gammaproteobacteria;o__Pseudomonadales;f__HTCC2089;g__UBA2168;s__UBA2168 sp002327525	GCA_002327525.1
TOPAZ_IOS4_P003	NR	250	58464	2.415687	91.27	3.48	0	d__Bacteria;p__Proteobacteria;c__Gammaproteobacteria;o__Pseudomonadales;f__Cellvibrionaceae;g__Endobugula;s__
TOPAZ_IOZ1_P007		207	125003	4.001349	91.26	3.79	53.33	d__Bacteria;p__Proteobacteria;c__Gammaproteobacteria;o__Enterobacterales;f__Alteromonadaceae;g__Alteromonas;s__Alteromonas australica	GCF_000730385.1
TOPAZ_NPM1_P098		404	106274	4.324041	91.25	1.73	33.33	d__Bacteria;p__SAR324;c__SAR324;o__SAR324;f__NAC60-12;g__UBA1014;s__UBA1014 sp002683785	GCA_002683785.1
TOPAZ_SPS4_P069	NR	343	81271	3.187025	91.24	1.76	55.56	d__Bacteria;p__Proteobacteria;c__Gammaproteobacteria;o__Pseudomonadales;f__Halieaceae;g__Luminiphilus;s__
TOPAZ_SPS1_P146	NR	338	43432	2.522783	91.24	2.97	50	d__Bacteria;p__Bacteroidota;c__Bacteroidia;o__Flavobacteriales;f__Crocinitomicaceae;g__UBA952;s__
TOPAZ_SAD1_P013	NR	562	49599	5.182151	91.23	3.06	35	d__Bacteria;p__Proteobacteria;c__Alphaproteobacteria;o__Rhodobacterales;f__Rhodobacteraceae;g__Marinibacterium;s__
TOPAZ_SAD1_P102	NR	560	78753	7.098135	91.21	1.6	100	d__Bacteria;p__Planctomycetota;c__Planctomycetes;o__Planctomycetales;f__Planctomycetaceae;g__;s__
TOPAZ_IOM1_P032	NR	304	179527	8.114819	91.19	0	0	d__Bacteria;p__Planctomycetota;c__Phycisphaerae;o__Phycisphaerales;f__Phycisphaeraceae;g__;s__
TOPAZ_SPS1_P075		142	93534	2.289993	91.18	1	20	d__Bacteria;p__Verrucomicrobiota;c__Verrucomicrobiae;o__Opitutales;f__Puniceicoccaceae;g__BACL24;s__
TOPAZ_SPS1_P101	NR	344	44492	3.209236	91.18	2.65	9.09	d__Bacteria;p__Proteobacteria;c__Gammaproteobacteria;o__Pseudomonadales;f__Halieaceae;g__Luminiphilus;s__Luminiphilus sp002683335	GCA_002683335.1
TOPAZ_IOM1_P030	NR	134	57519	1.374177	91.16	3.83	66.67	d__Bacteria;p__Proteobacteria;c__Alphaproteobacteria;o__Pelagibacterales;f__Pelagibacteraceae;g__AAA240-E13;s__AAA240-E13 sp002690285	GCA_002690285.1
TOPAZ_MSS1_P205	NR	258	84780	4.081539	91.15	4.5	12.5	d__Bacteria;p__Proteobacteria;c__Gammaproteobacteria;o__Pseudomonadales;f__HTCC2089;g__UBA4421;s__
TOPAZ_MSD2_P008	NR	507	33548	3.42741	91.12	2.32	41.67	d__Bacteria;p__Proteobacteria;c__Gammaproteobacteria;o__Pseudomonadales;f__Halomonadaceae;g__Cobetia;s__Cobetia amphilecti	GCF_000754225.1
TOPAZ_SPS1_P291	NR	92	63610	1.50768	91.11	1.67	50	d__Bacteria;p__Bacteroidota;c__Bacteroidia;o__Flavobacteriales;f__TMED113;g__GCA-2718035;s__
TOPAZ_SAM1_P031		179	109561	3.86507	91.11	4.21	44.44	d__Bacteria;p__Proteobacteria;c__Gammaproteobacteria;o__Pseudomonadales;f__Alcanivoracaceae;g__Alcanivorax;s__Alcanivorax sp002313655	GCA_002313655.1
TOPAZ_SPS1_P206		341	71429	3.593576	91.1	3.77	15.38	d__Bacteria;p__Proteobacteria;c__Gammaproteobacteria;o__Pseudomonadales;f__Halieaceae;g__Congregibacter;s__
TOPAZ_NPS1_P068		366	66860	3.547287	91.1	4.21	62.5	d__Bacteria;p__Proteobacteria;c__Gammaproteobacteria;o__Pseudomonadales;f__Pseudomonadaceae;g__Pseudomonas_D;s__Pseudomonas_D aestusnigri	GCF_002197985.1
TOPAZ_NPM1_P046	NR	300	67853	2.861648	91.09	1.49	50	d__Bacteria;p__Chloroflexota;c__Dehalococcoidia;o__UBA3495;f__UBA3495;g__UBA9611;s__UBA9611 sp002328185	GCA_002328185.1
TOPAZ_MSD1_P197		313	20717	2.06839	91.07	1.43	66.67	d__Bacteria;p__Actinobacteriota;c__Actinomycetia;o__Propionibacteriales;f__Propionibacteriaceae;g__Cutibacterium;s__Cutibacterium acnes	GCF_003030305.1
TOPAZ_SPX1_P014		333	94945	3.19871	91.07	2.83	63.64	d__Bacteria;p__Actinobacteriota;c__Actinomycetia;o__Actinomycetales;f__Microbacteriaceae;g__Microbacterium;s__Microbacterium sp900098805	GCF_900098805.1
TOPAZ_SPD1_P270	NR	459	39363	4.005467	91.06	1.51	100	d__Bacteria;p__Myxococcota_A;c__UBA9160;o__UBA9160;f__UBA4427;g__TMED88;s__
TOPAZ_SPS2_P023	NR	149	216502	5.332805	91.05	2.87	33.33	d__Bacteria;p__Verrucomicrobiota;c__Kiritimatiellae;o__Kiritimatiellales;f__Pontiellaceae;g__;s__
TOPAZ_SPS1_P595		233	75921	3.140869	91.02	3.7	45.45	d__Bacteria;p__Actinobacteriota;c__Actinomycetia;o__Actinomycetales;f__Microbacteriaceae;g__Microbacterium;s__Microbacterium sp002313585	GCA_002313585.1
TOPAZ_MSD1_P140	NR	68	166415	2.633008	90.99	0.97	0	d__Bacteria;p__Proteobacteria;c__Gammaproteobacteria;o__Pseudomonadales;f__HTCC2089;g__UBA4421;s__UBA4421 sp002470275	GCA_002470275.1
TOPAZ_NAM1_P132	NR	54	221411	3.563968	90.99	1.19	20	d__Bacteria;p__Proteobacteria;c__Alphaproteobacteria;o__Caulobacterales;f__Hyphomonadaceae;g__Ponticaulis;s__Ponticaulis sp002701295	GCA_002701295.1
TOPAZ_SPS1_P414	NR	239	131771	4.934739	90.97	2.26	0	d__Bacteria;p__Myxococcota_A;c__UBA9160;o__UBA9160;f__UBA4427;g__UBA4427;s__UBA4427 sp002709835	GCA_002709835.1
TOPAZ_NAD1_P008	NR	290	108226	4.68801	90.97	3.5	27.27	d__Bacteria;p__Myxococcota_A;c__UBA9160;o__UBA9160;f__UBA4427;g__MED660;s__
TOPAZ_NAM1_P035		194	119552	3.727451	90.97	4.86	40.74	d__Bacteria;p__Proteobacteria;c__Gammaproteobacteria;o__Enterobacterales;f__Alteromonadaceae;g__Alteromonas;s__Alteromonas australica	GCF_000730385.1
TOPAZ_SPD1_P059	NR	302	80045	4.319198	90.94	1.68	50	d__Bacteria;p__SAR324;c__SAR324;o__SAR324;f__NAC60-12;g__UBA1014;s__UBA1014 sp002683785	GCA_002683785.1
TOPAZ_NAM1_P088	NR	405	67089	3.52099	90.94	3.67	52.38	d__Bacteria;p__Proteobacteria;c__Alphaproteobacteria;o__Rhodobacterales;f__Rhodobacteraceae;g__Sulfitobacter;s__Sulfitobacter pontiacus	GCF_900106935.1
TOPAZ_MSS1_P136	NR	107	87207	2.55229	90.92	3.91	13.33	d__Bacteria;p__Bacteroidota;c__Bacteroidia;o__Flavobacteriales;f__Flavobacteriaceae;g__MS024-2A;s__
TOPAZ_NPM1_P149		361	55563	3.927406	90.91	2.94	75	d__Bacteria;p__Planctomycetota;c__UBA1135;o__UBA1135;f__GCA-002686595;g__GCA-2686265;s__
TOPAZ_SPX1_P052		286	49283	2.874149	90.9	2.17	42.86	d__Bacteria;p__Actinobacteriota;c__Actinomycetia;o__Actinomycetales;f__Microbacteriaceae;g__Microbacterium;s__Microbacterium sp002313585	GCA_002313585.1
TOPAZ_SPS1_P272	NR	43	167053	1.33377	90.89	0.5	0	d__Bacteria;p__Chloroflexota;c__Dehalococcoidia;o__UBA1151;f__TMED-70;g__TMED-70;s__TMED-70 sp002703265	GCA_002703265.1
TOPAZ_SPS1_P565		68	186343	1.872799	90.89	1.1	50	d__Bacteria;p__Bacteroidota;c__Bacteroidia;o__Flavobacteriales;f__Flavobacteriaceae;g__MS024-2A;s__
TOPAZ_MSS1_P142	NR	203	135278	3.519003	90.88	2.27	66.67	d__Bacteria;p__Planctomycetota;c__Phycisphaerae;o__Phycisphaerales;f__SM1A02;g__UBA12014;s__UBA12014 sp002690755	GCA_002690755.1
TOPAZ_IOZ1_P027	NR	455	52061	4.037167	90.85	3.19	71.43	d__Bacteria;p__Proteobacteria;c__Gammaproteobacteria;o__Pseudomonadales;f__Oleiphilaceae;g__Marinobacter;s__Marinobacter manganoxydans_A	GCF_000235625.1
TOPAZ_SPS2_P093	NR	213	22112	1.205668	90.84	3.53	50	d__Bacteria;p__Proteobacteria;c__Alphaproteobacteria;o__Rickettsiales;f__Rickettsiaceae;g__GCA-2402195;s__
TOPAZ_SPD1_P114		457	52205	4.380968	90.81	2.63	40	d__Bacteria;p__Proteobacteria;c__Alphaproteobacteria;o__Rhizobiales;f__Stappiaceae;g__Stappia;s__Stappia sp002722295	GCA_002722295.1
TOPAZ_NAM1_P044		258	73926	3.020427	90.8	1.71	33.33	d__Bacteria;p__Planctomycetota;c__UBA8108;o__UBA1146;f__UBA1146;g__UBA1146;s__UBA1146 sp002711105	GCA_002711105.1
TOPAZ_NAM1_P070	NR	308	120274	4.207381	90.78	2.04	16.67	d__Bacteria;p__Myxococcota_A;c__UBA9160;o__SZUA-336;f__SZUA-336;g__;s__
TOPAZ_IOM1_P126		406	44270	3.397127	90.78	2.07	60	d__Bacteria;p__Proteobacteria;c__Alphaproteobacteria;o__Caulobacterales;f__Hyphomonadaceae;g__Ponticaulis;s__Ponticaulis sp002723155	GCA_002723155.1
TOPAZ_NAM1_P025	NR	225	73036	2.703797	90.77	1.76	33.33	d__Bacteria;p__Actinobacteriota;c__Actinomycetia;o__Actinomycetales;f__Microbacteriaceae;g__Microbacterium;s__Microbacterium sp002313585	GCA_002313585.1
TOPAZ_IOM1_P063	NR	59	110365	1.489216	90.76	0	0	d__Bacteria;p__Chloroflexota;c__Dehalococcoidia;o__Dehalococcoidales;f__RBG-16-60-22;g__GCA-2688435;s__GCA-2688435 sp002688435	GCA_002688435.1
TOPAZ_MSS1_P027	NR	136	153547	3.918172	90.76	4.63	6.25	d__Bacteria;p__Proteobacteria;c__Gammaproteobacteria;o__Pseudomonadales;f__HTCC2089;g__UBA7451;s__UBA7451 sp002457275	GCA_002457275.1
TOPAZ_IOM1_P100		8	496770	1.751062	90.75	0.87	0	d__Bacteria;p__Proteobacteria;c__Alphaproteobacteria;o__Micavibrionales;f__Micavibrionaceae;g__UBA2137;s__UBA2137 sp002328415	GCA_002328415.1
TOPAZ_IOS1_P060		8	496794	1.74975	90.75	0.87	0	d__Bacteria;p__Proteobacteria;c__Alphaproteobacteria;o__Micavibrionales;f__Micavibrionaceae;g__UBA2137;s__UBA2137 sp002328415	GCA_002328415.1
TOPAZ_NAS3_P006	NR	430	46545	3.118952	90.75	1.67	85.71	d__Bacteria;p__Planctomycetota;c__Planctomycetes;o__Pirellulales;f__UBA1268;g__UBA1268;s__
TOPAZ_MSD1_P220	NR	235	76571	2.185922	90.74	1.9	80	d__Bacteria;p__Cyanobacteria;c__Cyanobacteriia;o__PCC-6307;f__Cyanobiaceae;g__Synechococcus_E;s__Synechococcus_E sp002700765	GCA_002700765.1
TOPAZ_SPD1_P164		210	129015	3.883805	90.74	2.96	76.47	d__Bacteria;p__Proteobacteria;c__Gammaproteobacteria;o__Enterobacterales;f__Alteromonadaceae;g__Alteromonas;s__Alteromonas australica	GCF_000730385.1
TOPAZ_SPD1_P121	NR	604	49803	4.058545	90.71	2.03	100	d__Bacteria;p__Verrucomicrobiota;c__Verrucomicrobiae;o__Pedosphaerales;f__UBA1096;g__UBA1096;s__
TOPAZ_SPS4_P029		403	59413	4.634996	90.71	2.04	44.44	d__Bacteria;p__Proteobacteria;c__Gammaproteobacteria;o__Enterobacterales;f__Alteromonadaceae;g__Alteromonas_A;s__
TOPAZ_SPS2_P092		152	187034	5.242733	90.71	2.87	33.33	d__Bacteria;p__Verrucomicrobiota;c__Kiritimatiellae;o__Kiritimatiellales;f__Pontiellaceae;g__;s__
TOPAZ_SPM1_P078	NR	107	151064	3.671542	90.7	2.68	0	d__Bacteria;p__Bdellovibrionota;c__Bacteriovoracia;o__Bacteriovoracales;f__Bacteriovoracaceae;g__UBA845;s__UBA845 sp002718735	GCA_002718735.1
TOPAZ_SPD1_P299	NR	435	52213	3.117859	90.68	2.01	14.29	d__Bacteria;p__Verrucomicrobiota;c__Verrucomicrobiae;o__Verrucomicrobiales;f__DEV007;g__EC70;s__EC70 sp002731805	GCA_002731805.1
TOPAZ_SPD1_P074		561	31254	3.797765	90.68	3.41	66.67	d__Bacteria;p__Bacteroidota;c__Bacteroidia;o__Flavobacteriales;f__Flavobacteriaceae;g__Maribacter;s__Maribacter dokdonensis	GCF_001447995.1
TOPAZ_SAS1_P129		318	82644	2.912706	90.68	4.28	57.14	d__Bacteria;p__Actinobacteriota;c__Actinomycetia;o__Actinomycetales;f__Microbacteriaceae;g__Microbacterium;s__Microbacterium sp002313585	GCA_002313585.1
TOPAZ_MSS1_P091	NR	69	115638	1.576363	90.66	0.43	33.33	d__Bacteria;p__Proteobacteria;c__Gammaproteobacteria;o__UBA4575;f__UBA4575;g__UBA1858;s__UBA1858 sp002338385	GCA_002338385.1
TOPAZ_MSD1_P102	NR	141	140100	2.776672	90.65	2.44	66.67	d__Bacteria;p__Planctomycetota;c__UBA8108;o__UBA1146;f__UBA1146;g__UBA12191;s__UBA12191 sp002691835	GCA_002691835.1
TOPAZ_MSD1_P079	NR	178	156626	2.377638	90.64	2.56	33.33	d__Bacteria;p__Actinobacteriota;c__Acidimicrobiia;o__Acidimicrobiales;f__TK06;g__MedAcidi-G3;s__MedAcidi-G3 sp000817105	GCA_000817105.1
TOPAZ_MSD1_P227	NR	452	87013	6.910599	90.63	1.18	100	d__Bacteria;p__Planctomycetota;c__Planctomycetes;o__Pirellulales;f__Pirellulaceae;g__Rubripirellula;s__Rubripirellula sp002690925	GCA_002690925.1
TOPAZ_MSS4_P008	NR	503	38777	3.727601	90.63	3.67	9.52	d__Bacteria;p__Proteobacteria;c__Alphaproteobacteria;o__Rhodobacterales;f__Rhodobacteraceae;g__Paracoccus;s__Paracoccus sediminilitoris	GCF_003259195.1
TOPAZ_SOS1_P019	NR	148	77088	1.900503	90.62	2.82	17.65	d__Bacteria;p__Bacteroidota;c__Bacteroidia;o__Flavobacteriales;f__Flavobacteriaceae;g__Hel1-33-131;s__
TOPAZ_IOM1_P145	NR	205	189903	6.000521	90.62	3.87	0	d__Bacteria;p__Myxococcota_A;c__UBA9160;o__UBA9160;f__UBA4427;g__;s__
TOPAZ_MSD3_P011		219	22742	1.241413	90.6	2.7	0	d__Bacteria;p__Verrucomicrobiota;c__Verrucomicrobiae;o__Opitutales;f__Puniceicoccaceae;g__GCA-2690565;s__GCA-2690565 sp002457235	GCA_002457235.1
TOPAZ_SPX1_P083		146	114690	3.902506	90.59	2.58	0	d__Bacteria;p__Proteobacteria;c__Gammaproteobacteria;o__Pseudomonadales;f__UBA6940;g__UBA6940;s__UBA6940 sp002450655	GCA_002450655.1
TOPAZ_NAS1_P095	NR	669	74537	7.501077	90.58	2.35	0	d__Bacteria;p__Planctomycetota;c__Planctomycetes;o__Pirellulales;f__Pirellulaceae;g__;s__
TOPAZ_SPS1_P092		108	206854	3.022976	90.57	3.83	13.33	d__Bacteria;p__Proteobacteria;c__Gammaproteobacteria;o__Pseudomonadales;f__HTCC2089;g__UBA4421;s__UBA4421 sp002684495	GCA_002684495.1
TOPAZ_SPS4_P114		36	525908	2.289261	90.56	0	0	d__Bacteria;p__Proteobacteria;c__Gammaproteobacteria;o__Pseudomonadales;f__UBA7434;g__UBA7434;s__
TOPAZ_SOS3_P003	NR	163	61502	2.01125	90.55	2.91	83.33	d__Bacteria;p__Bacteroidota;c__Bacteroidia;o__Flavobacteriales;f__Flavobacteriaceae;g__HC6-5;s__
TOPAZ_NAD1_P046		161	88066	2.601041	90.5	2.42	21.43	d__Bacteria;p__Cyanobacteria;c__Cyanobacteriia;o__PCC-6307;f__Cyanobiaceae;g__Synechococcus_E;s__Synechococcus_E sp002701375	GCA_002701375.1
TOPAZ_IOS1_P026	NR	609	43600	3.991133	90.47	4.77	66.67	d__Bacteria;p__Bacteroidota;c__Bacteroidia;o__Cytophagales;f__Cyclobacteriaceae;g__Fabibacter;s__Fabibacter spongicola	GCF_001592965.1
TOPAZ_IOD1_P083	NR	238	55943	2.076992	90.46	2.21	90.91	d__Bacteria;p__Proteobacteria;c__Alphaproteobacteria;o__Rhodospirillales;f__Rhodospirillaceae;g__GCA-2691085;s__
TOPAZ_IOS1_P009	NR	355	62509	3.991185	90.46	2.87	20	d__Bacteria;p__Proteobacteria;c__Gammaproteobacteria;o__Pseudomonadales;f__HTCC2089;g__;s__
TOPAZ_SAD1_P008	NR	169	200161	4.555865	90.45	1.68	0	d__Bacteria;p__Myxococcota;c__UBA796;o__UBA796;f__;g__;s__
TOPAZ_NAM1_P021	NR	709	64093	6.127782	90.45	3.64	50	d__Bacteria;p__Chloroflexota;c__Anaerolineae;o__SBR1031;f__A4b;g__GCA-2699585;s__
TOPAZ_NAS1_P116	NR	149	198874	5.038431	90.44	3.45	83.33	d__Bacteria;p__Proteobacteria;c__Alphaproteobacteria;o__Rhizobiales;f__Rhizobiaceae;g__Oricola;s__Oricola sp002698425	GCA_002698425.1
TOPAZ_SAS1_P033	NR	247	38967	2.311272	90.44	3.49	87.5	d__Bacteria;p__Bacteroidota;c__Bacteroidia;o__Flavobacteriales;f__UA16;g__UBA8752;s__
TOPAZ_SPS1_P215	NR	460	43629	3.794521	90.42	2.06	50	d__Bacteria;p__SAR324;c__SAR324;o__SAR324;f__NAC60-12;g__JCVI-SCAAA005;s__JCVI-SCAAA005 sp003541985	GCA_003541985.1
TOPAZ_SPS1_P541		207	61423	2.617086	90.42	2.64	16.67	d__Bacteria;p__Proteobacteria;c__Gammaproteobacteria;o__Pseudomonadales;f__Porticoccaceae;g__;s__
TOPAZ_SPD1_P239		307	75270	4.349238	90.41	2.82	50	d__Bacteria;p__SAR324;c__SAR324;o__SAR324;f__NAC60-12;g__UBA1014;s__UBA1014 sp002683785	GCA_002683785.1
TOPAZ_SPS1_P443		556	44274	3.767259	90.37	2.16	0	d__Bacteria;p__Proteobacteria;c__Gammaproteobacteria;o__Enterobacterales;f__Alteromonadaceae;g__;s__
TOPAZ_SAS1_P080	NR	251	36931	2.229394	90.36	2.17	100	d__Bacteria;p__Bacteroidota;c__Bacteroidia;o__Flavobacteriales;f__UA16;g__UA16;s__
TOPAZ_MSS1_P086		165	31889	1.029197	90.33	2.91	75	d__Archaea;p__Thermoproteota;c__Nitrososphaeria;o__Nitrososphaerales;f__Nitrosopumilaceae;g__Nitrosopumilus;s__Nitrosopumilus sp002690535	GCA_003331425.1
TOPAZ_MSS1_P121		87	381446	2.351918	90.32	1.73	0	d__Bacteria;p__Proteobacteria;c__Gammaproteobacteria;o__Pseudomonadales;f__HTCC2089;g__UBA7455;s__UBA7455 sp002167855	GCA_002167855.2
TOPAZ_SPD1_P098		228	115869	3.666778	90.3	3.88	41.18	d__Bacteria;p__Proteobacteria;c__Gammaproteobacteria;o__Pseudomonadales;f__Pseudomonadaceae;g__Pseudomonas_D;s__Pseudomonas_D pachastrellae	GCF_900114765.1
TOPAZ_SPD1_P138		284	59995	2.732291	90.3	4.78	71.43	d__Bacteria;p__Actinobacteriota;c__Actinomycetia;o__Actinomycetales;f__Microbacteriaceae;g__Microbacterium;s__Microbacterium sp002313585	GCA_002313585.1
TOPAZ_SPD1_P173		200	182389	3.698398	90.27	2.13	60	d__Bacteria;p__Proteobacteria;c__Gammaproteobacteria;o__Enterobacterales;f__Alteromonadaceae;g__Alteromonas;s__Alteromonas australica	GCF_000730385.1
TOPAZ_NAS1_P126	NR	420	35372	3.704741	90.27	4.59	15.09	d__Bacteria;p__Proteobacteria;c__Alphaproteobacteria;o__Caulobacterales;f__Hyphomonadaceae;g__Hirschia;s__
TOPAZ_SPS4_P075	NR	606	41578	4.168617	90.26	1.14	0	d__Bacteria;p__Planctomycetota;c__UBA1135;o__UBA1135;f__GCA-002686595;g__GCA-2862085;s__
TOPAZ_IOM1_P093	NR	103	136969	3.03685	90.23	2.18	0	d__Bacteria;p__Proteobacteria;c__Gammaproteobacteria;o__GCA-2729495;f__GCA-2729495;g__GCA-002729875;s__GCA-002729875 sp002688175	GCA_002688175.1
TOPAZ_SPS1_P572		385	49783	3.872872	90.23	2.51	61.54	d__Bacteria;p__Proteobacteria;c__Gammaproteobacteria;o__Pseudomonadales;f__Pseudomonadaceae;g__Pseudomonas_D;s__Pseudomonas_D pachastrellae	GCF_900114765.1
TOPAZ_MSS1_P055		339	46529	3.267757	90.2	2.16	55.56	d__Bacteria;p__Proteobacteria;c__Gammaproteobacteria;o__Pseudomonadales;f__Pseudohongiellaceae;g__UBA9145;s__UBA9145 sp002477465	GCA_002477465.1
TOPAZ_NPS1_P122		479	66901	4.924166	90.2	4.34	19.05	d__Bacteria;p__Proteobacteria;c__Gammaproteobacteria;o__Pseudomonadales;f__HTCC2089;g__UBA7803;s__UBA7803 sp002480525	GCA_002480525.1
TOPAZ_MSD1_P058	NR	465	45813	3.398784	90.18	0.69	0	d__Bacteria;p__Proteobacteria;c__Gammaproteobacteria;o__Pseudomonadales;f__Pseudomonadaceae;g__Pseudomonas_D;s__Pseudomonas_D aestusnigri	GCF_002197985.1
TOPAZ_IOZ1_P010	NR	1165	36834	6.865134	90.18	2.84	25	d__Bacteria;p__Planctomycetota;c__Planctomycetes;o__Planctomycetales;f__Planctomycetaceae;g__;s__
TOPAZ_IOF1_P029		262	58928	2.485606	90.17	4.03	75	d__Bacteria;p__Actinobacteriota;c__Actinomycetia;o__Actinomycetales;f__Microbacteriaceae;g__Yonghaparkia;s__Yonghaparkia sp002729155	GCA_002729155.1
TOPAZ_NAM1_P110	NR	606	41647	4.110883	90.17	4.63	0	d__Bacteria;p__Verrucomicrobiota;c__Kiritimatiellae;o__SLOV01;f__SLOV01;g__;s__
TOPAZ_SPD1_P115	NR	500	46617	4.126263	90.16	4.35	45	d__Bacteria;p__Proteobacteria;c__Gammaproteobacteria;o__Pseudomonadales;f__Pseudomonadaceae;g__Pseudomonas_D;s__Pseudomonas_D sp002683975	GCF_003797905.1
TOPAZ_MSD1_P100	NR	112	149934	2.243619	90.14	1.16	28.57	d__Bacteria;p__Proteobacteria;c__Gammaproteobacteria;o__Pseudomonadales;f__HTCC2089;g__UBA7455;s__UBA7455 sp002167855	GCA_002167855.2
TOPAZ_MSD1_P005	NR	43	303450	2.216365	90.14	1.79	0	d__Bacteria;p__Proteobacteria;c__Gammaproteobacteria;o__Pseudomonadales;f__HTCC2089;g__UBA7455;s__UBA7455 sp002690865	GCA_002690865.1
TOPAZ_SAS1_P017		255	93813	3.196448	90.13	4.55	55.26	d__Bacteria;p__Proteobacteria;c__Gammaproteobacteria;o__Pseudomonadales;f__HTCC2089;g__UBA4421;s__UBA4421 sp002390555	GCA_002390555.1
TOPAZ_SPM1_P001		208	106453	3.834271	90.11	3.42	82.35	d__Bacteria;p__Proteobacteria;c__Gammaproteobacteria;o__Pseudomonadales;f__Pseudomonadaceae;g__Pseudomonas_D;s__Pseudomonas_D pachastrellae	GCF_900114765.1
TOPAZ_SPS1_P458		287	53805	3.012871	90.07	2.7	33.33	d__Bacteria;p__Proteobacteria;c__Gammaproteobacteria;o__Pseudomonadales;f__Halieaceae;g__Luminiphilus;s__Luminiphilus sp002683335	GCA_002683335.1
TOPAZ_MSS1_P083		220	39488	1.939885	90.04	1.62	66.67	d__Bacteria;p__Actinobacteriota;c__Actinomycetia;o__Nanopelagicales;f__S36-B12;g__S36-B12;s__S36-B12 sp002729215	GCA_002729215.1
TOPAZ_IOM1_P008	NR	170	53774	1.582419	90.03	2.04	85.71	d__Bacteria;p__Proteobacteria;c__Alphaproteobacteria;o__UBA11136;f__UBA11136;g__UBA11136;s__UBA11136 sp002686135	GCA_002686135.1
TOPAZ_NAM1_P004	NR	467	49268	3.807171	90.03	4.19	25	d__Bacteria;p__Myxococcota_A;c__UBA9160;o__UBA9160;f__SMWR01;g__GCA-2729515;s__
TOPAZ_SAS1_P001		153	71550	1.847241	90.01	2.83	38.46	d__Bacteria;p__Bacteroidota;c__Bacteroidia;o__Flavobacteriales;f__Flavobacteriaceae;g__Hel1-33-131;s__
TOPAZ_SPS1_P007	NR	186	86895	2.537854	90	2.15	27.27	d__Bacteria;p__Proteobacteria;c__Gammaproteobacteria;o__Pseudomonadales;f__Pseudohongiellaceae;g__OM182;s__
TOPAZ_MSD1_P069	NR	71	291378	3.726231	90	2.35	0	d__Bacteria;p__Proteobacteria;c__Gammaproteobacteria;o__Pseudomonadales;f__HTCC2089;g__UBA7455;s__UBA7455 sp003452295	GCA_003452295.1
TOPAZ_SPX1_P018		434	67416	4.833465	90	2.78	28.57	d__Bacteria;p__Myxococcota_A;c__UBA9160;o__UBA9160;f__UBA4427;g__UBA4427;s__UBA4427 sp002709835	GCA_002709835.1
TOPAZ_SPS1_P057	NR	479	36168	3.392954	89.99	0.73	0	d__Bacteria;p__Proteobacteria;c__Gammaproteobacteria;o__Enterobacterales;f__Alteromonadaceae;g__;s__
TOPAZ_SAD1_P127	NR	218	52382	2.233547	89.99	1.6	33.33	d__Bacteria;p__Cyanobacteria;c__Cyanobacteriia;o__PCC-6307;f__Cyanobiaceae;g__;s__
TOPAZ_SPD2_P023		457	44549	3.427561	89.99	2.51	0	d__Bacteria;p__Proteobacteria;c__Gammaproteobacteria;o__Pseudomonadales;f__Moraxellaceae;g__Acinetobacter;s__Acinetobacter venetianus	GCF_000368585.1
TOPAZ_MSS1_P109	NR	204	66503	2.275733	89.92	0.74	0	d__Bacteria;p__Bacteroidota;c__Bacteroidia;o__Flavobacteriales;f__Flavobacteriaceae;g__UBA8316;s__
TOPAZ_SPD1_P234	NR	562	36286	3.844113	89.92	3.06	48	d__Bacteria;p__Bacteroidota;c__Bacteroidia;o__Flavobacteriales;f__Flavobacteriaceae;g__Maribacter;s__Maribacter dokdonensis	GCF_001447995.1
TOPAZ_SAD1_P066		506	41456	3.208839	89.9	2.47	72.22	d__Bacteria;p__Proteobacteria;c__Gammaproteobacteria;o__Pseudomonadales;f__Halomonadaceae;g__Halomonas;s__Halomonas meridiana	GCF_900129255.1
TOPAZ_SPS1_P493		58	145640	1.35372	89.9	3.96	0	d__Bacteria;p__Chloroflexota;c__Dehalococcoidia;o__UBA1151;f__TMED-70;g__TMED-70;s__TMED-70 sp002703265	GCA_002703265.1
TOPAZ_MSS1_P053		75	160756	2.615888	89.88	0.79	0	d__Bacteria;p__Proteobacteria;c__Gammaproteobacteria;o__Pseudomonadales;f__HTCC2089;g__UBA4421;s__UBA4421 sp002470275	GCA_002470275.1
TOPAZ_SPS1_P219	NR	227	144250	4.622214	89.88	1.79	0	d__Bacteria;p__Bdellovibrionota;c__Bacteriovoracia;o__Bacteriovoracales;f__Bacteriovoracaceae;g__UBA7317;s__UBA7317 sp002474345	GCA_002474345.1
TOPAZ_SPS1_P061		315	60005	2.886591	89.88	2.61	71.43	d__Bacteria;p__Actinobacteriota;c__Actinomycetia;o__Actinomycetales;f__Microbacteriaceae;g__Microbacterium;s__Microbacterium sp002313585	GCA_002313585.1
TOPAZ_SPS1_P176		310	59945	4.444968	89.86	2.59	25	d__Bacteria;p__Bdellovibrionota;c__FAC87;o__UBA2466;f__UBA2466;g__;s__
TOPAZ_NPM1_P133	NR	838	28379	5.211728	89.85	1.9	50	d__Bacteria;p__Latescibacterota;c__UBA2968;o__UBA8231;f__UBA8231;g__GCA-2725915;s__GCA-2725915 sp002725915	GCA_002725915.1
TOPAZ_MSD1_P206	NR	144	22622	1.028912	89.84	0	0	d__Archaea;p__Thermoproteota;c__Nitrososphaeria;o__Nitrososphaerales;f__Nitrosopumilaceae;g__Nitrosopumilus;s__Nitrosopumilus sp002690535	GCA_003331425.1
TOPAZ_SAM1_P017	NR	445	50395	4.044229	89.83	1.08	25	d__Bacteria;p__Actinobacteriota;c__Actinomycetia;o__Propionibacteriales;f__Nocardioidaceae;g__Nocardioides;s__Nocardioides sp001627335	GCA_001627335.1
TOPAZ_MSS1_P117		194	97992	3.381926	89.83	2.39	11.11	d__Bacteria;p__Proteobacteria;c__Gammaproteobacteria;o__Pseudomonadales;f__HTCC2089;g__UBA4421;s__UBA4421 sp002450255	GCA_002450255.1
TOPAZ_SPS1_P582		165	100810	3.303334	89.83	2.84	33.33	d__Bacteria;p__Planctomycetota;c__Phycisphaerae;o__Phycisphaerales;f__SM1A02;g__GCA-002862325;s__GCA-002862325 sp002709295	GCA_002709295.1
TOPAZ_MSS1_P156	NR	20	471171	1.781273	89.82	0.47	0	d__Bacteria;p__Proteobacteria;c__Gammaproteobacteria;o__Burkholderiales;f__Burkholderiaceae;g__UBA7377;s__UBA7377 sp002170395	GCA_002170395.1
TOPAZ_MSS1_P067		214	111667	1.870707	89.82	4.08	70.83	d__Bacteria;p__Cyanobacteria;c__Cyanobacteriia;o__PCC-6307;f__Cyanobiaceae;g__Synechococcus_E;s__Synechococcus_E sp000737575	GCF_000737575.1
TOPAZ_NAM1_P053	NR	443	39317	3.469926	89.8	3.07	20	d__Bacteria;p__Spirochaetota;c__Spirochaetia;o__Spirochaetales;f__Bin103;g__Bin103;s__
TOPAZ_NAS2_P001	NR	588	38304	4.204174	89.8	4.19	12.12	d__Bacteria;p__Proteobacteria;c__Gammaproteobacteria;o__Pseudomonadales;f__Pseudomonadaceae;g__Pseudomonas_E;s__Pseudomonas_E peli	GCF_900099645.1
TOPAZ_SPS3_P024	NR	140	83401	2.286304	89.78	2.38	60	d__Bacteria;p__Planctomycetota;c__Phycisphaerae;o__Phycisphaerales;f__SM1A02;g__UBA854;s__UBA854 sp002295885	GCA_002295885.1
TOPAZ_SPS1_P289		422	34605	3.021409	89.77	2.28	40	d__Bacteria;p__Proteobacteria;c__Gammaproteobacteria;o__Pseudomonadales;f__Spongiibacteraceae;g__Spongiibacter;s__Spongiibacter tropicus	GCF_000420325.1
TOPAZ_MSD1_P093	NR	365	70936	3.220181	89.75	4.05	66.67	d__Bacteria;p__Verrucomicrobiota;c__Verrucomicrobiae;o__Pedosphaerales;f__UBA1096;g__UBA1096;s__UBA1096 sp002453165	GCA_002453165.1
TOPAZ_NAD1_P003		525	79384	4.409816	89.71	0	0	d__Bacteria;p__Verrucomicrobiota;c__Verrucomicrobiae;o__Verrucomicrobiales;f__Akkermansiaceae;g__Roseibacillus;s__
TOPAZ_IOD1_P046		775	36997	5.519289	89.7	2.83	25	d__Bacteria;p__Bacteroidota;c__Bacteroidia;o__Cytophagales;f__Cyclobacteriaceae;g__Marinoscillum;s__Marinoscillum sp002729235	GCA_002729235.1
TOPAZ_IOM1_P111	NR	246	52877	1.911618	89.69	3.47	33.33	d__Bacteria;p__Nitrospinota;c__Nitrospinia;o__Nitrospinales;f__Nitrospinaceae;g__SCGCAAA288-L16;s__SCGCAAA288-L16 sp003451695	GCA_003451695.1
TOPAZ_IOM1_P005		132	115305	3.947997	89.66	0.86	28.57	d__Bacteria;p__Proteobacteria;c__Gammaproteobacteria;o__Pseudomonadales;f__Saccharospirillaceae_A;g__UBA2009;s__UBA2009 sp002706025	GCA_002706025.1
TOPAZ_SPM1_P059	NR	460	47803	3.729711	89.64	2.84	66.67	d__Bacteria;p__Planctomycetota;c__Phycisphaerae;o__Phycisphaerales;f__Phycisphaeraceae;g__;s__
TOPAZ_MSD1_P092		191	80056	2.034857	89.63	1.3	16.67	d__Bacteria;p__Proteobacteria;c__Gammaproteobacteria;o__Pseudomonadales;f__Porticoccaceae;g__TMED48;s__TMED48 sp002338445	GCA_002338445.1
TOPAZ_NAD1_P052	NR	205	51935	2.290519	89.63	2.15	20	d__Bacteria;p__Actinobacteriota;c__Acidimicrobiia;o__Acidimicrobiales;f__TK06;g__MedAcidi-G3;s__MedAcidi-G3 sp000817105	GCA_000817105.1
TOPAZ_SPS2_P073		303	36851	2.244359	89.63	4.38	35.29	d__Bacteria;p__Proteobacteria;c__Gammaproteobacteria;o__Xanthomonadales;f__SZUA-36;g__;s__
TOPAZ_MSS1_P171	NR	55	163973	1.325085	89.6	0	0	d__Bacteria;p__Chloroflexota;c__Dehalococcoidia;o__UBA1151;f__TMED-70;g__TMED-70;s__TMED-70 sp002699165	GCA_002699165.1
TOPAZ_SPD1_P090		378	41861	3.248846	89.59	1.02	100	d__Bacteria;p__Verrucomicrobiota;c__Verrucomicrobiae;o__Verrucomicrobiales;f__Akkermansiaceae;g__Roseibacillus;s__Roseibacillus sp002715825	GCA_002715825.1
TOPAZ_SPS1_P584		241	34712	1.669196	89.59	3.23	0	d__Bacteria;p__Proteobacteria;c__Alphaproteobacteria;o__TMED109;f__TMED109;g__TMED109;s__TMED109 sp002720535	GCA_002720535.1
TOPAZ_SPS1_P071		46	150985	1.867862	89.56	0.76	14.29	d__Bacteria;p__Bacteroidota;c__Bacteroidia;o__Flavobacteriales;f__Flavobacteriaceae;g__UBA7428;s__
TOPAZ_SAM1_P042		323	34373	2.103463	89.56	3.84	75	d__Bacteria;p__Actinobacteriota;c__Actinomycetia;o__Propionibacteriales;f__Propionibacteriaceae;g__Cutibacterium;s__Cutibacterium acnes	GCF_003030305.1
TOPAZ_SPD1_P266		265	101161	2.810552	89.55	3.2	45.45	d__Bacteria;p__Actinobacteriota;c__Actinomycetia;o__Actinomycetales;f__Microbacteriaceae;g__Microbacterium;s__Microbacterium sp002313585	GCA_002313585.1
TOPAZ_NPS1_P116	NR	409	49848	3.247314	89.53	0.81	50	d__Bacteria;p__Verrucomicrobiota;c__Verrucomicrobiae;o__Pedosphaerales;f__AAA164-E04;g__UBA7971;s__
TOPAZ_SAD1_P002	NR	98	60548	1.148414	89.5	3.45	0	d__Bacteria;p__UBP7;c__UBA6624;o__UBA6624;f__UBA6624;g__UBA6624;s__UBA6624 sp002501535	GCA_002501535.1
TOPAZ_SAD1_P085	NR	854	40692	6.448184	89.49	4.25	62.5	d__Bacteria;p__Planctomycetota;c__Planctomycetes;o__Pirellulales;f__Pirellulaceae;g__GCA-2723275;s__
TOPAZ_NAD1_P025		504	34744	3.43494	89.48	1.02	100	d__Bacteria;p__Verrucomicrobiota;c__Verrucomicrobiae;o__Verrucomicrobiales;f__Akkermansiaceae;g__Roseibacillus;s__Roseibacillus sp002420305	GCA_002420305.1
TOPAZ_IOD3_P023		449	79511	3.78872	89.48	3.57	0	d__Bacteria;p__Bacteroidota;c__Rhodothermia;o__Rhodothermales;f__Rubricoccaceae;g__Rubricoccus;s__
TOPAZ_SAS1_P005		275	77165	3.960746	89.45	1.52	37.5	d__Bacteria;p__Proteobacteria;c__Gammaproteobacteria;o__Pseudomonadales;f__Alcanivoracaceae;g__Alcanivorax;s__Alcanivorax sp002313655	GCA_002313655.1
TOPAZ_SPD1_P290		102	123922	2.638209	89.44	2.27	9.09	d__Bacteria;p__Proteobacteria;c__Gammaproteobacteria;o__GCA-2729495;f__GCA-2729495;g__GCA-2729495;s__GCA-2729495 sp002729495	GCA_002729495.1
TOPAZ_NAX1_P006	NR	183	61847	1.891156	89.43	1.42	33.33	d__Bacteria;p__Actinobacteriota;c__Acidimicrobiia;o__Acidimicrobiales;f__MedAcidi-G1;g__MedAcidi-G1;s__MedAcidi-G1 sp000817085	GCA_000817085.1
TOPAZ_SPS1_P423		263	116593	4.596566	89.43	1.79	0	d__Bacteria;p__Bdellovibrionota;c__Bacteriovoracia;o__Bacteriovoracales;f__Bacteriovoracaceae;g__UBA7317;s__UBA7317 sp002474345	GCA_002474345.1
TOPAZ_NAM1_P063	NR	357	105084	4.811417	89.4	3.42	52.17	d__Bacteria;p__Proteobacteria;c__Alphaproteobacteria;o__Rhodobacterales;f__Rhodobacteraceae;g__Albibacillus;s__
TOPAZ_SAS1_P083	NR	243	33253	1.949497	89.4	4.55	0	d__Bacteria;p__Planctomycetota;c__Phycisphaerae;o__Phycisphaerales;f__SM1A02;g__UBA8653;s__UBA8653 sp002168105	GCA_002168105.2
TOPAZ_SPD1_P276		373	109188	4.422395	89.39	4.3	53.57	d__Bacteria;p__Proteobacteria;c__Alphaproteobacteria;o__Rhodobacterales;f__Rhodobacteraceae;g__Salipiger;s__Salipiger profundus	GCF_001969385.1
TOPAZ_NPM1_P144	NR	59	166220	2.564027	89.38	1.64	16.67	d__Bacteria;p__Proteobacteria;c__Gammaproteobacteria;o__GCA-2729495;f__GCA-2729495;g__GCA-2729495;s__GCA-2729495 sp002729495	GCA_002729495.1
TOPAZ_MSS1_P048	NR	111	70114	1.45712	89.36	1.09	66.67	d__Bacteria;p__Proteobacteria;c__Alphaproteobacteria;o__Rhizobiales_B;f__TMED25;g__TMED25;s__TMED25 sp002704755	GCA_002704755.1
TOPAZ_SPD2_P004		225	47095	2.120389	89.36	1.14	66.67	d__Bacteria;p__Actinobacteriota;c__Actinomycetia;o__Nanopelagicales;f__GCA-2699445;g__GCA-2699445;s__
TOPAZ_SPD1_P123		104	123922	2.618855	89.36	2.23	0	d__Bacteria;p__Proteobacteria;c__Gammaproteobacteria;o__GCA-2729495;f__GCA-2729495;g__GCA-2729495;s__GCA-2729495 sp002729495	GCA_002729495.1
TOPAZ_SPS1_P230		239	131469	4.910147	89.35	2.97	14.29	d__Bacteria;p__Myxococcota_A;c__UBA9160;o__UBA9160;f__UBA4427;g__UBA4427;s__UBA4427 sp002709835	GCA_002709835.1
TOPAZ_MSD1_P064		481	42851	4.145076	89.34	4.22	20	d__Bacteria;p__Planctomycetota;c__Planctomycetes;o__Pirellulales;f__Pirellulaceae;g__Mariniblastus;s__
TOPAZ_SPS2_P024		368	45958	3.182333	89.29	2.36	11.11	d__Bacteria;p__Proteobacteria;c__Gammaproteobacteria;o__Pseudomonadales;f__Halieaceae;g__;s__
TOPAZ_SPS1_P375		533	296879	6.520734	89.24	3.03	14.29	d__Bacteria;p__Myxococcota;c__UBA796;o__UBA796;f__UBA796;g__;s__
TOPAZ_SPS3_P026		284	73804	2.983638	89.21	4.1	18.75	d__Bacteria;p__Proteobacteria;c__Gammaproteobacteria;o__Pseudomonadales;f__Halieaceae;g__;s__
TOPAZ_NPS1_P027	NR	180	62812	2.341967	89.19	1.4	57.14	d__Bacteria;p__Bacteroidota;c__Bacteroidia;o__Flavobacteriales;f__UA16;g__UBA8752;s__
TOPAZ_SPD1_P045	NR	444	53583	3.177912	89.19	3.09	83.33	d__Bacteria;p__Verrucomicrobiota;c__Verrucomicrobiae;o__Verrucomicrobiales;f__DEV007;g__EC70;s__EC70 sp002684575	GCA_002684575.1
TOPAZ_SPS2_P074		325	75518	3.56419	89.19	3.58	12.5	d__Bacteria;p__Desulfobacterota;c__Desulfuromonadia;o__Desulfuromonadales;f__Syntrophotaleaceae;g__SFB93;s__
TOPAZ_IOS1_P085	NR	380	48242	3.070204	89.18	2.48	44.44	d__Bacteria;p__Proteobacteria;c__Gammaproteobacteria;o__Pseudomonadales;f__Alcanivoracaceae;g__Alcanivorax;s__Alcanivorax sp002354605	GCF_900182625.1
TOPAZ_SPS1_P427		63	144991	1.664303	89.17	1.25	0	d__Bacteria;p__Proteobacteria;c__Gammaproteobacteria;o__UBA4575;f__UBA4575;g__UBA1858;s__
TOPAZ_SPD2_P022		1230	36909	8.038405	89.14	3.77	0	d__Bacteria;p__Myxococcota;c__Polyangia;o__Polyangiales;f__SG8-38;g__GCA-2699025;s__GCA-2699025 sp002699025	GCA_002699025.1
TOPAZ_NPD2_P009		256	47772	2.233699	89.11	0.99	100	d__Bacteria;p__Actinobacteriota;c__Actinomycetia;o__Nanopelagicales;f__GCA-2699445;g__GCA-2699445;s__
TOPAZ_MSD1_P055		51	115105	1.314721	89.11	1.1	50	d__Bacteria;p__Chloroflexota;c__Dehalococcoidia;o__UBA1151;f__TMED-70;g__TMED-70;s__TMED-70 sp002699165	GCA_002699165.1
TOPAZ_MSS1_P119	NR	146	101897	2.816287	89.08	2.38	33.33	d__Bacteria;p__Proteobacteria;c__Gammaproteobacteria;o__Pseudomonadales;f__HTCC2089;g__UBA4421;s__UBA4421 sp002704225	GCA_002704225.1
TOPAZ_NAM1_P039		389	48252	3.752013	89.08	3.35	30	d__Bacteria;p__Proteobacteria;c__Gammaproteobacteria;o__Burkholderiales;f__Burkholderiaceae;g__Aquabacterium;s__
TOPAZ_SPS1_P337	NR	555	159584	6.547295	89.06	1.35	20	d__Bacteria;p__Myxococcota;c__UBA796;o__UBA796;f__UBA796;g__;s__
TOPAZ_MSD1_P077		202	77786	2.805041	89.06	3.97	65.22	d__Bacteria;p__Proteobacteria;c__Gammaproteobacteria;o__Pseudomonadales;f__HTCC2089;g__UBA4421;s__UBA4421 sp002704225	GCA_002704225.1
TOPAZ_NAS1_P210	NR	505	102108	6.710186	89.05	4.08	10	d__Bacteria;p__Verrucomicrobiota;c__Lentisphaeria;o__UBA12247;f__;g__;s__
TOPAZ_IOM1_P059	NR	299	77825	4.086709	89.04	2.16	0	d__Bacteria;p__Chloroflexota;c__UBA2235;o__UBA12225;f__;g__;s__
TOPAZ_SPD1_P227		320	29687	2.073033	89.04	3.67	75	d__Bacteria;p__Actinobacteriota;c__Actinomycetia;o__Propionibacteriales;f__Propionibacteriaceae;g__Cutibacterium;s__Cutibacterium acnes	GCF_003030305.1
TOPAZ_IOS1_P123	NR	389	99062	3.122134	89.04	3.86	70	d__Bacteria;p__Proteobacteria;c__Alphaproteobacteria;o__Caulobacterales;f__Hyphomonadaceae;g__Hyphomonas;s__
TOPAZ_SPS2_P034		109	294976	4.653278	89.03	1.12	44.44	d__Bacteria;p__Proteobacteria;c__Gammaproteobacteria;o__Enterobacterales;f__Alteromonadaceae;g__Alteromonas_A;s__
TOPAZ_SPD1_P297		319	39961	2.78997	89.02	2.24	30.77	d__Bacteria;p__Proteobacteria;c__Alphaproteobacteria;o__Caulobacterales;f__Maricaulaceae;g__Oceanicaulis;s__Oceanicaulis sp000152745	GCF_000152745.1
TOPAZ_IOZ1_P028	NR	210	27443	1.507982	89.01	0	0	d__Bacteria;p__Proteobacteria;c__Alphaproteobacteria;o__Micavibrionales;f__Micavibrionaceae;g__UBA2137;s__UBA2137 sp002328415	GCA_002328415.1
TOPAZ_NPM1_P142	NR	81	121464	2.595815	89	0	0	d__Bacteria;p__Bacteroidota;c__Bacteroidia;o__Flavobacteriales;f__Flavobacteriaceae;g__Mesoflavibacter;s__
TOPAZ_SPS1_P404	NR	305	89878	2.761709	88.95	3.49	28.57	d__Bacteria;p__Proteobacteria;c__Gammaproteobacteria;o__Pseudomonadales;f__Porticoccaceae;g__TMED48;s__TMED48 sp002591625	GCA_002591625.1
TOPAZ_IOM1_P056	NR	167	127186	4.000899	88.92	1.24	0	d__Bacteria;p__Planctomycetota;c__Phycisphaerae;o__Phycisphaerales;f__Phycisphaeraceae;g__GCA-2685935;s__GCA-2685935 sp002685935	GCA_002685935.1
TOPAZ_SPX1_P053	NR	85	205746	3.063076	88.89	0.11	50	d__Bacteria;p__Proteobacteria;c__Gammaproteobacteria;o__Pseudomonadales;f__Pseudohongiellaceae;g__UBA9145;s__UBA9145 sp002723195	GCA_002723195.1
TOPAZ_NAM1_P128	NR	314	49355	2.316776	88.89	2.21	25	d__Bacteria;p__Actinobacteriota;c__Acidimicrobiia;o__Acidimicrobiales;f__TK06;g__UBA2110;s__UBA2110 sp002705305	GCA_002705305.1
TOPAZ_NAM1_P135		70	159666	2.300202	88.87	1.67	33.33	d__Bacteria;p__Actinobacteriota;c__Actinomycetia;o__Actinomycetales;f__Microbacteriaceae;g__Schumannella;s__Schumannella sp002325245	GCA_002325245.1
TOPAZ_NAM1_P122	NR	628	31915	4.423312	88.85	4.4	0	d__Bacteria;p__Latescibacterota;c__UBA2968;o__UBA2968;f__GCA-2709665;g__GCA-2709665;s__GCA-2709665 sp002709665	GCA_002709665.1
TOPAZ_NPM1_P135	NR	509	41920	4.272634	88.79	1.2	100	d__Bacteria;p__Planctomycetota;c__Phycisphaerae;o__Phycisphaerales;f__Phycisphaeraceae;g__ARS1224;s__ARS1224 sp002688155	GCA_002688155.1
TOPAZ_SPS1_P527	NR	708	48620	6.459572	88.77	1.31	22.22	d__Bacteria;p__Myxococcota;c__UBA796;o__UBA796;f__UBA796;g__GCA-2683315;s__
TOPAZ_SOS1_P007	NR	295	55865	2.434748	88.75	2.51	91.67	d__Bacteria;p__Proteobacteria;c__Gammaproteobacteria;o__Pseudomonadales;f__Nitrincolaceae;g__ASP10-02a;s__
TOPAZ_IOZ1_P025		414	41428	3.092499	88.71	1.72	18.18	d__Bacteria;p__Proteobacteria;c__Alphaproteobacteria;o__Caulobacterales;f__Hyphomonadaceae;g__Ponticaulis;s__Ponticaulis sp002723155	GCA_002723155.1
TOPAZ_MSD3_P003	NR	496	34516	2.982278	88.7	0.1	100	d__Bacteria;p__Planctomycetota;c__Planctomycetes;o__Pirellulales;f__UBA7805;g__UBA7805;s__UBA7805 sp002168195	GCA_002168195.1
TOPAZ_NPM1_P070		285	47940	2.4226	88.68	4.63	66.67	d__Bacteria;p__Actinobacteriota;c__Actinomycetia;o__Actinomycetales;f__Microbacteriaceae;g__Microbacterium;s__Microbacterium sp002313585	GCA_002313585.1
TOPAZ_MSD1_P067		630	31107	4.638588	88.67	2.84	42.86	d__Bacteria;p__Proteobacteria;c__Alphaproteobacteria;o__Rhizobiales;f__Hyphomicrobiaceae;g__GCA-2689605;s__GCA-2689605 sp002689605	GCA_002689605.1
TOPAZ_NAS1_P168	NR	16	415849	1.63623	88.66	0	0	d__Bacteria;p__Bacteroidota;c__Bacteroidia;o__Flavobacteriales;f__Flavobacteriaceae;g__UBA3537_A;s__UBA3537_A sp002721175	GCA_002721175.1
TOPAZ_SAS1_P144		405	37014	3.5827	88.65	2.22	0	d__Bacteria;p__Planctomycetota;c__UBA1135;o__UBA1135;f__UBA1135;g__GCA-2705055;s__GCA-2705055 sp002705055	GCA_002705055.1
TOPAZ_NAM1_P068	NR	466	39536	3.114792	88.65	3.57	81.82	d__Bacteria;p__Proteobacteria;c__Alphaproteobacteria;o__Caulobacterales;f__Hyphomonadaceae;g__Ponticaulis;s__Ponticaulis sp002699325	GCA_002699325.1
TOPAZ_IOM1_P001	NR	198	63619	3.311426	88.64	1.24	0	d__Bacteria;p__Planctomycetota;c__PUPC01;o__PUPC01;f__PUPC01;g__;s__
TOPAZ_MSD1_P212		259	94046	3.59155	88.64	3.95	0	d__Bacteria;p__Proteobacteria;c__Alphaproteobacteria;o__Defluviicoccales;f__Defluviicoccaceae;g__GCA-2689465;s__
TOPAZ_NPD1_P048		608	56317	5.335261	88.61	0.56	0	d__Bacteria;p__Planctomycetota;c__Planctomycetes;o__Planctomycetales;f__Planctomycetaceae;g__Rubinisphaera;s__Rubinisphaera brasiliensis	GCF_000165715.2
TOPAZ_SAD1_P069	NR	141	78487	1.663142	88.6	1.7	75	d__Bacteria;p__Bacteroidota;c__Bacteroidia;o__Flavobacteriales;f__UA16;g__UBA974;s__
TOPAZ_SPS4_P136	NR	435	36982	3.120739	88.6	2.3	30.77	d__Bacteria;p__Bacteroidota;c__Bacteroidia;o__Flavobacteriales;f__Flavobacteriaceae;g__Tenacibaculum;s__
TOPAZ_SPD1_P106		455	56430	3.963456	88.58	2.47	80	d__Bacteria;p__Myxococcota_A;c__UBA9160;o__UBA9160;f__UBA4427;g__TMED88;s__
TOPAZ_SAS1_P012	NR	242	45825	2.05266	88.58	2.58	50	d__Bacteria;p__Bacteroidota;c__Bacteroidia;o__Flavobacteriales;f__Flavobacteriaceae;g__SCGC-AAA160-P02;s__
TOPAZ_SOS1_P016		259	46423	2.858885	88.53	1.29	100	d__Bacteria;p__Bacteroidota;c__Bacteroidia;o__Flavobacteriales;f__UA16;g__ASP10-05a;s__ASP10-05a sp000981645	GCA_000981645.1
TOPAZ_IOM1_P014	NR	568	87036	7.81984	88.53	2.9	0	d__Bacteria;p__Myxococcota;c__UBA796;o__UBA9615;f__;g__;s__
TOPAZ_MSD1_P138	NR	140	100183	1.893386	88.51	0.63	100	d__Bacteria;p__Cyanobacteria;c__Cyanobacteriia;o__PCC-6307;f__Cyanobiaceae;g__RCC307;s__RCC307 sp002470305	GCA_002470305.1
TOPAZ_SPS1_P050	NR	322	74814	2.90119	88.5	3.61	47.37	d__Bacteria;p__Proteobacteria;c__Alphaproteobacteria;o__Rhodobacterales;f__Rhodobacteraceae;g__Nereida;s__
TOPAZ_IOM1_P133	NR	424	90579	3.966066	88.48	1.66	0	d__Bacteria;p__Verrucomicrobiota;c__Kiritimatiellae;o__SLOV01;f__SLOV01;g__;s__
TOPAZ_NPM1_P048	NR	198	28361	1.634326	88.48	2.56	60	d__Bacteria;p__Proteobacteria;c__Gammaproteobacteria;o__UBA10353;f__UBA5680;g__UBA5680;s__UBA5680 sp002420425	GCA_002420425.1
TOPAZ_NAS1_P089	NR	332	95606	3.441808	88.48	3.5	25	d__Bacteria;p__Proteobacteria;c__Alphaproteobacteria;o__Sphingomonadales;f__Sphingomonadaceae;g__Sphingopyxis;s__Sphingopyxis terrae	GCF_001598815.1
TOPAZ_MSS1_P185		254	127606	3.651908	88.46	3.46	0	d__Bacteria;p__Proteobacteria;c__Gammaproteobacteria;o__Pseudomonadales;f__HTCC2089;g__UBA7455;s__UBA7455 sp003452295	GCA_003452295.1
TOPAZ_IOM1_P094	NR	67	77742	1.49131	88.45	0.99	0	d__Bacteria;p__Chloroflexota;c__Dehalococcoidia;o__Dehalococcoidales;f__UBA5760;g__GCA-2688105;s__GCA-2688105 sp002688105	GCA_002688105.1
TOPAZ_MSD1_P213	NR	339	45727	2.635389	88.44	1.22	50	d__Bacteria;p__Planctomycetota;c__Planctomycetes;o__Pirellulales;f__UBA1268;g__UBA1268;s__UBA1268 sp002171115	GCA_002171115.1
TOPAZ_SAS1_P059		511	43621	3.577139	88.42	3.5	52.63	d__Bacteria;p__Proteobacteria;c__Alphaproteobacteria;o__Rhodobacterales;f__Rhodobacteraceae;g__CPC320;s__CPC320 sp002336405	GCA_002336405.1
TOPAZ_SPD1_P180	NR	401	51407	3.574839	88.4	0.1	100	d__Bacteria;p__Planctomycetota;c__Planctomycetes;o__Pirellulales;f__UBA7805;g__;s__
TOPAZ_SPS3_P040	NR	221	50208	1.981557	88.39	0.96	0	d__Bacteria;p__Cyanobacteria;c__Cyanobacteriia;o__PCC-6307;f__Cyanobiaceae;g__;s__
TOPAZ_NAD1_P028	NR	298	33800	1.967568	88.38	1.08	0	d__Bacteria;p__Bacteroidota;c__Bacteroidia;o__Flavobacteriales;f__UA16;g__UBA11663;s__UBA11663 sp002863145	GCA_002863145.1
TOPAZ_SPS1_P060		628	47289	5.297172	88.37	1.88	14.29	d__Bacteria;p__Bacteroidota;c__Bacteroidia;o__Chitinophagales;f__Saprospiraceae;g__;s__
TOPAZ_IOM1_P124	NR	92	73543	1.608243	88.35	0	0	d__Archaea;p__Thermoproteota;c__Nitrososphaeria;o__Nitrososphaerales;f__UBA141;g__UBA141;s__UBA141 sp002495315	GCA_002495315.1
TOPAZ_SAM1_P023	NR	351	42686	2.68759	88.35	2.57	57.14	d__Bacteria;p__Proteobacteria;c__Gammaproteobacteria;o__UBA10353;f__LS-SOB;g__REDSEA-S09-B13;s__REDSEA-S09-B13 sp002456995	GCA_002456995.1
TOPAZ_IOZ1_P020		388	39504	3.264647	88.33	3.97	65	d__Bacteria;p__Proteobacteria;c__Alphaproteobacteria;o__Caulobacterales;f__Hyphomonadaceae;g__Hyphomonas;s__
TOPAZ_IOS1_P047		436	49426	4.55092	88.29	0.11	0	d__Bacteria;p__Spirochaetota;c__Leptospirae;o__Leptospirales;f__Leptonemataceae;g__UBA3465;s__UBA3465 sp002730875	GCA_002730875.1
TOPAZ_SPS1_P220		440	43298	2.919107	88.28	3.91	48.48	d__Bacteria;p__Proteobacteria;c__Gammaproteobacteria;o__Pseudomonadales;f__Spongiibacteraceae;g__Spongiibacter;s__Spongiibacter sp002306875	GCA_002306875.1
TOPAZ_SPS4_P117		483	44482	3.391955	88.27	2.41	10	d__Bacteria;p__Proteobacteria;c__Gammaproteobacteria;o__Pseudomonadales;f__Halomonadaceae;g__Kushneria;s__Kushneria konosiri	GCF_002155145.1
TOPAZ_NAS1_P028		245	56828	2.217263	88.26	2.14	33.33	d__Bacteria;p__Actinobacteriota;c__Acidimicrobiia;o__Acidimicrobiales;f__TK06;g__MedAcidi-G3;s__MedAcidi-G3 sp000817105	GCA_000817105.1
TOPAZ_SPD1_P011	NR	464	56787	4.253807	88.23	3.42	66.67	d__Bacteria;p__SAR324;c__SAR324;o__SAR324;f__NAC60-12;g__JCVI-SCAAA005;s__JCVI-SCAAA005 sp002683655	GCA_002683655.1
TOPAZ_SPD1_P314	NR	231	96016	3.698693	88.2	1.15	80	d__Bacteria;p__Proteobacteria;c__Gammaproteobacteria;o__Pseudomonadales;f__Pseudomonadaceae;g__Pseudomonas_D;s__Pseudomonas_D pachastrellae	GCF_900114765.1
TOPAZ_SAS1_P074		331	34348	2.337898	88.2	1.33	50	d__Bacteria;p__Proteobacteria;c__Gammaproteobacteria;o__Pseudomonadales;f__Moraxellaceae;g__Psychrobacter;s__Psychrobacter sp000511655	GCF_000511655.1
TOPAZ_IOD2_P003	NR	41	237407	3.093161	88.19	0.87	0	d__Bacteria;p__Proteobacteria;c__Gammaproteobacteria;o__Pseudomonadales;f__Saccharospirillaceae_A;g__Oleibacter;s__Oleibacter sp002331105	GCA_002331105.1
TOPAZ_SOS1_P013	NR	164	40367	1.704813	88.19	0.98	83.33	d__Bacteria;p__Bacteroidota;c__Bacteroidia;o__Flavobacteriales;f__Flavobacteriaceae;g__Polaribacter;s__
TOPAZ_IOM1_P011	NR	107	43834	1.153357	88.18	0.8	0	d__Archaea;p__Thermoplasmatota;c__Poseidoniia;o__MGIII;f__CG-Epi1;g__UBA8886;s__UBA8886 sp002509165	GCA_002509165.1
TOPAZ_SAD1_P101	NR	216	123651	4.461389	88.15	3.23	12.5	d__Bacteria;p__Myxococcota;c__UBA796;o__UBA796;f__UBA796;g__UBA796;s__
TOPAZ_SPS1_P084	NR	57	129110	1.628573	88.14	0.87	40	d__Bacteria;p__Proteobacteria;c__Gammaproteobacteria;o__UBA4575;f__UBA4575;g__UBA1858;s__
TOPAZ_SPX1_P085	NR	521	42361	3.556007	88.14	3.53	31.82	d__Bacteria;p__Bacteroidota;c__Bacteroidia;o__Flavobacteriales;f__Flavobacteriaceae;g__Muricauda;s__Muricauda lutimaris	GCF_003581615.1
TOPAZ_SPS2_P066		314	43825	2.673969	88.14	4.61	66.67	d__Bacteria;p__Planctomycetota;c__Phycisphaerae;o__Phycisphaerales;f__SM1A02;g__UBA854;s__UBA854 sp002295885	GCA_002295885.1
TOPAZ_IOM1_P027	NR	781	28475	5.556422	88.07	0.1	0	d__Bacteria;p__Planctomycetota;c__Phycisphaerae;o__UBA1845;f__PWPN01;g__;s__
TOPAZ_IOM1_P110		403	60205	3.40604	88.06	1.79	0	d__Bacteria;p__Bdellovibrionota;c__Bdellovibrionia;o__Bdellovibrionales;f__UBA1609;g__GCA-2686065;s__GCA-2686065 sp002686065	GCA_002686065.1
TOPAZ_IOS1_P098		392	56225	3.645621	88.06	3.55	57.14	d__Bacteria;p__Verrucomicrobiota;c__Verrucomicrobiae;o__Pedosphaerales;f__AAA164-E04;g__UBA7971;s__UBA7971 sp002686885	GCA_002686885.1
TOPAZ_SPS1_P523	NR	146	50860	1.546273	88.05	1.63	0	d__Bacteria;p__Bacteroidota;c__Bacteroidia;o__Flavobacteriales;f__Flavobacteriaceae;g__UBA724;s__
TOPAZ_SPD1_P282		332	28586	2.276612	88.04	1.88	77.78	d__Bacteria;p__Proteobacteria;c__Gammaproteobacteria;o__Pseudomonadales;f__Moraxellaceae;g__Psychrobacter;s__Psychrobacter sp000511655	GCF_000511655.1
TOPAZ_IOS1_P030		461	30256	3.359364	88.03	2.12	27.27	d__Bacteria;p__Proteobacteria;c__Alphaproteobacteria;o__Caulobacterales;f__Hyphomonadaceae;g__UBA5336;s__
TOPAZ_IOD3_P013	NR	408	27632	2.450963	88.03	2.15	84.62	d__Bacteria;p__Proteobacteria;c__Gammaproteobacteria;o__Pseudomonadales;f__Moraxellaceae;g__Acinetobacter;s__Acinetobacter junii	GCF_000368765.1
TOPAZ_IOD1_P079		684	24960	4.150729	88	2.42	78.57	d__Bacteria;p__Proteobacteria;c__Gammaproteobacteria;o__Pseudomonadales;f__Pseudomonadaceae;g__Pseudomonas_A;s__Pseudomonas_A sp003205815	GCF_003205815.1
TOPAZ_IOM1_P149	NR	108	187565	2.618691	87.98	2.25	10	d__Bacteria;p__Proteobacteria;c__Gammaproteobacteria;o__GCA-2729495;f__GCA-2729495;g__GCA-2729495;s__
TOPAZ_SPD1_P110		311	88111	3.747147	87.98	3.33	63.64	d__Bacteria;p__Proteobacteria;c__Alphaproteobacteria;o__Caulobacterales;f__Hyphomonadaceae;g__Hyphomonas;s__Hyphomonas adhaerens	GCF_000685235.1
TOPAZ_NAX1_P001		411	50557	3.333843	87.97	2.84	25	d__Bacteria;p__Proteobacteria;c__Alphaproteobacteria;o__Caulobacterales;f__Hyphomonadaceae;g__Hirschia;s__Hirschia sp002709235	GCA_002709235.1
TOPAZ_MSD1_P012		172	53383	1.707073	87.96	1.24	11.11	d__Bacteria;p__Bacteroidota;c__Bacteroidia;o__Flavobacteriales;f__Flavobacteriaceae;g__UBA11891;s__UBA11891 sp003533785	GCA_003533785.1
TOPAZ_IOF1_P025	NR	238	107816	2.981439	87.94	3.69	58.33	d__Bacteria;p__Bacteroidota;c__Bacteroidia;o__Flavobacteriales;f__Flavobacteriaceae;g__Muricauda;s__
TOPAZ_MSD1_P192		22	477670	1.721677	87.93	1.42	0	d__Bacteria;p__Proteobacteria;c__Gammaproteobacteria;o__Burkholderiales;f__Burkholderiaceae;g__UBA7377;s__UBA7377 sp002170395	GCA_002170395.1
TOPAZ_NPM1_P013	NR	288	81483	3.365585	87.93	1.64	60	d__Bacteria;p__Bacteroidota;c__Bacteroidia;o__Flavobacteriales;f__Flavobacteriaceae;g__Winogradskyella;s__Winogradskyella sp002706045	GCA_002706045.1
TOPAZ_SPD1_P317		426	57798	3.144323	87.91	2.24	27.27	d__Bacteria;p__Bacteroidota;c__Bacteroidia;o__Flavobacteriales;f__Flavobacteriaceae;g__Aequorivita;s__Aequorivita sp002715485	GCA_002715485.1
TOPAZ_MSD1_P185	NR	171	56115	1.914813	87.9	2.85	54.55	d__Bacteria;p__Cyanobacteria;c__Cyanobacteriia;o__PCC-6307;f__Cyanobiaceae;g__RCC307;s__RCC307 sp002168155	GCA_002168155.1
TOPAZ_SAS1_P079	NR	342	28205	2.046892	87.88	0.38	33.33	d__Bacteria;p__Proteobacteria;c__Alphaproteobacteria;o__Puniceispirillales;f__Puniceispirillaceae;g__UBA8309;s__UBA8309 sp002683535	GCA_002683535.1
TOPAZ_SPD1_P190	NR	337	126428	4.625105	87.87	0.11	100	d__Bacteria;p__Spirochaetota;c__Leptospirae;o__Leptospirales;f__Leptonemataceae;g__UBA3465;s__UBA3465 sp002717505	GCA_002717505.1
TOPAZ_IOM1_P137	NR	121	64354	1.870839	87.85	0	0	d__Bacteria;p__Marinisomatota;c__Marinisomatia;o__Marinisomatales;f__S15-B10;g__UBA2146;s__UBA2146 sp002471705	GCA_002471705.1
TOPAZ_SPS4_P024		437	43236	3.221187	87.85	3.03	6.25	d__Bacteria;p__Bacteroidota;c__Bacteroidia;o__Flavobacteriales;f__Flavobacteriaceae;g__Tenacibaculum;s__
TOPAZ_NAS1_P037		374	60910	3.096638	87.78	0.77	0	d__Bacteria;p__Planctomycetota;c__Phycisphaerae;o__Phycisphaerales;f__SM1A02;g__GCA-2732755;s__
TOPAZ_NPS1_P070	NR	294	25694	2.037888	87.76	2.75	71.43	d__Bacteria;p__Bacteroidota;c__Bacteroidia;o__Flavobacteriales;f__UA16;g__UBA11663;s__UBA11663 sp002313415	GCA_002313415.1
TOPAZ_RSS1_P007	NR	274	34693	1.991318	87.74	1.53	80	d__Bacteria;p__Bacteroidota;c__Bacteroidia;o__Flavobacteriales;f__UA16;g__UBA11663;s__
TOPAZ_NAS1_P084		322	33570	2.155667	87.74	2.49	45.45	d__Bacteria;p__Bacteroidota;c__Bacteroidia;o__Flavobacteriales;f__UA16;g__UBA8752;s__
TOPAZ_NPD1_P074	NR	56	148230	1.894799	87.73	2.4	0	d__Archaea;p__Thermoplasmatota;c__Poseidoniia;o__Poseidoniales;f__Poseidoniaceae;g__;s__
TOPAZ_SAD1_P077		325	33801	2.075069	87.72	1.38	33.33	d__Bacteria;p__Actinobacteriota;c__Actinomycetia;o__Propionibacteriales;f__Propionibacteriaceae;g__Cutibacterium;s__Cutibacterium acnes	GCF_003030305.1
TOPAZ_NPD1_P089		366	48903	3.467394	87.72	2.15	0	d__Bacteria;p__Planctomycetota;c__UBA1135;o__UBA1135;f__UBA1135;g__GCA-2705055;s__GCA-2705055 sp002705055	GCA_002705055.1
TOPAZ_SPD1_P061		436	51608	3.216321	87.72	3.2	30.77	d__Bacteria;p__Bacteroidota;c__Bacteroidia;o__Flavobacteriales;f__Flavobacteriaceae;g__Aequorivita;s__Aequorivita sp002715485	GCA_002715485.1
TOPAZ_IOS4_P009		211	70076	3.089683	87.7	0.46	33.33	d__Bacteria;p__Firmicutes;c__Bacilli;o__Bacillales;f__Planococcaceae;g__Planococcus;s__
TOPAZ_IOM1_P019	NR	82	215114	3.915628	87.7	1.79	0	d__Bacteria;p__Bdellovibrionota;c__Bacteriovoracia;o__Bacteriovoracales;f__Bacteriovoracaceae;g__GCA-2712005;s__GCA-2712005 sp002712005	GCA_002712005.1
TOPAZ_SAD1_P074	NR	142	57552	1.621106	87.7	3.47	12.5	d__Bacteria;p__Chloroflexota;c__Dehalococcoidia;o__UBA3495;f__UBA2588;g__UBA2588;s__UBA2588 sp002723125	GCA_002723125.1
TOPAZ_NPD1_P098		274	43509	2.42545	87.69	0.38	0	d__Bacteria;p__Bacteroidota;c__Bacteroidia;o__Flavobacteriales;f__Vicingaceae;g__UBA852;s__UBA852 sp002295925	GCA_002295925.1
TOPAZ_SPD2_P001	NR	500	80358	4.536039	87.66	2.89	80.95	d__Bacteria;p__Proteobacteria;c__Gammaproteobacteria;o__Enterobacterales;f__Alteromonadaceae;g__Alteromonas;s__Alteromonas macleodii	GCF_000172635.2
TOPAZ_SAS1_P051		535	42286	4.307847	87.65	2.59	36.36	d__Bacteria;p__Proteobacteria;c__Alphaproteobacteria;o__Rhodobacterales;f__Rhodobacteraceae;g__Salipiger;s__Salipiger profundus	GCF_001969385.1
TOPAZ_SPD1_P204		940	39390	7.068782	87.64	3.37	0	d__Bacteria;p__Planctomycetota;c__Planctomycetes;o__Planctomycetales;f__Planctomycetaceae;g__;s__
TOPAZ_SPS1_P273	NR	210	97376	2.047062	87.64	3.45	0	d__Bacteria;p__Actinobacteriota;c__Acidimicrobiia;o__Acidimicrobiales;f__UBA8592;g__MedAcidi-G2A;s__MedAcidi-G2A sp002719235	GCA_002719235.1
TOPAZ_SPD1_P278		338	56991	3.749565	87.62	2.23	15.38	d__Bacteria;p__Proteobacteria;c__Gammaproteobacteria;o__Pseudomonadales;f__Halieaceae;g__Pseudohaliea;s__
TOPAZ_NAM1_P079	NR	389	115326	6.295896	87.62	2.8	0	d__Bacteria;p__Proteobacteria;c__Alphaproteobacteria;o__Rhizobiales;f__Amorphaceae;g__Acuticoccus;s__
TOPAZ_SPD2_P010		419	60592	3.672391	87.61	2.12	30.77	d__Bacteria;p__Proteobacteria;c__Gammaproteobacteria;o__Enterobacterales;f__Alteromonadaceae;g__Alteromonas;s__
TOPAZ_SPS3_P001		456	43248	3.789362	87.55	2.11	27.27	d__Bacteria;p__Proteobacteria;c__Alphaproteobacteria;o__Rhodobacterales;f__Rhodobacteraceae;g__Pacificitalea;s__
TOPAZ_SAS1_P026	NR	253	64691	2.895131	87.54	1.88	66.67	d__Bacteria;p__Proteobacteria;c__Alphaproteobacteria;o__UBA7985;f__UBA7985;g__UBA7985;s__
TOPAZ_SAS1_P052		788	42237	5.481693	87.54	2.99	71.43	d__Bacteria;p__Proteobacteria;c__Alphaproteobacteria;o__Rhizobiales;f__Beijerinckiaceae;g__Bosea;s__Bosea sp001556125	GCF_001556125.1
TOPAZ_NAD1_P058		535	44228	3.623422	87.52	1.05	33.33	d__Bacteria;p__Verrucomicrobiota;c__Verrucomicrobiae;o__Verrucomicrobiales;f__Akkermansiaceae;g__SW10;s__SW10 sp002420315	GCA_002420315.1
TOPAZ_SPS1_P467		613	31160	4.541809	87.52	2.47	42.86	d__Bacteria;p__Proteobacteria;c__Gammaproteobacteria;o__Enterobacterales;f__Alteromonadaceae;g__Paraglaciecola;s__Paraglaciecola mesophila	GCF_000315015.1
TOPAZ_NAS4_P003	NR	172	39626	1.229133	87.5	0	0	d__Bacteria;p__Proteobacteria;c__Gammaproteobacteria;o__Francisellales;f__Francisellaceae;g__;s__
TOPAZ_NPD1_P057		322	66857	3.219211	87.5	0.37	33.33	d__Bacteria;p__Proteobacteria;c__Alphaproteobacteria;o__Rhodobacterales;f__Rhodobacteraceae;g__Thalassobius;s__Thalassobius sp002708925	GCA_002708925.1
TOPAZ_IOM1_P105	NR	269	84110	3.358416	87.5	1.35	0	d__Bacteria;p__Verrucomicrobiota;c__Kiritimatiellae;o__UBA8416;f__;g__;s__
TOPAZ_SPS1_P068		411	31852	3.0589	87.5	3.9	47.83	d__Bacteria;p__Proteobacteria;c__Gammaproteobacteria;o__Pseudomonadales;f__Halieaceae;g__Luminiphilus;s__
TOPAZ_SAS1_P101	NR	216	59520	2.548547	87.48	1.86	25	d__Bacteria;p__Proteobacteria;c__Gammaproteobacteria;o__Pseudomonadales;f__Nitrincolaceae;g__ASP10-02a;s__
TOPAZ_SPS1_P531		130	77633	1.41504	87.47	3.76	28.57	d__Bacteria;p__Bacteroidota;c__Bacteroidia;o__Flavobacteriales;f__TMED113;g__GCA-2718035;s__
TOPAZ_MSS4_P014	NR	180	19577	0.993712	87.44	1.74	25	d__Bacteria;p__Proteobacteria;c__Alphaproteobacteria;o__Rickettsiales;f__Rickettsiaceae;g__GCA-2402195;s__
TOPAZ_MSS1_P153		164	49461	1.538716	87.43	4.16	44.44	d__Bacteria;p__Bacteroidota;c__Bacteroidia;o__Flavobacteriales;f__Flavobacteriaceae;g__UBA7446;s__UBA7446 sp002470745	GCA_003331305.1
TOPAZ_NAX1_P019	NR	270	28774	2.01097	87.42	1.8	72.73	d__Bacteria;p__Cyanobacteria;c__Cyanobacteriia;o__PCC-6307;f__Cyanobiaceae;g__Synechococcus_C;s__Synechococcus_C sp003210755	GCA_003210755.1
TOPAZ_SPS4_P055	NR	468	44482	3.297879	87.35	2.05	5.56	d__Bacteria;p__Proteobacteria;c__Gammaproteobacteria;o__Pseudomonadales;f__Halomonadaceae;g__Kushneria;s__Kushneria konosiri	GCF_002155145.1
TOPAZ_IOS3_P008		337	42080	2.995038	87.34	1.71	33.33	d__Bacteria;p__Actinobacteriota;c__Acidimicrobiia;o__Acidimicrobiales;f__Ilumatobacteraceae;g__;s__
TOPAZ_NAS1_P133	NR	220	108041	2.998453	87.34	2.15	50	d__Bacteria;p__Planctomycetota;c__UBA8108;o__UBA1146;f__UBA1146;g__UBA12191;s__UBA12191 sp003540375	GCA_003540375.1
TOPAZ_SPS1_P076	NR	349	70659	2.621463	87.33	0.41	75	d__Bacteria;p__Bacteroidota;c__Bacteroidia;o__Chitinophagales;f__Saprospiraceae;g__UBA1994;s__UBA1994 sp002335865	GCA_002335865.1
TOPAZ_SPS1_P570	NR	266	79123	2.633596	87.32	1.9	8.33	d__Bacteria;p__Proteobacteria;c__Gammaproteobacteria;o__Pseudomonadales;f__HTCC2089;g__UBA4421;s__
TOPAZ_MSS2_P025	NR	400	23345	2.333868	87.32	2.96	100	d__Bacteria;p__Actinobacteriota;c__Actinomycetia;o__Propionibacteriales;f__Propionibacteriaceae;g__Cutibacterium;s__Cutibacterium acnes	GCF_003030305.1
TOPAZ_SPS1_P374		179	50597	1.966323	87.32	3.13	80	d__Bacteria;p__Bacteroidota;c__Bacteroidia;o__Chitinophagales;f__UBA8649;g__UBA8649;s__UBA8649 sp002708985	GCA_002708985.1
TOPAZ_NAM1_P061	NR	269	54426	2.511043	87.3	2.41	28.57	d__Bacteria;p__Actinobacteriota;c__Actinomycetia;o__Actinomycetales;f__Demequinaceae;g__Demequina;s__Demequina sp002090075	GCF_002090075.1
TOPAZ_NPS1_P144	NR	316	130063	3.548173	87.3	2.54	8.33	d__Bacteria;p__Myxococcota;c__UBA796;o__UBA796;f__GCA-2862545;g__;s__
TOPAZ_SPD1_P030	NR	583	63210	4.352223	87.22	2.63	20	d__Bacteria;p__SAR324;c__SAR324;o__SAR324;f__NAC60-12;g__JCVI-SCAAA005;s__JCVI-SCAAA005 sp000224765	GCA_000224765.2
TOPAZ_IOM1_P081	NR	483	38885	3.486286	87.22	4.13	0	d__Bacteria;p__Chloroflexota;c__Dehalococcoidia;o__SAR202;f__UBA11138;g__UBA2160;s__UBA2160 sp002328865	GCA_002328865.1
TOPAZ_IOS1_P106	NR	330	40531	2.492159	87.21	2.74	17.65	d__Bacteria;p__Proteobacteria;c__Alphaproteobacteria;o__Sphingomonadales;f__Sphingomonadaceae;g__Sphingomonas;s__
TOPAZ_IOS1_P067	NR	308	32720	1.831996	87.2	1.93	50	d__Bacteria;p__Proteobacteria;c__Alphaproteobacteria;o__Puniceispirillales;f__Puniceispirillaceae;g__UBA8309;s__UBA8309 sp002686685	GCA_002686685.1
TOPAZ_IOM1_P118	NR	69	166098	1.779099	87.18	0	0	d__Bacteria;p__Marinisomatota;c__Marinisomatia;o__Marinisomatales;f__TCS55;g__UBA2126;s__UBA2126 sp002436185	GCA_002436185.1
TOPAZ_IOD1_P048	NR	405	68465	3.651375	87.16	1.01	66.67	d__Bacteria;p__Verrucomicrobiota;c__Verrucomicrobiae;o__Pedosphaerales;f__AAA164-E04;g__UBA7971;s__UBA7971 sp002686885	GCA_002686885.1
TOPAZ_MSD1_P208	NR	891	43160	6.14203	87.15	1.06	0	d__Bacteria;p__Verrucomicrobiota;c__Verrucomicrobiae;o__Verrucomicrobiales;f__DEV007;g__;s__
TOPAZ_SPD1_P327	NR	157	149975	4.153008	87.15	2.09	9.52	d__Bacteria;p__Proteobacteria;c__Gammaproteobacteria;o__Enterobacterales;f__Alteromonadaceae;g__Alteromonas;s__Alteromonas naphthalenivorans	GCF_000213655.1
TOPAZ_SAS1_P020	NR	462	29582	2.846095	87.13	1.47	50	d__Bacteria;p__Bacteroidota;c__Bacteroidia;o__Flavobacteriales;f__Flavobacteriaceae;g__MS024-2A_A;s__
TOPAZ_MSS1_P051	NR	57	200082	1.885265	87.13	3.35	54.55	d__Bacteria;p__Bacteroidota;c__Bacteroidia;o__Flavobacteriales;f__Flavobacteriaceae;g__UBA8316;s__
TOPAZ_SPD1_P158		327	76351	3.99679	87.11	2.48	20	d__Bacteria;p__Proteobacteria;c__Gammaproteobacteria;o__Pseudomonadales;f__Alcanivoracaceae;g__Alcanivorax;s__Alcanivorax sp002313655	GCA_002313655.1
TOPAZ_SPD1_P003		472	81341	3.950945	87.11	3.93	77.27	d__Bacteria;p__Proteobacteria;c__Gammaproteobacteria;o__Enterobacterales;f__Alteromonadaceae;g__Alteromonas;s__Alteromonas macleodii	GCF_000172635.2
TOPAZ_NAS1_P180		500	64821	4.42573	87.1	4.22	55.56	d__Bacteria;p__Myxococcota_A;c__UBA9160;o__UBA9160;f__UBA4427;g__MED660;s__
TOPAZ_NAM1_P054	NR	810	32514	4.323632	87.08	2.53	80	d__Bacteria;p__Planctomycetota;c__Planctomycetes;o__Pirellulales;f__Pirellulaceae;g__;s__
TOPAZ_NPM1_P071	NR	100	59300	1.078935	87.07	0.8	0	d__Archaea;p__Thermoplasmatota;c__Poseidoniia;o__MGIII;f__CG-Epi1;g__UBA8886;s__UBA8886 sp002731655	GCA_002731655.1
TOPAZ_NAS1_P039		248	38371	2.008791	87.05	1.25	33.33	d__Bacteria;p__Bacteroidota;c__Bacteroidia;o__Flavobacteriales;f__UA16;g__UBA974;s__UBA974 sp002700285	GCA_002700285.1
TOPAZ_RSD1_P020	NR	1297	37125	8.344495	87.04	2.3	0	d__Bacteria;p__Planctomycetota;c__Planctomycetes;o__Planctomycetales;f__Planctomycetaceae;g__;s__
TOPAZ_NAS1_P156	NR	266	29189	1.979131	87.02	2.36	4.17	d__Bacteria;p__Proteobacteria;c__Gammaproteobacteria;o__Legionellales;f__Legionellaceae;g__;s__
TOPAZ_SPD1_P130		344	28793	2.220774	86.99	1.83	72.73	d__Bacteria;p__Proteobacteria;c__Gammaproteobacteria;o__Pseudomonadales;f__Moraxellaceae;g__Psychrobacter;s__Psychrobacter sp000511655	GCF_000511655.1
TOPAZ_SPD1_P004		346	65204	3.646652	86.97	2.56	91.67	d__Bacteria;p__Proteobacteria;c__Gammaproteobacteria;o__Enterobacterales;f__Alteromonadaceae;g__Alteromonas_A;s__Alteromonas_A sp002335925	GCA_002339125.1
TOPAZ_NAX1_P035	NR	16	344035	1.813872	86.96	1.84	0	d__Bacteria;p__Bacteroidota;c__Bacteroidia;o__Flavobacteriales;f__Flavobacteriaceae;g__UBA8316;s__
TOPAZ_SPS1_P133	NR	346	50538	3.288044	86.94	0.83	83.33	d__Bacteria;p__Verrucomicrobiota;c__Verrucomicrobiae;o__Pedosphaerales;f__UBA1096;g__UBA1096;s__UBA1096 sp002453165	GCA_002453165.1
TOPAZ_IOZ1_P024		53	173877	3.02487	86.89	1.31	28.57	d__Bacteria;p__Proteobacteria;c__Alphaproteobacteria;o__Sphingomonadales;f__Sphingomonadaceae;g__Croceicoccus;s__Croceicoccus sp002694745	GCA_002694745.1
TOPAZ_IOD1_P009		48	222481	2.763041	86.83	1.61	36.36	d__Bacteria;p__Proteobacteria;c__Alphaproteobacteria;o__Sphingomonadales;f__Sphingomonadaceae;g__Croceicoccus;s__Croceicoccus sp002694745	GCA_002694745.1
TOPAZ_NPS1_P156		769	128704	5.699516	86.83	3.85	73.68	d__Bacteria;p__Actinobacteriota;c__Actinomycetia;o__Mycobacteriales;f__Mycobacteriaceae;g__Mycobacterium;s__
TOPAZ_NAS1_P185	NR	484	58148	3.802244	86.82	2.81	19.05	d__Bacteria;p__Proteobacteria;c__Alphaproteobacteria;o__Rhodobacterales;f__Rhodobacteraceae;g__Maritimibacter;s__
TOPAZ_SPD2_P005	NR	437	27062	2.932244	86.81	2.53	81.82	d__Bacteria;p__Proteobacteria;c__Alphaproteobacteria;o__Rhodobacterales;f__Rhodobacteraceae;g__Paracoccus;s__Paracoccus sediminilitoris	GCF_003259195.1
TOPAZ_NAS1_P103	NR	485	25535	2.87285	86.78	2.91	18.18	d__Bacteria;p__Verrucomicrobiota;c__Verrucomicrobiae;o__Verrucomicrobiales;f__DEV007;g__EC70;s__EC70 sp002705125	GCA_002705125.1
TOPAZ_SPS3_P016		302	39515	2.135377	86.78	2.92	78.95	d__Bacteria;p__Cyanobacteria;c__Cyanobacteriia;o__PCC-6307;f__Cyanobiaceae;g__Synechococcus_C;s__Synechococcus_C sp002687115	GCA_002687115.1
TOPAZ_SPS1_P484	NR	364	40880	2.756718	86.78	3.48	50	d__Bacteria;p__Planctomycetota;c__Phycisphaerae;o__Phycisphaerales;f__SM1A02;g__;s__
TOPAZ_SAD1_P045	NR	734	63923	5.704473	86.77	2.7	25	d__Bacteria;p__Verrucomicrobiota;c__Verrucomicrobiae;o__Pedosphaerales;f__AAA164-E04;g__UBA2970;s__
TOPAZ_SAM1_P011	NR	347	36683	2.666445	86.77	3.54	70	d__Bacteria;p__Actinobacteriota;c__Actinomycetia;o__Actinomycetales;f__Microbacteriaceae;g__Microbacterium;s__Microbacterium sp002313585	GCA_002313585.1
TOPAZ_MSD1_P156	NR	110	41773	1.013059	86.76	4.6	13.33	d__Bacteria;p__Proteobacteria;c__Gammaproteobacteria;o__SAR86;f__TMED112;g__GCA-2716745;s__GCA-2716745 sp002716745	GCA_002716745.1
TOPAZ_SAD1_P092		258	61098	2.47992	86.75	4.64	57.14	d__Bacteria;p__Actinobacteriota;c__Acidimicrobiia;o__Acidimicrobiales;f__TK06;g__MedAcidi-G3;s__MedAcidi-G3 sp000817105	GCA_000817105.1
TOPAZ_SPS1_P476		283	70200	2.695242	86.72	3.47	70.59	d__Bacteria;p__Proteobacteria;c__Gammaproteobacteria;o__Pseudomonadales;f__HTCC2089;g__UBA4421;s__UBA4421 sp002348825	GCA_002348825.1
TOPAZ_MSS2_P014	NR	378	67955	2.919412	86.71	3.11	100	d__Bacteria;p__Planctomycetota;c__Planctomycetes;o__Pirellulales;f__UBA1268;g__UBA1268;s__UBA1268 sp002171115	GCA_002171115.1
TOPAZ_NPD1_P100	NR	320	39282	2.114586	86.71	3.52	66.67	d__Bacteria;p__Proteobacteria;c__Gammaproteobacteria;o__Enterobacterales;f__Alteromonadaceae;g__Idiomarina;s__Idiomarina zobellii	GCF_900100855.1
TOPAZ_SPS1_P528	NR	376	32361	2.653288	86.7	1.19	40	d__Bacteria;p__Bacteroidota;c__Bacteroidia;o__Flavobacteriales;f__Vicingaceae;g__BRH-c54;s__
TOPAZ_SPS2_P027		399	27254	2.634373	86.7	3.41	100	d__Bacteria;p__Planctomycetota;c__Phycisphaerae;o__Phycisphaerales;f__SM1A02;g__UBA1924;s__
TOPAZ_SPD1_P075	NR	562	45118	4.831347	86.7	3.7	38.89	d__Bacteria;p__Proteobacteria;c__Alphaproteobacteria;o__Rhodobacterales;f__Rhodobacteraceae;g__Sagittula;s__Sagittula sp002814095	GCF_002814095.1
TOPAZ_SPD1_P019	NR	177	125533	2.975847	86.67	2.08	22.22	d__Bacteria;p__Proteobacteria;c__Gammaproteobacteria;o__Pseudomonadales;f__HTCC2089;g__UBA4421;s__UBA4421 sp002684495	GCA_002684495.1
TOPAZ_MSS1_P179	NR	402	106787	4.455506	86.62	3.52	10.53	d__Bacteria;p__Proteobacteria;c__Gammaproteobacteria;o__Pseudomonadales;f__HTCC2089;g__UBA4421;s__
TOPAZ_NPS2_P009	NR	494	44910	3.155463	86.62	3.86	10.34	d__Bacteria;p__Bacteroidota;c__Bacteroidia;o__Flavobacteriales;f__Flavobacteriaceae;g__Tenacibaculum;s__
TOPAZ_NPM1_P030	NR	273	41320	1.951699	86.61	2.01	66.67	d__Bacteria;p__Marinisomatota;c__Marinisomatia;o__Marinisomatales;f__TCS55;g__TCS55;s__
TOPAZ_SPM1_P073	NR	288	37723	2.40129	86.61	2.74	33.33	d__Bacteria;p__Actinobacteriota;c__Acidimicrobiia;o__Acidimicrobiales;f__TK06;g__UBA2110;s__UBA2110 sp002705305	GCA_002705305.1
TOPAZ_NPS3_P003		222	26404	1.546862	86.59	3.03	100	d__Bacteria;p__Cyanobacteria;c__Cyanobacteriia;o__PCC-6307;f__Cyanobiaceae;g__;s__
TOPAZ_SPS1_P611		298	48006	2.09487	86.58	4.08	81.82	d__Bacteria;p__Bacteroidota;c__Bacteroidia;o__Flavobacteriales;f__UA16;g__UA16;s__UA16 sp002420235	GCA_002420235.1
TOPAZ_MSS1_P161	NR	243	54215	1.841217	86.55	2.33	100	d__Bacteria;p__Proteobacteria;c__Alphaproteobacteria;o__Puniceispirillales;f__Puniceispirillaceae;g__;s__
TOPAZ_IOM1_P106	NR	28	276538	2.331961	86.53	0.17	100	d__Bacteria;p__Proteobacteria;c__Gammaproteobacteria;o__Enterobacterales;f__Alteromonadaceae;g__Idiomarina;s__Idiomarina baltica	GCF_000152885.1
TOPAZ_MSS2_P015	NR	381	38918	3.513586	86.52	2.62	60	d__Bacteria;p__Proteobacteria;c__Gammaproteobacteria;o__Pseudomonadales;f__Oleiphilaceae;g__Marinobacter;s__Marinobacter hydrocarbonoclasticus	GCF_000284615.1
TOPAZ_SPM1_P094	NR	1146	32054	6.907294	86.48	1.15	0	d__Bacteria;p__Planctomycetota;c__Planctomycetes;o__Pirellulales;f__;g__;s__
TOPAZ_MSD3_P017		200	53885	1.806877	86.46	2.76	75	d__Bacteria;p__Cyanobacteria;c__Cyanobacteriia;o__PCC-6307;f__Cyanobiaceae;g__RCC307;s__RCC307 sp000063525	GCF_000063525.1
TOPAZ_NAM1_P080		99	123342	2.674482	86.39	2.84	14.29	d__Bacteria;p__Proteobacteria;c__Alphaproteobacteria;o__Sphingomonadales;f__Sphingomonadaceae;g__Erythrobacter_A;s__Erythrobacter_A sp002695185	GCA_002695185.1
TOPAZ_SPM1_P004		421	45085	3.426049	86.39	3.98	78.57	d__Bacteria;p__Proteobacteria;c__Gammaproteobacteria;o__Pseudomonadales;f__Oleiphilaceae;g__Marinobacter;s__Marinobacter hydrocarbonoclasticus	GCF_000284615.1
TOPAZ_SPS3_P051	NR	265	32086	1.971518	86.36	0.13	100	d__Bacteria;p__Bacteroidota;c__Bacteroidia;o__Flavobacteriales;f__UA16;g__UBA11663;s__UBA11663 sp002313415	GCA_002313415.1
TOPAZ_MSD1_P164		403	47351	3.159121	86.36	3.16	33.33	d__Bacteria;p__Verrucomicrobiota;c__Verrucomicrobiae;o__Pedosphaerales;f__UBA1096;g__UBA1096;s__UBA1096 sp002170545	GCA_002170545.1
TOPAZ_SPS1_P604	NR	397	77622	3.471174	86.27	2.88	20	d__Bacteria;p__Proteobacteria;c__Alphaproteobacteria;o__Sphingomonadales;f__Sphingomonadaceae;g__Erythrobacter_B;s__
TOPAZ_MSS1_P184		349	25804	2.221129	86.22	2.99	64.71	d__Bacteria;p__Proteobacteria;c__Alphaproteobacteria;o__Puniceispirillales;f__Puniceispirillaceae;g__UBA8309;s__UBA8309 sp002457745	GCA_002457745.1
TOPAZ_SPS1_P067		91	90522	1.791295	86.21	1.72	100	d__Bacteria;p__Bacteroidota;c__Bacteroidia;o__Flavobacteriales;f__Flavobacteriaceae;g__UBA3537;s__
TOPAZ_NAS1_P136	NR	467	36884	4.089917	86.21	3.06	57.14	d__Bacteria;p__Myxococcota_A;c__UBA9160;o__UBA9160;f__UBA4427;g__MED660;s__
TOPAZ_SPS1_P141		390	44120	2.704357	86.17	3.34	37.5	d__Bacteria;p__Actinobacteriota;c__Actinomycetia;o__Actinomycetales;f__Microbacteriaceae;g__Microbacterium;s__Microbacterium sp002313585	GCA_002313585.1
TOPAZ_SPS1_P587	NR	207	55569	1.854926	86.16	3.13	77.78	d__Bacteria;p__Verrucomicrobiota;c__Verrucomicrobiae;o__Opitutales;f__Puniceicoccaceae;g__BACL24;s__
TOPAZ_NPS1_P060		280	46613	2.720495	86.15	3.32	26.67	d__Bacteria;p__Proteobacteria;c__Gammaproteobacteria;o__Pseudomonadales;f__HTCC2089;g__UBA4421;s__UBA4421 sp002348825	GCA_002348825.1
TOPAZ_NAD1_P026		697	32426	4.545694	86.14	1.23	0	d__Bacteria;p__Actinobacteriota;c__Actinomycetia;o__Mycobacteriales;f__Mycobacteriaceae;g__Gordonia;s__Gordonia sp002700145	GCA_002700145.1
TOPAZ_SPS4_P092		713	35637	4.888345	86.14	1.83	9.09	d__Bacteria;p__Bacteroidota;c__Bacteroidia;o__Chitinophagales;f__Saprospiraceae;g__;s__
TOPAZ_SOD1_P003		246	57983	2.065009	86.14	2.76	46.15	d__Bacteria;p__Bacteroidota;c__Bacteroidia;o__Flavobacteriales;f__Flavobacteriaceae;g__Polaribacter;s__Polaribacter sp003537695	GCA_003537695.1
TOPAZ_SPS2_P042	NR	436	36299	3.129114	86.13	3.74	50	d__Bacteria;p__Planctomycetota;c__Planctomycetes;o__Pirellulales;f__UBA1268;g__UBA1268;s__UBA1268 sp003509235	GCA_003509235.1
TOPAZ_SAS1_P044	NR	290	44520	2.269534	86.13	4.31	35.29	d__Bacteria;p__Proteobacteria;c__Gammaproteobacteria;o__Pseudomonadales;f__Porticoccaceae;g__Porticoccus;s__Porticoccus sp006226995	GCA_006226995.1
TOPAZ_IOD3_P014	NR	1242	20564	6.323852	86.09	2.13	53.33	d__Bacteria;p__Cyanobacteria;c__Cyanobacteriia;o__Cyanobacteriales;f__Phormidiaceae;g__Trichodesmium;s__
TOPAZ_NPS1_P120		580	97041	6.199901	86.08	0.91	0	d__Bacteria;p__Chloroflexota;c__Anaerolineae;o__SBR1031;f__A4b;g__GCA-2699585;s__GCA-2699585 sp002699585	GCA_002699585.1
TOPAZ_SAS1_P004		374	29649	2.852621	86.07	3.27	59.09	d__Bacteria;p__Proteobacteria;c__Alphaproteobacteria;o__Caulobacterales;f__Hyphomonadaceae;g__Hyphomonas;s__Hyphomonas atlantica	GCF_000682715.1
TOPAZ_SPS1_P250		769	54816	6.186104	86.06	1.22	25	d__Bacteria;p__Myxococcota;c__UBA796;o__UBA796;f__UBA796;g__GCA-2683315;s__
TOPAZ_MSS1_P138	NR	641	34757	4.796733	86.03	1.4	62.5	d__Bacteria;p__Proteobacteria;c__Alphaproteobacteria;o__Rhizobiales;f__Hyphomicrobiaceae;g__GCA-2689605;s__GCA-2689605 sp002689605	GCA_002689605.1
TOPAZ_NAM1_P030	NR	785	61580	7.443942	85.99	1.86	12.5	d__Bacteria;p__Planctomycetota;c__UBA8108;o__UBA8108;f__;g__;s__
TOPAZ_SPS1_P600		418	29998	2.818434	85.95	3.83	69.23	d__Bacteria;p__Proteobacteria;c__Gammaproteobacteria;o__Pseudomonadales;f__Halieaceae;g__Luminiphilus;s__
TOPAZ_MSS1_P096	NR	424	95055	3.864665	85.94	2.99	0	d__Bacteria;p__Myxococcota;c__UBA796;o__UBA796;f__;g__;s__
TOPAZ_SPS1_P335	NR	224	82671	2.22047	85.93	4.79	14.29	d__Bacteria;p__Bacteroidota;c__Bacteroidia;o__Flavobacteriales;f__Crocinitomicaceae;g__UBA4466;s__UBA4466 sp002709305	GCA_002709305.1
TOPAZ_SPS3_P025		268	45990	1.979132	85.91	0.67	100	d__Bacteria;p__Bacteroidota;c__Bacteroidia;o__Flavobacteriales;f__UA16;g__UBA11663;s__UBA11663 sp002313415	GCA_002313415.1
TOPAZ_SPS1_P296		398	32361	2.676217	85.91	1.21	0	d__Bacteria;p__Bacteroidota;c__Bacteroidia;o__Flavobacteriales;f__Vicingaceae;g__BRH-c54;s__
TOPAZ_SAD1_P099		506	40576	2.880025	85.88	0.13	33.33	d__Bacteria;p__Proteobacteria;c__Gammaproteobacteria;o__Pseudomonadales;f__Spongiibacteraceae;g__Spongiibacter;s__Spongiibacter tropicus	GCF_000420325.1
TOPAZ_RSD1_P003	NR	707	38418	4.291462	85.86	1.24	50	d__Bacteria;p__Planctomycetota;c__UBA1135;o__UBA2386;f__UBA2386;g__;s__
TOPAZ_NAS1_P134		150	98607	2.492327	85.86	4.57	6.67	d__Bacteria;p__Proteobacteria;c__Gammaproteobacteria;o__Pseudomonadales;f__Porticoccaceae;g__;s__
TOPAZ_SPX1_P040	NR	624	87466	4.577724	85.82	3.2	53.33	d__Bacteria;p__Proteobacteria;c__Alphaproteobacteria;o__Rhizobiales;f__Rhizobiaceae;g__Pseudohoeflea;s__Pseudohoeflea sp002707605	GCA_002707605.1
TOPAZ_NPS1_P095		199	66326	2.229191	85.81	1.24	83.33	d__Bacteria;p__Bacteroidota;c__Bacteroidia;o__Flavobacteriales;f__UA16;g__UBA8752;s__UBA8752 sp002683735	GCA_002683735.1
TOPAZ_SPS1_P258	NR	251	49307	1.745957	85.81	4.08	77.78	d__Bacteria;p__Verrucomicrobiota;c__Verrucomicrobiae;o__Opitutales;f__Puniceicoccaceae;g__BACL24;s__BACL24 sp002862945	GCA_002862945.1
TOPAZ_NPS4_P004		197	29340	1.429506	85.78	0.8	0	d__Bacteria;p__Proteobacteria;c__Gammaproteobacteria;o__Francisellales;f__Francisellaceae;g__;s__
TOPAZ_SPS1_P342	NR	424	29599	2.840225	85.77	1.94	44.44	d__Bacteria;p__Proteobacteria;c__Gammaproteobacteria;o__Pseudomonadales;f__Spongiibacteraceae;g__Spongiibacter;s__Spongiibacter sp002306875	GCA_002306875.1
TOPAZ_SPS1_P175		464	45598	3.529571	85.75	4.05	35	d__Bacteria;p__Proteobacteria;c__Gammaproteobacteria;o__Pseudomonadales;f__Halomonadaceae;g__Salinicola;s__Salinicola salarius	GCF_003206135.1
TOPAZ_NPM1_P063	NR	608	30720	3.463859	85.73	4.46	50	d__Bacteria;p__Verrucomicrobiota;c__Verrucomicrobiae;o__Pedosphaerales;f__UBA1096;g__UBA1096;s__
TOPAZ_SPS1_P004	NR	138	47601	1.568135	85.71	1.06	58.33	d__Bacteria;p__Bacteroidota;c__Bacteroidia;o__Flavobacteriales;f__Flavobacteriaceae;g__UBA7446;s__UBA7446 sp002862645	GCA_002862645.1
TOPAZ_SPS1_P425	NR	252	26603	1.560183	85.69	3.31	52.63	d__Bacteria;p__Bacteroidota;c__Bacteroidia;o__Flavobacteriales;f__Flavobacteriaceae;g__Flavicella;s__
TOPAZ_SPD1_P302		508	71436	4.794888	85.69	3.93	45.83	d__Bacteria;p__Proteobacteria;c__Alphaproteobacteria;o__Rhodobacterales;f__Rhodobacteraceae;g__Sagittula;s__Sagittula sp002814095	GCF_002814095.1
TOPAZ_SAD1_P098	NR	567	56572	3.366425	85.67	4.02	72	d__Bacteria;p__Proteobacteria;c__Alphaproteobacteria;o__Rhodobacterales;f__Rhodobacteraceae;g__CPC320;s__CPC320 sp002684375	GCA_002684375.1
TOPAZ_IOM1_P121	NR	130	73378	2.28464	85.65	1.1	0	d__Bacteria;p__Marinisomatota;c__Marinisomatia;o__Marinisomatales;f__S15-B10;g__UBA2125;s__UBA2125 sp002329125	GCA_002329125.1
TOPAZ_SPD1_P231		437	32819	2.593802	85.63	2.54	54.55	d__Bacteria;p__Proteobacteria;c__Gammaproteobacteria;o__Pseudomonadales;f__Spongiibacteraceae;g__Spongiibacter;s__Spongiibacter sp002306875	GCA_002306875.1
TOPAZ_SPS2_P004		400	36126	2.781087	85.63	2.64	7.14	d__Bacteria;p__Proteobacteria;c__Gammaproteobacteria;o__Pseudomonadales;f__Halieaceae;g__;s__
TOPAZ_SPD1_P255		482	28305	2.962506	85.63	3.14	14.29	d__Bacteria;p__Proteobacteria;c__Alphaproteobacteria;o__Caulobacterales;f__Hyphomonadaceae;g__Ponticaulis;s__Ponticaulis sp002723155	GCA_002723155.1
TOPAZ_MSD1_P134		208	55013	1.863854	85.61	3.23	16.67	d__Bacteria;p__Actinobacteriota;c__Acidimicrobiia;o__Acidimicrobiales;f__MedAcidi-G1;g__MedAcidi-G1;s__MedAcidi-G1 sp000817085	GCA_000817085.1
TOPAZ_NPD1_P017		541	22355	2.953968	85.61	3.43	66.67	d__Bacteria;p__Verrucomicrobiota;c__Verrucomicrobiae;o__Verrucomicrobiales;f__DEV007;g__Arctic95D-9;s__Arctic95D-9 sp002323995	GCA_002323995.1
TOPAZ_NPM1_P005	NR	272	50842	2.690205	85.58	2.98	10	d__Bacteria;p__Proteobacteria;c__Gammaproteobacteria;o__GCA-2729495;f__GCA-2729495;g__GCA-002729875;s__GCA-002729875 sp002729875	GCA_002729875.1
TOPAZ_SPS1_P516		327	65085	3.265266	85.57	3.79	40	d__Bacteria;p__Planctomycetota;c__Phycisphaerae;o__Phycisphaerales;f__SM1A02;g__UBA12014;s__UBA12014 sp002684855	GCA_002684855.1
TOPAZ_SPM1_P060	NR	659	27799	3.387136	85.56	0	0	d__Bacteria;p__Planctomycetota;c__Phycisphaerae;o__Phycisphaerales;f__Phycisphaeraceae;g__GCA-2686995;s__
TOPAZ_MSD1_P042	NR	371	55760	2.352289	85.53	2.77	92.86	d__Bacteria;p__Proteobacteria;c__Gammaproteobacteria;o__Pseudomonadales;f__Halomonadaceae;g__Halomonas;s__Halomonas meridiana	GCF_900129255.1
TOPAZ_SPD1_P175		282	90300	3.21811	85.49	2.81	66.67	d__Bacteria;p__Proteobacteria;c__Alphaproteobacteria;o__Caulobacterales;f__Hyphomonadaceae;g__Hyphomonas;s__Hyphomonas sp002700305	GCA_002700305.1
TOPAZ_NPM1_P055		466	45891	3.8401	85.48	4.84	40	d__Bacteria;p__Planctomycetota;c__UBA1135;o__UBA1135;f__GCA-002686595;g__GCA-2720975;s__GCA-2720975 sp002720975	GCA_002720975.1
TOPAZ_SAS1_P065		307	22541	1.848501	85.46	1.39	0	d__Bacteria;p__Proteobacteria;c__Gammaproteobacteria;o__UBA1113;f__UBA1113;g__GCA-2707205;s__GCA-2707205 sp002707205	GCA_002707205.1
TOPAZ_SPS1_P196		312	40678	2.767124	85.45	1.79	20	d__Bacteria;p__Proteobacteria;c__Gammaproteobacteria;o__Coxiellales;f__Coxiellaceae;g__;s__
TOPAZ_SAD1_P130		334	25607	2.171551	85.44	2.4	83.33	d__Bacteria;p__Proteobacteria;c__Gammaproteobacteria;o__Pseudomonadales;f__Moraxellaceae;g__Psychrobacter;s__Psychrobacter sp000511655	GCF_000511655.1
TOPAZ_SPS1_P070		305	28883	1.883681	85.42	4.71	78.57	d__Bacteria;p__Bacteroidota;c__Bacteroidia;o__Flavobacteriales;f__UA16;g__UBA11663;s__
TOPAZ_SAS1_P024	NR	256	49755	2.040497	85.41	0.71	0	d__Bacteria;p__Bacteroidota;c__Bacteroidia;o__NS11-12g;f__UBA9320;g__UBA9320;s__
TOPAZ_IOM1_P071	NR	187	61538	1.464024	85.41	2.1	66.67	d__Bacteria;p__Proteobacteria;c__Alphaproteobacteria;o__UBA1280;f__UBA2136;g__UBA2136;s__UBA2136 sp002328405	GCA_002328405.1
TOPAZ_NAD1_P051	NR	646	50834	4.82703	85.4	2.44	45.45	d__Bacteria;p__Proteobacteria;c__Alphaproteobacteria;o__Rhizobiales;f__Rhizobiaceae;g__Martelella;s__Martelella mediterranea	GCF_002043005.1
TOPAZ_NAM1_P046	NR	587	63223	3.753797	85.39	4.78	58.62	d__Bacteria;p__Proteobacteria;c__Alphaproteobacteria;o__Rhizobiales;f__Rhizobiaceae;g__Pseudohoeflea;s__Pseudohoeflea sp002707605	GCA_002707605.1
TOPAZ_SPS2_P107	NR	392	25489	2.61809	85.38	0.57	0	d__Bacteria;p__Planctomycetota;c__Phycisphaerae;o__Phycisphaerales;f__SM1A02;g__UBA1924;s__
TOPAZ_SPS1_P332	NR	287	63839	2.702861	85.36	3.13	25	d__Bacteria;p__Proteobacteria;c__Gammaproteobacteria;o__Pseudomonadales;f__HTCC2089;g__UBA4421;s__UBA4421 sp002348825	GCA_002348825.1
TOPAZ_SPS4_P013		624	54158	3.995853	85.29	1.08	0	d__Bacteria;p__Planctomycetota;c__UBA1135;o__UBA1135;f__GCA-002686595;g__GCA-2862085;s__
TOPAZ_SAD1_P040		466	28494	3.041344	85.26	2.17	55.56	d__Bacteria;p__Proteobacteria;c__Gammaproteobacteria;o__Pseudomonadales;f__Alcanivoracaceae;g__Alcanivorax;s__Alcanivorax sp002354605	GCF_900182625.1
TOPAZ_NAS1_P013	NR	519	44507	4.41295	85.26	4.41	38.46	d__Bacteria;p__Proteobacteria;c__Alphaproteobacteria;o__Bin95;f__Bin95;g__;s__
TOPAZ_SPM1_P087	NR	533	24881	2.82842	85.25	3.02	76.92	d__Bacteria;p__Proteobacteria;c__Gammaproteobacteria;o__Pseudomonadales;f__Halomonadaceae;g__Cobetia;s__Cobetia amphilecti	GCF_000754225.1
TOPAZ_SPS4_P107		627	45767	4.394956	85.24	2.77	33.33	d__Bacteria;p__Verrucomicrobiota;c__Kiritimatiellae;o__Kiritimatiellales;f__Pontiellaceae;g__;s__
TOPAZ_SPS1_P103	NR	287	40516	2.381746	85.22	3.76	20	d__Bacteria;p__Proteobacteria;c__Gammaproteobacteria;o__Pseudomonadales;f__HTCC2089;g__UBA4421;s__UBA4421 sp002726925	GCA_002726925.1
TOPAZ_NAD1_P041	NR	441	57762	2.870786	85.16	1.82	40	d__Bacteria;p__Verrucomicrobiota;c__Verrucomicrobiae;o__Pedosphaerales;f__UBA1096;g__UBA1096;s__UBA1096 sp002170545	GCA_002170545.1
TOPAZ_NPS1_P083		464	42671	3.500282	85.15	2.9	21.43	d__Bacteria;p__Proteobacteria;c__Gammaproteobacteria;o__Pseudomonadales;f__Halieaceae;g__Pseudohaliea;s__
TOPAZ_SPX1_P044	NR	323	62794	3.329908	85.14	2.9	42.86	d__Bacteria;p__Proteobacteria;c__Alphaproteobacteria;o__Rhodobacterales;f__Rhodobacteraceae;g__Paracoccus;s__Paracoccus sediminilitoris	GCF_003259195.1
TOPAZ_NPM1_P092		398	93531	3.396573	85.13	2.72	71.43	d__Bacteria;p__Proteobacteria;c__Alphaproteobacteria;o__Caulobacterales;f__Hyphomonadaceae;g__Hyphomonas;s__Hyphomonas adhaerens	GCF_000685235.1
TOPAZ_SPS1_P009		311	50160	2.294073	85.1	3.81	92.31	d__Bacteria;p__Proteobacteria;c__Gammaproteobacteria;o__Pseudomonadales;f__Pseudohongiellaceae;g__OM182;s__OM182 sp001438145	GCA_001438145.1
TOPAZ_SPS1_P323		514	46831	3.675885	85.04	1.97	33.33	d__Bacteria;p__Proteobacteria;c__Alphaproteobacteria;o__Bin95;f__Bin95;g__;s__
TOPAZ_NPS1_P128		438	36897	2.907369	85.01	1.78	50	d__Bacteria;p__Proteobacteria;c__Gammaproteobacteria;o__Pseudomonadales;f__Spongiibacteraceae;g__Spongiibacter;s__Spongiibacter tropicus	GCF_000420325.1
TOPAZ_SPS1_P371		388	30183	2.282773	85.01	2.42	80	d__Bacteria;p__Bacteroidota;c__Bacteroidia;o__Flavobacteriales;f__UA16;g__;s__
TOPAZ_SPM1_P031	NR	568	37647	4.004437	85	1.34	25	d__Bacteria;p__Planctomycetota;c__Phycisphaerae;o__Phycisphaerales;f__Phycisphaeraceae;g__ARS1224;s__ARS1224 sp002688155	GCA_002688155.1
TOPAZ_SPD1_P254		587	39596	3.92364	85	3.85	62.5	d__Bacteria;p__Verrucomicrobiota;c__Verrucomicrobiae;o__Pedosphaerales;f__UBA1096;g__UBA1096;s__
TOPAZ_IOD1_P067	NR	1029	22596	5.584835	84.99	3.45	80	d__Bacteria;p__Planctomycetota;c__Planctomycetes;o__Pirellulales;f__Pirellulaceae;g__GCA-2723275;s__GCA-2723275 sp002723275	GCA_002723275.1
TOPAZ_SPS3_P003	NR	298	27840	1.836146	84.98	0.63	66.67	d__Bacteria;p__Cyanobacteria;c__Cyanobacteriia;o__PCC-6307;f__Cyanobiaceae;g__Synechococcus_C;s__Synechococcus_C sp002687115	GCA_002687115.1
TOPAZ_MSS1_P189	NR	330	32842	2.289509	84.96	1.34	100	d__Bacteria;p__Bacteroidota;c__Bacteroidia;o__Flavobacteriales;f__UA16;g__UBA8752;s__
TOPAZ_NPM1_P053	NR	295	40439	2.19587	84.94	3.35	0	d__Bacteria;p__Actinobacteriota;c__Acidimicrobiia;o__Acidimicrobiales;f__MedAcidi-G1;g__S20-B6;s__S20-B6 sp002329075	GCA_002329075.1
TOPAZ_IOS1_P079	NR	279	29229	1.843514	84.93	4.21	41.18	d__Bacteria;p__Cyanobacteria;c__Cyanobacteriia;o__PCC-6307;f__Cyanobiaceae;g__RCC307;s__
TOPAZ_NPM1_P131		250	50454	2.060435	84.92	2.5	88.24	d__Bacteria;p__Proteobacteria;c__Gammaproteobacteria;o__Enterobacterales;f__Alteromonadaceae;g__Idiomarina;s__Idiomarina baltica	GCF_000152885.1
TOPAZ_IOS1_P064		413	66839	3.429812	84.88	2.9	42.86	d__Bacteria;p__Proteobacteria;c__Alphaproteobacteria;o__Caulobacterales;f__Hyphomonadaceae;g__Hyphomonas;s__Hyphomonas atlantica	GCF_000682715.1
TOPAZ_SPS1_P128	NR	420	34185	2.542349	84.86	1.23	44.44	d__Bacteria;p__Proteobacteria;c__Gammaproteobacteria;o__Pseudomonadales;f__Halomonadaceae;g__Halomonas;s__Halomonas meridiana	GCF_900129255.1
TOPAZ_SAS1_P139		421	29587	2.765514	84.86	3.49	16.67	d__Bacteria;p__Bacteroidota;c__Bacteroidia;o__Flavobacteriales;f__Crocinitomicaceae;g__UBA4466;s__UBA4466 sp002471375	GCA_002471375.1
TOPAZ_NAX1_P015	NR	240	60504	2.802667	84.83	0.29	50	d__Bacteria;p__Planctomycetota;c__Phycisphaerae;o__Phycisphaerales;f__SM1A02;g__;s__
TOPAZ_IOM1_P090	NR	21	151203	0.964611	84.82	2.09	0	d__Bacteria;p__Chloroflexota;c__Dehalococcoidia;o__Dehalococcoidales;f__UBA2162;g__UBA2162;s__UBA2162 sp002335405	GCA_002335405.1
TOPAZ_SPS1_P496		521	94856	3.246735	84.81	3.51	44.44	d__Bacteria;p__Proteobacteria;c__Alphaproteobacteria;o__Rhodobacterales;f__Rhodobacteraceae;g__Sulfitobacter;s__Sulfitobacter pontiacus	GCF_900106935.1
TOPAZ_RSD1_P001	NR	727	45656	4.426506	84.75	1.2	50	d__Bacteria;p__Latescibacterota;c__UBA2968;o__UBA2968;f__UBA2968;g__UBA2968;s__UBA2968 sp002727195	GCA_002727195.1
TOPAZ_SAM1_P016	NR	74	171642	1.83416	84.75	2	0	d__Bacteria;p__Proteobacteria;c__Alphaproteobacteria;o__Micavibrionales;f__Micavibrionaceae;g__;s__
TOPAZ_MSS2_P023	NR	164	34938	1.479912	84.74	1.3	66.67	d__Bacteria;p__Bacteroidota;c__Bacteroidia;o__Flavobacteriales;f__Flavobacteriaceae;g__UBA7446;s__UBA7446 sp002862705	GCA_002862705.1
TOPAZ_SPS1_P583		682	33797	4.247515	84.74	4.88	38.46	d__Bacteria;p__Bacteroidota;c__Bacteroidia;o__Cytophagales;f__Cyclobacteriaceae;g__UBA7330;s__
TOPAZ_NPS1_P017	NR	290	25624	1.746137	84.71	3.44	62.5	d__Bacteria;p__Verrucomicrobiota;c__Verrucomicrobiae;o__Opitutales;f__Puniceicoccaceae;g__BACL24;s__BACL24 sp002862945	GCA_002862945.1
TOPAZ_SOD3_P002		300	42978	2.537365	84.66	0.65	0	d__Bacteria;p__Bacteroidota;c__Bacteroidia;o__Flavobacteriales;f__UA16;g__ASP10-05a;s__ASP10-05a sp000981645	GCA_000981645.1
TOPAZ_MSD1_P161	NR	585	35107	3.405241	84.66	4.99	58.97	d__Bacteria;p__Proteobacteria;c__Gammaproteobacteria;o__Enterobacterales;f__Alteromonadaceae;g__Pseudoalteromonas;s__Pseudoalteromonas agarivorans	GCF_002310855.1
TOPAZ_SAD1_P122		604	60604	4.530714	84.61	4.09	77.78	d__Bacteria;p__Myxococcota_A;c__UBA9160;o__UBA9160;f__UBA4427;g__MED660;s__
TOPAZ_NPS2_P005	NR	368	25377	1.938369	84.61	4.85	71.43	d__Bacteria;p__Cyanobacteria;c__Cyanobacteriia;o__PCC-6307;f__Cyanobiaceae;g__Synechococcus_C;s__Synechococcus_C sp002687115	GCA_002687115.1
TOPAZ_MSS2_P017	NR	228	51458	1.745971	84.6	1.22	100	d__Bacteria;p__Cyanobacteria;c__Cyanobacteriia;o__PCC-6307;f__Cyanobiaceae;g__RCC307;s__RCC307 sp000063525	GCF_000063525.1
TOPAZ_SPS4_P037		664	45767	4.575034	84.57	2.77	33.33	d__Bacteria;p__Verrucomicrobiota;c__Kiritimatiellae;o__Kiritimatiellales;f__Pontiellaceae;g__;s__
TOPAZ_SPS1_P264	NR	279	46708	2.033864	84.57	3.23	100	d__Bacteria;p__Bacteroidota;c__Bacteroidia;o__Flavobacteriales;f__UA16;g__UA16;s__UA16 sp002420235	GCA_002420235.1
TOPAZ_MSS2_P004	NR	112	64825	1.280999	84.46	1.35	100	d__Bacteria;p__Verrucomicrobiota;c__Verrucomicrobiae;o__Opitutales;f__Puniceicoccaceae;g__GCA-2690565;s__GCA-2690565 sp002457235	GCA_002457235.1
TOPAZ_SPD1_P321	NR	491	28541	3.229693	84.4	0.96	83.33	d__Bacteria;p__Proteobacteria;c__Alphaproteobacteria;o__Rhodobacterales;f__Rhodobacteraceae;g__CPC320;s__CPC320 sp002684375	GCA_002684375.1
TOPAZ_SOS1_P017	NR	198	42707	1.945825	84.4	1.09	60	d__Bacteria;p__Bacteroidota;c__Bacteroidia;o__Flavobacteriales;f__Flavobacteriaceae;g__Polaribacter;s__Polaribacter sp003537695	GCA_003537695.1
TOPAZ_SPS1_P080		255	24551	1.585517	84.4	3.79	72.73	d__Bacteria;p__Bacteroidota;c__Bacteroidia;o__Flavobacteriales;f__Flavobacteriaceae;g__Flavicella;s__
TOPAZ_SPS1_P456		381	30226	2.505666	84.36	1.9	40	d__Bacteria;p__Bacteroidota;c__Bacteroidia;o__Chitinophagales;f__Saprospiraceae;g__UBA1994;s__UBA1994 sp002335865	GCA_002335865.1
TOPAZ_SAS1_P022	NR	522	28367	3.242976	84.34	1.91	33.33	d__Bacteria;p__Proteobacteria;c__Alphaproteobacteria;o__Rhodospirillales;f__UBA1479;g__UBA1479;s__UBA1479 sp002433335	GCA_002433335.1
TOPAZ_SAD1_P044		395	76690	2.960793	84.32	1.83	54.55	d__Bacteria;p__Actinobacteriota;c__Actinomycetia;o__Actinomycetales;f__Microbacteriaceae;g__Microbacterium;s__Microbacterium sp900098805	GCF_900098805.1
TOPAZ_SPS1_P088		270	54286	2.665184	84.32	2.3	45.45	d__Bacteria;p__Proteobacteria;c__Gammaproteobacteria;o__Pseudomonadales;f__HTCC2089;g__UBA4421;s__
TOPAZ_MSS1_P155	NR	85	95099	1.087483	84.31	2.45	0	d__Bacteria;p__Proteobacteria;c__Alphaproteobacteria;o__Pelagibacterales;f__Pelagibacteraceae;g__HIMB114;s__HIMB114 sp002692055	GCA_002692055.1
TOPAZ_NAS1_P078	NR	104	119186	1.089922	84.25	0	0	d__Bacteria;p__Proteobacteria;c__Alphaproteobacteria;o__Rickettsiales;f__Midichloriaceae;g__Marinoinvertebrata;s__
TOPAZ_SPD1_P322	NR	519	22372	2.82341	84.23	2.36	16.67	d__Bacteria;p__Bacteroidota;c__Bacteroidia;o__Flavobacteriales;f__UBA10066;g__GCA-2716065;s__GCA-2716065 sp002716065	GCA_002716065.1
TOPAZ_SPD1_P325		519	22372	2.82341	84.23	2.36	16.67	d__Bacteria;p__Bacteroidota;c__Bacteroidia;o__Flavobacteriales;f__UBA10066;g__GCA-2716065;s__GCA-2716065 sp002716065	GCA_002716065.1
TOPAZ_SPS1_P553		366	39456	2.542392	84.2	4.82	37.5	d__Bacteria;p__Planctomycetota;c__Phycisphaerae;o__Phycisphaerales;f__SM1A02;g__UBA1668;s__UBA1668 sp002364555	GCA_002364555.1
TOPAZ_NPD2_P005	NR	336	24567	1.987605	84.18	4.89	76.19	d__Bacteria;p__Cyanobacteria;c__Cyanobacteriia;o__PCC-6307;f__Cyanobiaceae;g__Synechococcus_C;s__Synechococcus_C sp002687115	GCA_002687115.1
TOPAZ_NPS1_P074		297	47279	2.952572	84.14	1.14	0	d__Bacteria;p__Planctomycetota;c__Phycisphaerae;o__Phycisphaerales;f__SM1A02;g__GCA-2732755;s__
TOPAZ_NPS1_P048	NR	301	38911	2.391949	84.13	4.45	84.21	d__Bacteria;p__Proteobacteria;c__Gammaproteobacteria;o__Pseudomonadales;f__Pseudohongiellaceae;g__UBA9145;s__
TOPAZ_IOS3_P003	NR	461	39285	2.806616	84.11	0.68	100	d__Bacteria;p__Planctomycetota;c__Planctomycetes;o__Pirellulales;f__UBA7805;g__UBA7805;s__
TOPAZ_SPS4_P090	NR	390	36321	2.367442	84.1	0	0	d__Bacteria;p__Planctomycetota;c__Planctomycetes;o__Pirellulales;f__UBA1268;g__UBA1268;s__
TOPAZ_NAM1_P100	NR	345	75484	4.269188	84.1	4.69	21.43	d__Bacteria;p__Actinobacteriota;c__Actinomycetia;o__Propionibacteriales;f__Nocardioidaceae;g__Nocardioides;s__Nocardioides sp002698575	GCA_002698575.1
TOPAZ_SPM1_P034	NR	455	30666	3.083266	84.09	0	0	d__Bacteria;p__Planctomycetota;c__Phycisphaerae;o__Phycisphaerales;f__Phycisphaeraceae;g__;s__
TOPAZ_SPD1_P129		495	28303	2.949942	84.06	2.81	15.38	d__Bacteria;p__Proteobacteria;c__Alphaproteobacteria;o__Caulobacterales;f__Hyphomonadaceae;g__Ponticaulis;s__Ponticaulis sp002723155	GCA_002723155.1
TOPAZ_NAX1_P050	NR	614	45692	4.290339	84.05	4.49	50	d__Bacteria;p__Poribacteria;c__WGA-4E;o__WGA-4E;f__UBA9662;g__TMED15;s__TMED15 sp002714785	GCA_002714785.1
TOPAZ_IOS2_P021	NR	275	44875	1.953569	84.04	1.27	66.67	d__Bacteria;p__Actinobacteriota;c__Actinomycetia;o__Propionibacteriales;f__Propionibacteriaceae;g__Cutibacterium;s__Cutibacterium acnes	GCF_003030305.1
TOPAZ_NPS1_P100		282	87208	3.696071	84.04	4.88	54.84	d__Bacteria;p__Proteobacteria;c__Alphaproteobacteria;o__Caulobacterales;f__Hyphomonadaceae;g__Hyphomonas;s__Hyphomonas adhaerens	GCF_000685235.1
TOPAZ_SAM1_P038	NR	198	127398	3.537897	84.01	1.89	35.71	d__Bacteria;p__Proteobacteria;c__Gammaproteobacteria;o__Pseudomonadales;f__Alcanivoracaceae;g__Alcanivorax;s__Alcanivorax profundi	GCF_003597125.1
TOPAZ_SPD2_P027		920	35063	5.504871	84	2.44	18.18	d__Bacteria;p__Proteobacteria;c__Alphaproteobacteria;o__Rhizobiales;f__Beijerinckiaceae;g__Methylobacterium;s__Methylobacterium purpurogeneiscleroticus	GCA_001280155.1
TOPAZ_NPS1_P124		567	35464	3.938861	83.96	1.26	0	d__Bacteria;p__Proteobacteria;c__Alphaproteobacteria;o__Caulobacterales;f__Parvularculaceae;g__Marinicaulis;s__Marinicaulis sp002704915	GCA_002704915.1
TOPAZ_IOS1_P062		424	24979	2.545588	83.96	2.29	63.64	d__Bacteria;p__Proteobacteria;c__Gammaproteobacteria;o__Pseudomonadales;f__Spongiibacteraceae;g__Spongiibacter;s__Spongiibacter sp002306875	GCA_002306875.1
TOPAZ_SPS4_P093		498	28925	3.143897	83.95	2.13	100	d__Bacteria;p__Proteobacteria;c__Alphaproteobacteria;o__Rhizobiales;f__Rhizobiaceae;g__;s__
TOPAZ_SPS2_P006	NR	309	26328	1.877117	83.95	4.08	73.68	d__Bacteria;p__Cyanobacteria;c__Cyanobacteriia;o__PCC-6307;f__Cyanobiaceae;g__Synechococcus_C;s__Synechococcus_C sp002687115	GCA_002687115.1
TOPAZ_NPM1_P148		278	65960	3.21053	83.9	4.51	60.61	d__Bacteria;p__Proteobacteria;c__Gammaproteobacteria;o__Pseudomonadales;f__Pseudomonadaceae;g__Pseudomonas_D;s__Pseudomonas_D aestusnigri	GCF_002197985.1
TOPAZ_SPD1_P012	NR	539	24821	3.231129	83.88	2.84	100	d__Bacteria;p__Planctomycetota;c__Phycisphaerae;o__Phycisphaerales;f__SM1A02;g__UBA12014;s__UBA12014 sp002684755	GCA_002684755.1
TOPAZ_SAS1_P113	NR	546	65501	3.98605	83.86	1.04	33.33	d__Bacteria;p__Proteobacteria;c__Alphaproteobacteria;o__Rhodobacterales;f__Rhodobacteraceae;g__Pseudophaeobacter;s__Pseudophaeobacter sp000152965	GCF_000152965.1
TOPAZ_SPS2_P087		408	28417	2.540252	83.86	1.83	50	d__Bacteria;p__Proteobacteria;c__Alphaproteobacteria;o__Rhodobacterales;f__Rhodobacteraceae;g__Tateyamaria;s__
TOPAZ_SPS1_P056	NR	640	26861	3.426877	83.86	2.64	57.14	d__Bacteria;p__Verrucomicrobiota;c__Verrucomicrobiae;o__Verrucomicrobiales;f__Akkermansiaceae;g__SW10;s__
TOPAZ_NPS1_P138	NR	182	32049	1.559784	83.85	1.68	50	d__Bacteria;p__Proteobacteria;c__Alphaproteobacteria;o__UBA1280;f__UBA2136;g__UBA2136;s__UBA2136 sp002328405	GCA_002328405.1
TOPAZ_SPX1_P024		362	38824	3.284376	83.85	2.67	23.53	d__Bacteria;p__Proteobacteria;c__Gammaproteobacteria;o__Nevskiales;f__Salinisphaeraceae;g__Salinisphaera;s__Salinisphaera sp002433465	GCA_002433465.1
TOPAZ_MSS4_P009		493	81066	2.843249	83.84	2.23	63.64	d__Bacteria;p__Proteobacteria;c__Gammaproteobacteria;o__Pseudomonadales;f__Halomonadaceae;g__Cobetia;s__Cobetia amphilecti	GCF_000754225.1
TOPAZ_IOM1_P136	NR	49	261803	1.586337	83.83	0.33	0	d__Bacteria;p__Chloroflexota;c__Dehalococcoidia;o__Dehalococcoidales;f__UBA2162;g__GCA-2685815;s__GCA-2685815 sp002685815	GCA_002685815.1
TOPAZ_IOS1_P071		407	34000	2.476831	83.79	2.21	100	d__Bacteria;p__Proteobacteria;c__Alphaproteobacteria;o__Thalassobaculales;f__TMED26;g__TMED26;s__TMED26 sp002694075	GCA_002694075.1
TOPAZ_MSS1_P019	NR	396	26130	2.618948	83.77	1.68	28.57	d__Bacteria;p__Proteobacteria;c__Alphaproteobacteria;o__Defluviicoccales;f__Defluviicoccaceae;g__UBA830;s__UBA830 sp002471575	GCA_002471575.1
TOPAZ_SPM1_P003	NR	498	28134	3.1118	83.77	4.54	27.27	d__Bacteria;p__Proteobacteria;c__Alphaproteobacteria;o__Sphingomonadales;f__Sphingomonadaceae;g__Erythrobacter_A;s__Erythrobacter_A sp002895025	GCF_002895025.1
TOPAZ_SPS1_P452	NR	324	46229	2.379215	83.76	1.95	75	d__Bacteria;p__Actinobacteriota;c__Acidimicrobiia;o__Acidimicrobiales;f__Ilumatobacteraceae;g__Ilumatobacter_A;s__Ilumatobacter_A sp002711735	GCA_002711735.1
TOPAZ_SPD1_P020	NR	344	90469	3.467238	83.75	3.45	80	d__Bacteria;p__Planctomycetota;c__Phycisphaerae;o__Phycisphaerales;f__SM1A02;g__GCA-002862325;s__GCA-002862325 sp002683195	GCA_002683195.1
TOPAZ_MSS1_P103	NR	310	28782	1.889586	83.67	4.68	23.08	d__Bacteria;p__Bacteroidota;c__Bacteroidia;o__Flavobacteriales;f__Flavobacteriaceae;g__UBA8316;s__
TOPAZ_MSD1_P145	NR	139	75333	1.502382	83.65	2.23	77.78	d__Bacteria;p__Bacteroidota;c__Bacteroidia;o__Flavobacteriales;f__Flavobacteriaceae;g__UBA7446;s__UBA7446 sp002470745	GCA_003331305.1
TOPAZ_SPX1_P063		416	49423	3.169327	83.63	3.62	14.29	d__Bacteria;p__Bdellovibrionota;c__Bacteriovoracia;o__Bacteriovoracales;f__Bacteriovoracaceae;g__UBA845;s__UBA845 sp002718735	GCA_002718735.1
TOPAZ_SPS1_P566	NR	484	28810	3.430826	83.61	2.27	60	d__Bacteria;p__Proteobacteria;c__Gammaproteobacteria;o__Pseudomonadales;f__Halomonadaceae;g__Salinicola;s__Salinicola salarius	GCF_003206135.1
TOPAZ_SPD1_P095	NR	531	41787	4.228076	83.6	0	0	d__Bacteria;p__Planctomycetota;c__Planctomycetes;o__Pirellulales;f__Pirellulaceae;g__UBA721;s__UBA721 sp002709045	GCA_002709045.1
TOPAZ_SPD1_P220		517	41787	4.181559	83.6	0	0	d__Bacteria;p__Planctomycetota;c__Planctomycetes;o__Pirellulales;f__Pirellulaceae;g__UBA721;s__UBA721 sp002709045	GCA_002709045.1
TOPAZ_IOF1_P045	NR	183	29741	1.661847	83.59	0	0	d__Bacteria;p__Proteobacteria;c__Alphaproteobacteria;o__Rickettsiales;f__UBA3002;g__;s__
TOPAZ_SPS1_P430		159	70956	1.618303	83.59	3.15	46.67	d__Bacteria;p__Bacteroidota;c__Bacteroidia;o__Flavobacteriales;f__Flavobacteriaceae;g__UBA7446;s__UBA7446 sp002862645	GCA_002862645.1
TOPAZ_SPD1_P243		809	48505	5.692167	83.58	1.06	0	d__Bacteria;p__Chloroflexota;c__Anaerolineae;o__SBR1031;f__A4b;g__GCA-2699585;s__GCA-2699585 sp002699585	GCA_002699585.1
TOPAZ_NAM1_P011	NR	298	35100	2.150125	83.58	1.61	25	d__Bacteria;p__Proteobacteria;c__Alphaproteobacteria;o__Rickettsiales;f__UBA3002;g__UBA3002;s__UBA3002 sp002346425	GCA_002346425.1
TOPAZ_SPD1_P006		500	31413	3.227165	83.58	1.97	54.55	d__Bacteria;p__Proteobacteria;c__Alphaproteobacteria;o__Rhodobacterales;f__Rhodobacteraceae;g__CPC320;s__CPC320 sp002684375	GCA_002684375.1
TOPAZ_NAX1_P018	NR	280	29347	1.619727	83.55	1.45	66.67	d__Bacteria;p__Proteobacteria;c__Gammaproteobacteria;o__Coxiellales;f__Coxiellaceae;g__UBA9148;s__UBA9148 sp003450655	GCA_003450655.1
TOPAZ_SPS1_P087	NR	325	33466	2.448983	83.53	1.14	50	d__Bacteria;p__Planctomycetota;c__Phycisphaerae;o__Phycisphaerales;f__SM1A02;g__UBA1668;s__UBA1668 sp002364555	GCA_002364555.1
TOPAZ_SAS3_P004	NR	323	38351	2.653723	83.48	2.74	30	d__Bacteria;p__Bacteroidota;c__Bacteroidia;o__Cytophagales;f__Cyclobacteriaceae;g__;s__
TOPAZ_MSD2_P003		298	40938	2.002228	83.47	4.44	75	d__Bacteria;p__Cyanobacteria;c__Cyanobacteriia;o__PCC-6307;f__Cyanobiaceae;g__RCC307;s__RCC307 sp000063525	GCF_000063525.1
TOPAZ_NPM1_P080	NR	189	62145	1.971124	83.45	0	0	d__Bacteria;p__Marinisomatota;c__Marinisomatia;o__Marinisomatales;f__UBA8229;g__UBA8229;s__UBA8229 sp002726775	GCA_002726775.1
TOPAZ_SPX1_P064	NR	530	51483	5.016675	83.45	2.75	33.33	d__Bacteria;p__Latescibacterota;c__UBA2968;o__UBA2968;f__GCA-2709665;g__GCA-2709665;s__GCA-2709665 sp002709665	GCA_002709665.1
TOPAZ_MSD1_P217		464	28919	2.879392	83.43	3.1	100	d__Bacteria;p__Verrucomicrobiota;c__Verrucomicrobiae;o__Verrucomicrobiales;f__DEV007;g__EC70;s__
TOPAZ_SPD1_P014		184	93776	3.228519	83.41	0.59	25	d__Bacteria;p__Proteobacteria;c__Gammaproteobacteria;o__Pseudomonadales;f__Pseudomonadaceae;g__Pseudomonas_D;s__Pseudomonas_D aestusnigri	GCF_002197985.1
TOPAZ_NPD3_P005		298	24107	1.858053	83.41	3.53	85.71	d__Bacteria;p__Cyanobacteria;c__Cyanobacteriia;o__PCC-6307;f__Cyanobiaceae;g__Synechococcus_C;s__Synechococcus_C sp002687115	GCA_002687115.1
TOPAZ_SPD1_P310		597	92703	4.228168	83.39	3.95	50	d__Bacteria;p__Proteobacteria;c__Alphaproteobacteria;o__Sphingomonadales;f__Sphingomonadaceae;g__Sphingobium;s__Sphingobium xenophagum	GCF_000367345.1
TOPAZ_SPD2_P006		58	425253	4.749193	83.38	3.13	15.38	d__Bacteria;p__Proteobacteria;c__Gammaproteobacteria;o__Pseudomonadales;f__Ketobacteraceae;g__Ketobacter;s__Ketobacter sp002471665	GCA_002471665.1
TOPAZ_MSS1_P160	NR	419	78103	3.323583	83.38	3.32	30	d__Bacteria;p__Proteobacteria;c__Alphaproteobacteria;o__Defluviicoccales;f__Defluviicoccaceae;g__GCA-2689465;s__GCA-2689465 sp002689465	GCA_002689465.1
TOPAZ_SPS1_P275	NR	376	44940	2.675125	83.37	3.98	71.43	d__Bacteria;p__Planctomycetota;c__Phycisphaerae;o__Phycisphaerales;f__SM1A02;g__GCA-002862325;s__
TOPAZ_NPS2_P012	NR	543	34336	3.300803	83.32	2.99	61.54	d__Bacteria;p__Proteobacteria;c__Gammaproteobacteria;o__Pseudomonadales;f__Spongiibacteraceae;g__Spongiibacter;s__Spongiibacter sp002306875	GCA_002306875.1
TOPAZ_SPS1_P486		725	31507	4.365019	83.31	2.94	25	d__Bacteria;p__Planctomycetota;c__Planctomycetes;o__Pirellulales;f__Pirellulaceae;g__GCA-2862225;s__GCA-2862225 sp002862225	GCA_002862225.1
TOPAZ_IOZ1_P017	NR	507	37340	3.245367	83.28	3.81	24	d__Bacteria;p__Proteobacteria;c__Alphaproteobacteria;o__Rhodobacterales;f__Rhodobacteraceae;g__Oceanicola;s__
TOPAZ_MSS2_P027		230	84775	3.059128	83.26	1.03	40	d__Bacteria;p__Proteobacteria;c__Alphaproteobacteria;o__Caulobacterales;f__Hyphomonadaceae;g__Ponticaulis;s__Ponticaulis sp002338565	GCA_002338565.1
TOPAZ_IOS1_P074		618	122605	4.007779	83.26	4.8	76.67	d__Bacteria;p__Proteobacteria;c__Gammaproteobacteria;o__Pseudomonadales;f__Pseudomonadaceae;g__Pseudomonas_A;s__Pseudomonas_A sp003205815	GCF_003205815.1
TOPAZ_SPS1_P397	NR	134	93510	1.812955	83.22	0	0	d__Archaea;p__Thermoplasmatota;c__Poseidoniia;o__Poseidoniales;f__Poseidoniaceae;g__MGIIa-K1;s__MGIIa-K1 sp002498185	GCA_002498185.1
TOPAZ_MSS2_P008	NR	236	75327	2.036155	83.21	1.81	50	d__Bacteria;p__Proteobacteria;c__Alphaproteobacteria;o__Micavibrionales;f__Micavibrionaceae;g__TMED27;s__TMED27 sp002167715	GCA_002167715.1
TOPAZ_SPS1_P033	NR	96	108580	1.935066	83.2	1.66	66.67	d__Archaea;p__Thermoplasmatota;c__Poseidoniia;o__Poseidoniales;f__Poseidoniaceae;g__MGIIa-L3;s__
TOPAZ_NAM1_P002	NR	624	61102	4.861695	83.2	3.25	45.45	d__Bacteria;p__Actinobacteriota;c__Actinomycetia;o__Mycobacteriales;f__Mycobacteriaceae;g__Mycobacterium;s__
TOPAZ_SPS3_P007		299	22002	1.866612	83.17	0.7	0	d__Bacteria;p__Cyanobacteria;c__Cyanobacteriia;o__PCC-6307;f__Cyanobiaceae;g__;s__
TOPAZ_SPS3_P048	NR	363	26484	2.297694	83.15	4.44	14.29	d__Bacteria;p__Bacteroidota;c__Bacteroidia;o__Flavobacteriales;f__Flavobacteriaceae;g__Psychroflexus;s__
TOPAZ_SPS1_P001	NR	172	48110	1.496456	83.11	1.19	63.64	d__Bacteria;p__Bacteroidota;c__Bacteroidia;o__Flavobacteriales;f__Flavobacteriaceae;g__UBA3537;s__UBA3537 sp002684355	GCA_002684355.1
TOPAZ_NAM1_P124	NR	319	39232	2.470096	83.1	0	0	d__Bacteria;p__Planctomycetota;c__Phycisphaerae;o__Phycisphaerales;f__Phycisphaeraceae;g__;s__
TOPAZ_SPS1_P386		55	322837	3.405926	83.1	0.86	0	d__Bacteria;p__Proteobacteria;c__Alphaproteobacteria;o__Rhodobacterales;f__Rhodobacteraceae;g__Thalassobius;s__Thalassobius sp002708925	GCA_002708925.1
TOPAZ_SPX1_P009		961	108595	7.966043	83.07	4.71	75	d__Bacteria;p__Planctomycetota;c__Planctomycetes;o__Pirellulales;f__Pirellulaceae;g__UBA9264;s__UBA9264 sp002724245	GCA_002724245.1
TOPAZ_SAS4_P006		163	39945	1.148606	83.05	0	0	d__Bacteria;p__Proteobacteria;c__Gammaproteobacteria;o__Francisellales;f__Francisellaceae;g__;s__
TOPAZ_IOS2_P010		513	72046	5.100109	83	0.73	60	d__Bacteria;p__Cyanobacteria;c__Cyanobacteriia;o__Cyanobacteriales;f__Phormidiaceae;g__Trichodesmium;s__Trichodesmium erythraeum	GCF_000014265.1
TOPAZ_NPM1_P068		358	36996	2.508826	82.99	1.52	53.33	d__Bacteria;p__Bacteroidota;c__Bacteroidia;o__Flavobacteriales;f__Flavobacteriaceae;g__Aequorivita;s__Aequorivita sp002715485	GCA_002715485.1
TOPAZ_MSS4_P002	NR	278	22396	1.745675	82.93	1.16	0	d__Bacteria;p__Proteobacteria;c__Gammaproteobacteria;o__UBA7366;f__UBA7366;g__;s__
TOPAZ_IOD1_P002		360	33436	2.447231	82.93	4.07	47.06	d__Bacteria;p__Proteobacteria;c__Gammaproteobacteria;o__Pseudomonadales;f__HTCC2089;g__UBA4421;s__UBA4421 sp002690405	GCA_002690405.1
TOPAZ_IOM1_P109	NR	272	38793	1.717238	82.91	1.98	0	d__Bacteria;p__Chloroflexota;c__Dehalococcoidia;o__;f__;g__;s__
TOPAZ_NAS1_P054	NR	24	79349	0.611996	82.89	1.88	0	d__Bacteria;p__Patescibacteria;c__Paceibacteria;o__UBA9983;f__CSBR16-193;g__;s__
TOPAZ_SPS1_P568	NR	321	47369	2.35591	82.83	2.75	58.33	d__Bacteria;p__Proteobacteria;c__Gammaproteobacteria;o__Pseudomonadales;f__Pseudohongiellaceae;g__OM182;s__OM182 sp001438145	GCA_001438145.1
TOPAZ_SPS1_P534	NR	307	26464	1.904854	82.81	3.41	85.71	d__Bacteria;p__Bacteroidota;c__Bacteroidia;o__Flavobacteriales;f__UA16;g__UBA11663;s__
TOPAZ_MSS1_P187	NR	59	103218	0.953837	82.77	0.07	100	d__Bacteria;p__Desulfobacterota_D;c__UBA1144;o__UBA1144;f__UBA1144;g__TMED126;s__TMED126 sp002701605	GCA_002701605.1
TOPAZ_SPS1_P315		755	28138	5.062419	82.76	2.28	7.14	d__Bacteria;p__Proteobacteria;c__Gammaproteobacteria;o__Enterobacterales;f__Alteromonadaceae;g__Paraglaciecola;s__Paraglaciecola mesophila	GCF_000315015.1
TOPAZ_MSD4_P003	NR	715	38823	3.97963	82.76	3.9	10.53	d__Bacteria;p__Proteobacteria;c__Gammaproteobacteria;o__Enterobacterales;f__Alteromonadaceae;g__Alteromonas;s__Alteromonas macleodii	GCF_000172635.2
TOPAZ_IOS3_P009		658	35227	5.06581	82.74	0.76	75	d__Bacteria;p__Cyanobacteria;c__Cyanobacteriia;o__Cyanobacteriales;f__Phormidiaceae;g__Trichodesmium;s__Trichodesmium erythraeum	GCF_000014265.1
TOPAZ_MSS1_P170	NR	220	78727	1.949715	82.73	1.6	41.67	d__Bacteria;p__Proteobacteria;c__Alphaproteobacteria;o__Rhodobacterales;f__Rhodobacteraceae;g__Amylibacter;s__Amylibacter sp900197625	GCF_900197625.1
TOPAZ_RSD1_P023	NR	206	32404	1.268365	82.71	2.67	25	d__Bacteria;p__Chloroflexota;c__Dehalococcoidia;o__UBA3495;f__UBA2588;g__UBA2588;s__UBA2588 sp002723125	GCA_002723125.1
TOPAZ_SPD1_P084	NR	459	41440	3.509523	82.69	1.73	33.33	d__Bacteria;p__Myxococcota;c__UBA796;o__UBA796;f__;g__;s__
TOPAZ_IOD1_P024		414	25371	2.566001	82.68	1.41	33.33	d__Bacteria;p__Proteobacteria;c__Gammaproteobacteria;o__Pseudomonadales;f__Oleiphilaceae;g__Marinobacter;s__Marinobacter lutaoensis	GCF_001981305.1
TOPAZ_MSD1_P202		463	96019	5.954023	82.67	0	0	d__Bacteria;p__Planctomycetota;c__Planctomycetes;o__Pirellulales;f__Pirellulaceae;g__Rubripirellula;s__Rubripirellula sp003513555	GCA_003513555.1
TOPAZ_SAD1_P080	NR	202	31528	1.509719	82.64	3.23	45	d__Bacteria;p__Bacteroidota;c__Bacteroidia;o__Flavobacteriales;f__Flavobacteriaceae;g__UBA3537;s__UBA3537 sp002684355	GCA_002684355.1
TOPAZ_MSS1_P151		542	36393	3.931618	82.64	3.47	3.57	d__Bacteria;p__Proteobacteria;c__Gammaproteobacteria;o__Pseudomonadales;f__HTCC2089;g__UBA4421;s__
TOPAZ_SPX1_P031		458	42513	3.608995	82.63	3.51	44.44	d__Bacteria;p__Bacteroidota;c__Rhodothermia;o__Rhodothermales;f__Rubricoccaceae;g__Rubricoccus;s__
TOPAZ_MSD1_P195	NR	238	72105	1.622711	82.63	4.58	55	d__Bacteria;p__Bacteroidota;c__Bacteroidia;o__Flavobacteriales;f__Flavobacteriaceae;g__UBA3537;s__
TOPAZ_NPD1_P102		263	47163	1.970365	82.62	0.97	75	d__Bacteria;p__Proteobacteria;c__Gammaproteobacteria;o__Enterobacterales;f__Alteromonadaceae;g__Idiomarina;s__Idiomarina baltica	GCF_000152885.1
TOPAZ_MSD1_P023	NR	534	30799	3.4627	82.6	1.31	66.67	d__Bacteria;p__SAR324;c__SAR324;o__SAR324;f__NAC60-12;g__JCVI-SCAAA005;s__JCVI-SCAAA005 sp000224765	GCA_000224765.2
TOPAZ_NPD1_P085		120	250283	4.720196	82.59	1.85	0	d__Bacteria;p__Spirochaetota;c__Leptospirae;o__Leptospirales;f__Leptonemataceae;g__UBA3465;s__UBA3465 sp002730875	GCA_002730875.1
TOPAZ_SPS1_P399	NR	25	155076	0.723986	82.58	0	0	d__Bacteria;p__Fusobacteriota;c__Fusobacteriia;o__Bac17;f__UBA816;g__UBA816;s__UBA816 sp002313635	GCA_002313635.1
TOPAZ_NAS1_P159		28	143900	0.708729	82.58	0	0	d__Bacteria;p__Fusobacteriota;c__Fusobacteriia;o__Bac17;f__UBA816;g__UBA816;s__UBA816 sp002313635	GCA_002313635.1
TOPAZ_NPD1_P009		35	101200	0.688168	82.58	0	0	d__Bacteria;p__Fusobacteriota;c__Fusobacteriia;o__Bac17;f__UBA816;g__UBA816;s__UBA816 sp002313635	GCA_002313635.1
TOPAZ_NPS1_P134		29	146469	0.716072	82.58	0	0	d__Bacteria;p__Fusobacteriota;c__Fusobacteriia;o__Bac17;f__UBA816;g__UBA816;s__UBA816 sp002313635	GCA_002313635.1
TOPAZ_SPD1_P292		30	143946	0.717425	82.58	0	0	d__Bacteria;p__Fusobacteriota;c__Fusobacteriia;o__Bac17;f__UBA816;g__UBA816;s__UBA816 sp002313635	GCA_002313635.1
TOPAZ_SPS1_P259		26	146171	0.728019	82.58	0	0	d__Bacteria;p__Fusobacteriota;c__Fusobacteriia;o__Bac17;f__UBA816;g__UBA816;s__UBA816 sp002313635	GCA_002313635.1
TOPAZ_SAS1_P032		48	62888	0.67222	82.58	0.56	100	d__Bacteria;p__Fusobacteriota;c__Fusobacteriia;o__Bac17;f__UBA816;g__UBA816;s__UBA816 sp002313635	GCA_002313635.1
TOPAZ_NAS1_P056		149	69896	1.722034	82.57	2.51	61.54	d__Bacteria;p__Bacteroidota;c__Bacteroidia;o__Flavobacteriales;f__Flavobacteriaceae;g__UBA3537;s__UBA3537 sp002698705	GCA_002698705.1
TOPAZ_SAM1_P003	NR	447	29316	2.917801	82.56	3.41	72.73	d__Bacteria;p__Proteobacteria;c__Alphaproteobacteria;o__Rhodobacterales;f__Rhodobacteraceae;g__Sulfitobacter;s__Sulfitobacter sp001634775	GCF_003611275.1
TOPAZ_SPD1_P146	NR	69	123390	1.55568	82.49	0	0	d__Archaea;p__Thermoplasmatota;c__Poseidoniia;o__Poseidoniales;f__Thalassarchaeaceae;g__MGIIb-O3;s__MGIIb-O3 sp002722735	GCA_002722735.1
TOPAZ_SPM1_P006		484	43477	3.831122	82.49	2.1	33.33	d__Bacteria;p__SAR324;c__SAR324;o__SAR324;f__NAC60-12;g__UBA1014;s__UBA1014 sp002683785	GCA_002683785.1
TOPAZ_SPS1_P086		307	46096	2.392201	82.48	2.8	66.67	d__Bacteria;p__Actinobacteriota;c__Acidimicrobiia;o__Acidimicrobiales;f__Ilumatobacteraceae;g__Ilumatobacter_A;s__Ilumatobacter_A sp002711735	GCA_002711735.1
TOPAZ_SAD1_P020	NR	756	24512	3.970012	82.47	3.95	33.33	d__Bacteria;p__Verrucomicrobiota;c__Verrucomicrobiae;o__Pedosphaerales;f__AAA164-E04;g__AAA164-E04;s__
TOPAZ_IOD1_P078	NR	352	44514	1.917087	82.46	2.98	0	d__Bacteria;p__Proteobacteria;c__Alphaproteobacteria;o__Rickettsiales;f__Rickettsiaceae;g__GCA-2402195;s__
TOPAZ_SAS1_P073	NR	556	44095	3.778297	82.45	4.27	12.5	d__Bacteria;p__Proteobacteria;c__Gammaproteobacteria;o__Pseudomonadales;f__HTCC2089;g__UBA9659;s__
TOPAZ_SPS4_P064		454	25140	2.612835	82.32	2.3	0	d__Bacteria;p__Planctomycetota;c__Planctomycetes;o__Pirellulales;f__UBA1268;g__UBA1268;s__UBA1268 sp002694955	GCA_002694955.1
TOPAZ_NAX1_P052		498	41364	3.177108	82.32	2.45	28.57	d__Bacteria;p__Verrucomicrobiota;c__Verrucomicrobiae;o__Verrucomicrobiales;f__DEV007;g__EC70;s__EC70 sp002705125	GCA_002705125.1
TOPAZ_MSS1_P134	NR	248	43484	2.071506	82.31	2.65	88.89	d__Bacteria;p__Proteobacteria;c__Alphaproteobacteria;o__Puniceispirillales;f__GCA-002684695;g__GCA-002684695;s__
TOPAZ_SAM1_P039	NR	396	54876	2.944332	82.3	3.47	40	d__Bacteria;p__Proteobacteria;c__Alphaproteobacteria;o__Sphingomonadales;f__Sphingomonadaceae;g__Erythrobacter_A;s__Erythrobacter_A sp002723655	GCF_003355455.1
TOPAZ_SPS3_P044		238	29618	1.663485	82.29	3.41	85.71	d__Bacteria;p__Cyanobacteria;c__Cyanobacteriia;o__PCC-6307;f__Cyanobiaceae;g__Synechococcus_C;s__
TOPAZ_NPM1_P027	NR	390	45679	2.588541	82.28	4.68	52.63	d__Bacteria;p__Proteobacteria;c__Alphaproteobacteria;o__Sphingomonadales;f__Sphingomonadaceae;g__Citromicrobium;s__Citromicrobium sp002729695	GCA_002729695.1
TOPAZ_SPD1_P305		458	45376	3.526026	82.27	1.73	33.33	d__Bacteria;p__Myxococcota;c__UBA796;o__UBA796;f__;g__;s__
TOPAZ_NAS1_P094	NR	535	51952	4.376825	82.26	3.45	33.33	d__Bacteria;p__Planctomycetota;c__Planctomycetes;o__Pirellulales;f__Pirellulaceae;g__UBA721;s__UBA721 sp002698965	GCA_002698965.1
TOPAZ_RSD1_P009	NR	575	59983	4.435152	82.25	3.23	33.33	d__Bacteria;p__Poribacteria;c__WGA-4E;o__WGA-4E;f__UBA9662;g__TMED15;s__TMED15 sp002729015	GCA_002729015.1
TOPAZ_SPM1_P033	NR	359	30139	2.085656	82.24	1.46	72.73	d__Bacteria;p__Proteobacteria;c__Gammaproteobacteria;o__Pseudomonadales;f__Moraxellaceae;g__Psychrobacter;s__Psychrobacter sp000511655	GCF_000511655.1
TOPAZ_SPS1_P127	NR	1067	42204	7.670611	82.23	0.61	0	d__Bacteria;p__Myxococcota;c__UBA796;o__UBA796;f__GCA-2862545;g__;s__
TOPAZ_NAX1_P008		495	41811	3.588841	82.2	4.12	10	d__Bacteria;p__Verrucomicrobiota;c__Verrucomicrobiae;o__Verrucomicrobiales;f__DEV007;g__EC70;s__EC70 sp004211885	GCA_004211885.1
TOPAZ_SAM1_P035	NR	477	41446	2.923446	82.19	0.86	50	d__Bacteria;p__Myxococcota_A;c__UBA9160;o__UBA9160;f__UBA4427;g__;s__
TOPAZ_SPS2_P084		469	45947	3.29984	82.19	4.56	4.76	d__Bacteria;p__Proteobacteria;c__Gammaproteobacteria;o__Nevskiales;f__Salinisphaeraceae;g__Salinisphaera;s__Salinisphaera sp002433465	GCA_002433465.1
TOPAZ_NPS4_P002	NR	73	46758	0.939782	82.13	0.56	50	d__Bacteria;p__Bacteroidota;c__Bacteroidia;o__Cytophagales;f__Amoebophilaceae;g__UBA8403;s__
TOPAZ_MSS1_P010		255	46525	2.021004	82.13	1.59	62.5	d__Bacteria;p__Cyanobacteria;c__Cyanobacteriia;o__PCC-6307;f__Cyanobiaceae;g__Synechococcus_E;s__Synechococcus_E sp002700765	GCA_002700765.1
TOPAZ_NPS1_P139	NR	410	23350	2.522712	82.12	1.82	100	d__Bacteria;p__Verrucomicrobiota;c__Verrucomicrobiae;o__Pedosphaerales;f__UBA1100;g__UBA1100;s__
TOPAZ_NAS1_P190		342	45560	2.58002	82.1	1.72	50	d__Bacteria;p__Planctomycetota;c__Planctomycetes;o__Pirellulales;f__UBA1268;g__UBA1268;s__
TOPAZ_NAX1_P047		271	52241	2.203182	82.1	4.7	66.67	d__Bacteria;p__Actinobacteriota;c__Acidimicrobiia;o__Acidimicrobiales;f__TK06;g__MedAcidi-G3;s__MedAcidi-G3 sp000817105	GCA_000817105.1
TOPAZ_IOZ1_P016	NR	475	50130	3.411404	82.05	3.73	33.33	d__Bacteria;p__Proteobacteria;c__Gammaproteobacteria;o__Pseudomonadales;f__Pseudomonadaceae;g__Pseudomonas_D;s__Pseudomonas_D pachastrellae	GCF_900114765.1
TOPAZ_SPS1_P402	NR	174	43104	1.595679	82.04	2.11	0	d__Bacteria;p__Proteobacteria;c__Gammaproteobacteria;o__Berkiellales;f__Berkiellaceae;g__;s__
TOPAZ_NPD1_P002	NR	82	89722	1.410674	82.02	0.53	0	d__Archaea;p__Thermoplasmatota;c__Poseidoniia;o__Poseidoniales;f__Thalassarchaeaceae;g__MGIIb-N1;s__MGIIb-N1 sp002499585	GCA_002499585.1
TOPAZ_IOS4_P007	NR	307	41368	2.208842	82.02	1.7	90	d__Bacteria;p__Proteobacteria;c__Gammaproteobacteria;o__Pseudomonadales;f__Moraxellaceae;g__Psychrobacter;s__Psychrobacter sp002810365	GCF_002810365.1
TOPAZ_SAD1_P109	NR	1192	27948	6.067542	82	4.32	66.67	d__Bacteria;p__Planctomycetota;c__Planctomycetes;o__Planctomycetales;f__Planctomycetaceae;g__;s__
TOPAZ_IOD1_P033	NR	146	102175	1.236316	81.98	0.29	100	d__Bacteria;p__Chloroflexota;c__Dehalococcoidia;o__UBA1151;f__TMED-70;g__TMED-70;s__TMED-70 sp002703265	GCA_002703265.1
TOPAZ_SAD1_P120	NR	1009	21092	5.099285	81.97	4.08	91.67	d__Bacteria;p__Proteobacteria;c__Alphaproteobacteria;o__Tistrellales;f__Tistrellaceae;g__Tistrella;s__Tistrella mobilis	GCF_000264455.2
TOPAZ_SPD1_P107		349	23951	1.932008	81.95	1.54	50	d__Bacteria;p__Actinobacteriota;c__Actinomycetia;o__Propionibacteriales;f__Propionibacteriaceae;g__Cutibacterium;s__Cutibacterium acnes	GCF_003030305.1
TOPAZ_SPS1_P524	NR	927	35429	5.856198	81.94	2.35	0	d__Bacteria;p__Planctomycetota;c__Planctomycetes;o__Pirellulales;f__Pirellulaceae;g__Rubripirellula;s__
TOPAZ_SAS3_P002	NR	280	64350	1.788546	81.92	1.24	0	d__Bacteria;p__Verrucomicrobiota_A;c__Chlamydiia;o__Parachlamydiales;f__Simkaniaceae;g__;s__
TOPAZ_MSS1_P076		293	52031	2.686943	81.92	1.61	0	d__Bacteria;p__Planctomycetota;c__UBA8108;o__UBA1146;f__UBA1146;g__UBA12191;s__UBA12191 sp003540375	GCA_003540375.1
TOPAZ_SOD3_P001		248	56466	2.384382	81.9	0.86	100	d__Bacteria;p__Proteobacteria;c__Gammaproteobacteria;o__Pseudomonadales;f__Porticoccaceae;g__HTCC2207;s__HTCC2207 sp002313335	GCA_002313335.1
TOPAZ_SAD1_P125		696	48938	4.29042	81.9	3.75	61.9	d__Bacteria;p__Bacteroidota;c__Bacteroidia;o__Flavobacteriales;f__Flavobacteriaceae;g__Muricauda;s__Muricauda sp002711825	GCA_002711825.1
TOPAZ_SPS1_P591	NR	396	49682	3.463645	81.9	4.61	25	d__Bacteria;p__Planctomycetota;c__Phycisphaerae;o__Phycisphaerales;f__SM1A02;g__GCA-002862325;s__
TOPAZ_NPM1_P082	NR	424	58889	2.607595	81.87	4.84	56.67	d__Bacteria;p__Proteobacteria;c__Alphaproteobacteria;o__Sphingomonadales;f__Sphingomonadaceae;g__Elkelangia;s__Elkelangia sp002683755	GCA_002683755.1
TOPAZ_SPS4_P052	NR	289	23936	1.938845	81.86	1.13	66.67	d__Bacteria;p__Cyanobacteria;c__Cyanobacteriia;o__PCC-6307;f__Cyanobiaceae;g__Synechococcus_C;s__Synechococcus_C sp002687115	GCA_002687115.1
TOPAZ_SPD1_P081		736	49962	5.498454	81.82	0	0	d__Bacteria;p__Planctomycetota;c__Phycisphaerae;o__Phycisphaerales;f__Phycisphaeraceae;g__UBA7800;s__UBA7800 sp002480565	GCA_002480565.1
TOPAZ_SPS1_P245		131	82187	1.840552	81.82	1.2	100	d__Archaea;p__Thermoplasmatota;c__Poseidoniia;o__Poseidoniales;f__Poseidoniaceae;g__MGIIa-K1;s__MGIIa-K1 sp002498185	GCA_002498185.1
TOPAZ_NPS1_P086		811	30472	5.937916	81.76	4.27	31.82	d__Bacteria;p__Proteobacteria;c__Gammaproteobacteria;o__Burkholderiales;f__Burkholderiaceae;g__Mitsuaria;s__
TOPAZ_MSD1_P126	NR	292	45703	2.039379	81.75	2.29	66.67	d__Bacteria;p__Proteobacteria;c__Alphaproteobacteria;o__Rhodobacterales;f__Rhodobacteraceae;g__MED-G52;s__MED-G52 sp003332035	GCA_003332035.1
TOPAZ_NAS1_P077	NR	129	65917	1.745733	81.73	0.8	100	d__Archaea;p__Thermoplasmatota;c__Poseidoniia;o__Poseidoniales;f__Thalassarchaeaceae;g__MGIIb-N2;s__MGIIb-N2 sp002712285	GCA_002712285.1
TOPAZ_SAS1_P142	NR	536	44933	3.451484	81.73	1.66	72.73	d__Bacteria;p__Proteobacteria;c__Gammaproteobacteria;o__Pseudomonadales;f__Oleiphilaceae;g__Marinobacter;s__Marinobacter manganoxydans_A	GCF_000235625.1
TOPAZ_SPD1_P284	NR	634	31768	4.098191	81.7	2.39	12.5	d__Bacteria;p__Proteobacteria;c__Gammaproteobacteria;o__Pseudomonadales;f__Halomonadaceae;g__Halomonas;s__Halomonas sp003045775	GCF_003045775.1
TOPAZ_SPS4_P101	NR	684	24009	3.657698	81.68	1.74	38.46	d__Bacteria;p__Proteobacteria;c__Gammaproteobacteria;o__Pseudomonadales;f__Halomonadaceae;g__Halomonas;s__Halomonas sp003045775	GCF_003045775.1
TOPAZ_SPD1_P134	NR	455	72541	3.105667	81.61	4.1	50	d__Bacteria;p__Actinobacteriota;c__Actinomycetia;o__Actinomycetales;f__Microbacteriaceae;g__Microbacterium;s__Microbacterium sp900098805	GCF_900098805.1
TOPAZ_NPM1_P120	NR	171	26703	1.252939	81.6	2.18	0	d__Bacteria;p__Chloroflexota;c__Dehalococcoidia;o__Dehalococcoidales;f__RBG-16-60-22;g__GCA-2688435;s__GCA-2688435 sp002688435	GCA_002688435.1
TOPAZ_SPS4_P078	NR	393	25998	2.548658	81.53	3.4	17.65	d__Bacteria;p__Bacteroidota;c__Bacteroidia;o__Flavobacteriales;f__Flavobacteriaceae;g__Polaribacter;s__
TOPAZ_NAX1_P043		383	81521	2.921098	81.49	3.35	62.5	d__Bacteria;p__Verrucomicrobiota;c__Verrucomicrobiae;o__Pedosphaerales;f__UBA1096;g__UBA1096;s__UBA1096 sp002170545	GCA_002170545.1
TOPAZ_IOM1_P055	NR	86	69521	1.167732	81.47	0.4	100	d__Archaea;p__Thermoplasmatota;c__Poseidoniia;o__MGIII;f__CG-Epi1;g__CG-Epi1;s__CG-Epi1 sp002506485	GCA_002506485.1
TOPAZ_NAM1_P072	NR	570	32096	3.656778	81.43	3.33	53.33	d__Bacteria;p__Proteobacteria;c__Gammaproteobacteria;o__Pseudomonadales;f__HTCC2089;g__GCA-2697205;s__GCA-2697205 sp002697205	GCA_002697205.1
TOPAZ_SPX1_P084	NR	543	57124	4.120574	81.43	3.4	82.76	d__Bacteria;p__Proteobacteria;c__Gammaproteobacteria;o__Enterobacterales;f__Alteromonadaceae;g__Alteromonas;s__Alteromonas macleodii	GCF_000172635.2
TOPAZ_SPS4_P099		269	21734	1.47899	81.42	3.55	28.57	d__Bacteria;p__Verrucomicrobiota;c__Verrucomicrobiae;o__Opitutales;f__Puniceicoccaceae;g__BACL24;s__
TOPAZ_SPD2_P028		54	57796	0.666987	81.41	0	0	d__Bacteria;p__Fusobacteriota;c__Fusobacteriia;o__Bac17;f__UBA816;g__UBA816;s__UBA816 sp002313635	GCA_002313635.1
TOPAZ_SPS1_P064		531	28723	3.150796	81.37	1.45	66.67	d__Bacteria;p__Proteobacteria;c__Alphaproteobacteria;o__Rhodobacterales;f__Rhodobacteraceae;g__CPC320;s__CPC320 sp002684375	GCA_002684375.1
TOPAZ_SPD1_P300		300	76287	2.303524	81.37	2.42	25	d__Bacteria;p__Actinobacteriota;c__Actinomycetia;o__Actinomycetales;f__Microbacteriaceae;g__Schumannella;s__Schumannella sp002325245	GCA_002325245.1
TOPAZ_MSD1_P019	NR	141	67398	1.720582	81.33	0.13	100	d__Archaea;p__Thermoplasmatota;c__Poseidoniia;o__Poseidoniales;f__Thalassarchaeaceae;g__MGIIb-N2;s__MGIIb-N2 sp002713585	GCA_002713585.1
TOPAZ_SPD2_P016		325	48543	2.479501	81.29	4.86	18.18	d__Bacteria;p__Bacteroidota;c__Bacteroidia;o__Flavobacteriales;f__Flavobacteriaceae;g__Croceibacter;s__Croceibacter atlanticus	GCF_000196315.1
TOPAZ_NAS1_P186	NR	437	65123	4.905422	81.28	4.78	60.87	d__Bacteria;p__Bacteroidota;c__Bacteroidia;o__Cytophagales;f__Cyclobacteriaceae;g__UBA7330;s__
TOPAZ_NPS1_P114		682	37798	4.508163	81.27	3.53	26.67	d__Bacteria;p__Proteobacteria;c__Alphaproteobacteria;o__Rhizobiales;f__Rhizobiaceae;g__Oricola;s__Oricola sp002698425	GCA_002698425.1
TOPAZ_NPD1_P028		553	36541	3.297731	81.22	1.87	0	d__Bacteria;p__Spirochaetota;c__Spirochaetia;o__Spirochaetales;f__Alkalispirochaetaceae;g__Alkalispirochaeta;s__Alkalispirochaeta sp002313505	GCA_002313505.1
TOPAZ_SOS1_P005		103	102294	1.950156	81.21	2.59	100	d__Bacteria;p__Bacteroidota;c__Bacteroidia;o__Flavobacteriales;f__Flavobacteriaceae;g__HC6-5;s__
TOPAZ_SPS3_P036	NR	326	22213	1.88306	81.21	3.62	75	d__Bacteria;p__Cyanobacteria;c__Cyanobacteriia;o__PCC-6307;f__Cyanobiaceae;g__Synechococcus_C;s__Synechococcus_C sp002687115	GCA_002687115.1
TOPAZ_SPS1_P603	NR	199	48263	1.909158	81.21	3.73	50	d__Archaea;p__Thermoplasmatota;c__Poseidoniia;o__Poseidoniales;f__Poseidoniaceae;g__MGIIa-K1;s__
TOPAZ_SPX1_P032	NR	102	80912	1.47529	81.2	0	0	d__Archaea;p__Thermoplasmatota;c__Poseidoniia;o__Poseidoniales;f__Thalassarchaeaceae;g__MGIIb-O1;s__MGIIb-O1 sp002502175	GCA_002502175.1
TOPAZ_IOM1_P049	NR	100	62142	0.935824	81.2	1.15	80	d__Archaea;p__Thermoplasmatota;c__Poseidoniia;o__MGIII;f__CG-Epi1;g__UBA8886;s__UBA8886 sp002687355	GCA_002687355.1
TOPAZ_SAD1_P034		269	29840	1.811402	81.2	3.85	80	d__Bacteria;p__Actinobacteriota;c__Acidimicrobiia;o__Acidimicrobiales;f__MedAcidi-G1;g__MedAcidi-G1;s__MedAcidi-G1 sp002713545	GCA_002713545.1
TOPAZ_MSS2_P009		334	50325	2.677938	81.17	1	40	d__Bacteria;p__Proteobacteria;c__Gammaproteobacteria;o__Pseudomonadales;f__Pseudomonadaceae;g__Pseudomonas_D;s__Pseudomonas_D aestusnigri	GCF_002197985.1
TOPAZ_SPS1_P114		57	59526	0.691563	81.09	0	0	d__Bacteria;p__Fusobacteriota;c__Fusobacteriia;o__Bac17;f__UBA816;g__UBA816;s__UBA816 sp002313635	GCA_002313635.1
TOPAZ_SPX1_P048	NR	520	64605	6.309622	81.09	4.4	0	d__Bacteria;p__Latescibacterota;c__UBA2968;o__UBA8231;f__;g__;s__
TOPAZ_SPD1_P257	NR	79	167683	1.507456	81.03	2.19	21.43	d__Bacteria;p__Proteobacteria;c__Gammaproteobacteria;o__UBA11654;f__UBA11654;g__UBA11654;s__UBA11654 sp002717445	GCA_002717445.1
TOPAZ_SPS2_P103	NR	97	28643	0.803174	81.03	4.55	0	d__Bacteria;p__Bacteroidota;c__Bacteroidia;o__Cytophagales;f__Amoebophilaceae;g__;s__
TOPAZ_MSS3_P001		217	79295	1.799353	81.02	1.9	85.71	d__Bacteria;p__Cyanobacteria;c__Cyanobacteriia;o__PCC-6307;f__Cyanobiaceae;g__RCC307;s__RCC307 sp000063525	GCF_000063525.1
TOPAZ_NAS1_P187	NR	318	19315	1.825028	81.02	2.74	100	d__Bacteria;p__Bacteroidota;c__Bacteroidia;o__Flavobacteriales;f__UA16;g__UBA11663;s__UBA11663 sp002863145	GCA_002863145.1
TOPAZ_MSD1_P088	NR	294	23706	1.555923	81.01	1.47	66.67	d__Bacteria;p__Bacteroidota;c__Bacteroidia;o__Flavobacteriales;f__Flavobacteriaceae;g__UBA8316;s__UBA8316 sp003538555	GCA_003538555.1
TOPAZ_SAS1_P025	NR	303	26494	1.879922	81	1.16	75	d__Bacteria;p__Proteobacteria;c__Alphaproteobacteria;o__Puniceispirillales;f__Puniceispirillaceae;g__Puniceispirillum;s__
TOPAZ_SAD1_P033	NR	480	52322	4.478692	81	2.57	25	d__Bacteria;p__Myxococcota;c__UBA796;o__UBA796;f__UBA796;g__GCA-2707085;s__GCA-2707085 sp002707085	GCA_002707085.1
TOPAZ_SPM1_P083		292	92623	3.636376	80.98	2.57	43.75	d__Bacteria;p__Proteobacteria;c__Gammaproteobacteria;o__Enterobacterales;f__Alteromonadaceae;g__Alteromonas;s__Alteromonas australica	GCF_000730385.1
TOPAZ_NPM1_P015	NR	1103	31123	7.245991	80.97	1.34	0	d__Bacteria;p__Planctomycetota;c__Planctomycetes;o__Pirellulales;f__Pirellulaceae;g__ARS98;s__
TOPAZ_MSD1_P170		125	64137	1.063021	80.96	3.38	19.51	d__Bacteria;p__Desulfobacterota_D;c__UBA1144;o__UBA1144;f__UBA1144;g__TMED126;s__TMED126 sp002701605	GCA_002701605.1
TOPAZ_MSS1_P088	NR	454	33205	2.554767	80.94	2.06	28.57	d__Bacteria;p__Proteobacteria;c__Gammaproteobacteria;o__Pseudomonadales;f__Spongiibacteraceae;g__Spongiibacter;s__Spongiibacter sp002306875	GCA_002306875.1
TOPAZ_SPS2_P078		338	39803	2.053377	80.93	2.56	70	d__Bacteria;p__Proteobacteria;c__Gammaproteobacteria;o__Enterobacterales;f__Alteromonadaceae;g__Idiomarina;s__Idiomarina baltica	GCF_000152885.1
TOPAZ_IOD4_P003	NR	990	27983	5.000065	80.92	0.62	50	d__Bacteria;p__Cyanobacteria;c__Cyanobacteriia;o__Cyanobacteriales;f__Phormidiaceae;g__Trichodesmium;s__
TOPAZ_SPS2_P098	NR	487	20329	2.589129	80.92	2.43	77.78	d__Bacteria;p__Proteobacteria;c__Gammaproteobacteria;o__Pseudomonadales;f__Alcanivoracaceae;g__Alcanivorax;s__Alcanivorax sp002354605	GCF_900182625.1
TOPAZ_SPM1_P002	NR	529	65825	4.528496	80.92	4.86	90.91	d__Bacteria;p__Proteobacteria;c__Gammaproteobacteria;o__Enterobacterales;f__Alteromonadaceae;g__Alteromonas_A;s__
TOPAZ_NAX1_P031	NR	356	29268	2.144452	80.9	2.1	66.67	d__Bacteria;p__SAR324;c__SAR324;o__SAR324;f__NAC60-12;g__Arctic96AD-7;s__Arctic96AD-7 sp002704555	GCA_002704555.1
TOPAZ_MSD1_P191	NR	458	94996	5.161313	80.89	2.47	0	d__Bacteria;p__Myxococcota;c__UBA796;o__UBA796;f__UBA796;g__;s__
TOPAZ_SPS1_P490		595	26277	3.410965	80.88	2.11	30.77	d__Bacteria;p__Proteobacteria;c__Alphaproteobacteria;o__Rhodobacterales;f__Rhodobacteraceae;g__CPC320;s__CPC320 sp002684375	GCA_002684375.1
TOPAZ_SPS1_P552	NR	232	20700	1.288468	80.87	4.7	12.5	d__Bacteria;p__Proteobacteria;c__Alphaproteobacteria;o__TMED127;f__TMED127;g__GCA-2711625;s__GCA-2711625 sp002711625	GCA_002711625.1
TOPAZ_SAD1_P090	NR	459	44006	3.276872	80.83	4.4	0	d__Bacteria;p__Gemmatimonadota;c__Gemmatimonadetes;o__SG8-23;f__UBA6960;g__UBA2589;s__
TOPAZ_SPS1_P199		334	31652	1.92064	80.79	1.98	28.57	d__Bacteria;p__Actinobacteriota;c__Actinomycetia;o__Actinomycetales;f__Dermatophilaceae;g__Kytococcus;s__Kytococcus sedentarius	GCF_000023925.1
TOPAZ_MSS2_P002		377	40521	2.651013	80.75	2	14.29	d__Bacteria;p__Planctomycetota;c__UBA8108;o__UBA1146;f__UBA1146;g__UBA12191;s__
TOPAZ_RSS1_P002	NR	495	88295	3.816669	80.75	2.76	88.89	d__Bacteria;p__Proteobacteria;c__Gammaproteobacteria;o__Enterobacterales;f__Alteromonadaceae;g__Alteromonas;s__Alteromonas macleodii	GCF_000172635.2
TOPAZ_SAS1_P089	NR	301	52220	2.357478	80.71	2.11	83.33	d__Bacteria;p__Proteobacteria;c__Gammaproteobacteria;o__Pseudomonadales;f__Pseudohongiellaceae;g__UBA9145;s__
TOPAZ_IOS4_P011		1119	28484	5.155924	80.69	1.43	50	d__Bacteria;p__Cyanobacteria;c__Cyanobacteriia;o__Cyanobacteriales;f__Phormidiaceae;g__Trichodesmium;s__
TOPAZ_SPD3_P001		308	34214	1.785007	80.67	2.36	100	d__Bacteria;p__Cyanobacteria;c__Cyanobacteriia;o__PCC-6307;f__Cyanobiaceae;g__Synechococcus_C;s__Synechococcus_C sp002687115	GCA_002687115.1
TOPAZ_NAX1_P036	NR	267	214948	6.687661	80.66	3.46	0	d__Bacteria;p__Myxococcota;c__Bradimonadia;o__UBA7976;f__;g__;s__
TOPAZ_IOM1_P024		469	51515	3.928527	80.64	3.66	0	d__Bacteria;p__Proteobacteria;c__Gammaproteobacteria;o__UBA10353;f__LS-SOB;g__UBA9619;s__UBA9619 sp002718155	GCA_002718155.1
TOPAZ_IOS2_P002		982	47293	7.958955	80.58	1.44	0	d__Bacteria;p__Myxococcota;c__UBA796;o__UBA796;f__GCA-2862545;g__;s__
TOPAZ_SPS1_P504		551	29538	3.326682	80.58	3.22	5	d__Bacteria;p__Proteobacteria;c__Alphaproteobacteria;o__Caulobacterales;f__Hyphomonadaceae;g__Hirschia;s__
TOPAZ_SAM1_P025	NR	761	34139	4.546468	80.55	4.32	70	d__Bacteria;p__Myxococcota_A;c__UBA9160;o__UBA9160;f__SMWR01;g__;s__
TOPAZ_IOM1_P134	NR	317	27073	2.284287	80.53	2.31	100	d__Bacteria;p__SAR324;c__SAR324;o__SAR324;f__NAC60-12;g__UBA8110;s__UBA8110 sp002726945	GCA_002726945.1
TOPAZ_NAM1_P118	NR	665	34153	4.292701	80.51	0.1	0	d__Bacteria;p__Planctomycetota;c__Planctomycetes;o__Pirellulales;f__Pirellulaceae;g__;s__
TOPAZ_NPM1_P154	NR	339	35553	3.024816	80.5	0.66	20	d__Bacteria;p__Proteobacteria;c__Gammaproteobacteria;o__Pseudomonadales;f__Pseudohongiellaceae;g__UBA9145;s__UBA9145 sp002730035	GCA_002730035.1
TOPAZ_SPS1_P307		520	33827	2.91679	80.49	3.25	60	d__Bacteria;p__Proteobacteria;c__Alphaproteobacteria;o__Rhodobacterales;f__Rhodobacteraceae;g__Sulfitobacter;s__Sulfitobacter pontiacus	GCF_900106935.1
TOPAZ_SPD1_P094	NR	59	248465	1.252253	80.46	0.03	100	d__Bacteria;p__Proteobacteria;c__Gammaproteobacteria;o__UBA6186;f__UBA6186;g__;s__
TOPAZ_IOD1_P023		562	27764	3.109657	80.45	2.23	0	d__Bacteria;p__Bdellovibrionota;c__Bdellovibrionia;o__Bdellovibrionales;f__UBA840;g__UBA6502;s__UBA6502 sp002436415	GCA_002436415.1
TOPAZ_NAM1_P105		383	38312	3.160898	80.43	2.67	14.29	d__Bacteria;p__Bacteroidota;c__Bacteroidia;o__Flavobacteriales;f__Flavobacteriaceae;g__Winogradskyella;s__
TOPAZ_SPS1_P242	NR	385	45454	2.819072	80.39	1.97	100	d__Bacteria;p__Verrucomicrobiota;c__Verrucomicrobiae;o__Verrucomicrobiales;f__Akkermansiaceae;g__Roseibacillus;s__Roseibacillus sp002709915	GCA_002709915.1
TOPAZ_MSD1_P225	NR	124	71168	1.299469	80.35	0.88	66.67	d__Bacteria;p__Proteobacteria;c__Alphaproteobacteria;o__Rhizobiales_B;f__TMED25;g__MED-G09;s__MED-G09 sp002704345	GCA_002704345.1
TOPAZ_SPD1_P112		140	31708	0.868003	80.34	0	0	d__Bacteria;p__Fusobacteriota;c__Fusobacteriia;o__Bac17;f__UBA816;g__UBA816;s__UBA816 sp002313635	GCA_002313635.1
TOPAZ_SPS1_P294		495	28702	2.783435	80.34	1.02	50	d__Bacteria;p__Verrucomicrobiota;c__Verrucomicrobiae;o__Verrucomicrobiales;f__Akkermansiaceae;g__Roseibacillus;s__Roseibacillus sp002723015	GCA_002723015.1
TOPAZ_NPM1_P043	NR	310	30413	2.262154	80.33	4.2	75	d__Bacteria;p__SAR324;c__SAR324;o__SAR324;f__NAC60-12;g__UBA8110;s__UBA8110 sp002726945	GCA_002726945.1
TOPAZ_MSD1_P010	NR	197	30249	1.320941	80.28	4.5	80	d__Bacteria;p__Verrucomicrobiota;c__Verrucomicrobiae;o__Opitutales;f__Puniceicoccaceae;g__BACL24;s__BACL24 sp003331195	GCA_003331195.1
TOPAZ_SPX1_P023	NR	92	62737	1.278338	80.27	0	0	d__Archaea;p__Thermoplasmatota;c__Poseidoniia;o__Poseidoniales;f__Thalassarchaeaceae;g__Thalassarchaeum;s__Thalassarchaeum sp002714745	GCA_002714745.1
TOPAZ_IOS1_P023	NR	306	45004	2.072966	80.27	2.22	85.71	d__Bacteria;p__Bacteroidota;c__Bacteroidia;o__Flavobacteriales;f__UA16;g__UBA8752;s__
TOPAZ_SAD1_P061	NR	241	35169	1.755191	80.24	2.16	84.62	d__Bacteria;p__Proteobacteria;c__Gammaproteobacteria;o__Pseudomonadales;f__Nitrincolaceae;g__;s__
TOPAZ_MSS1_P123		328	34116	2.177523	80.23	1.36	40	d__Bacteria;p__Proteobacteria;c__Gammaproteobacteria;o__Pseudomonadales;f__Moraxellaceae;g__Psychrobacter;s__Psychrobacter sp000511655	GCF_000511655.1
TOPAZ_SPS1_P623	NR	573	42507	3.613678	80.17	0.1	0	d__Bacteria;p__Bacteroidota;c__Bacteroidia;o__Cytophagales;f__Cyclobacteriaceae;g__Fabibacter;s__Fabibacter sp002296035	GCA_002296035.1
TOPAZ_NPD1_P012		402	43315	2.555051	80.17	2.51	9.09	d__Bacteria;p__Proteobacteria;c__Alphaproteobacteria;o__Caulobacterales;f__Maricaulaceae;g__Oceanicaulis;s__Oceanicaulis sp000152745	GCF_000152745.1
TOPAZ_NAX1_P012	NR	260	52892	1.922611	80.15	1.25	40	d__Bacteria;p__Proteobacteria;c__Alphaproteobacteria;o__Rhodobacterales;f__Rhodobacteraceae;g__MED-G52;s__MED-G52 sp002457115	GCA_002457115.1
TOPAZ_NAX1_P003	NR	93	95206	1.623242	80.13	0.89	20	d__Bacteria;p__Bacteroidota;c__Bacteroidia;o__Flavobacteriales;f__Flavobacteriaceae;g__UBA3537;s__UBA3537 sp002698705	GCA_002698705.1
TOPAZ_NPS1_P127	NR	223	42511	1.4934	80.12	1.39	25	d__Bacteria;p__Bacteroidota;c__Bacteroidia;o__Flavobacteriales;f__Schleiferiaceae;g__UBA10364;s__UBA10364 sp003455605	GCA_003455605.1
TOPAZ_SPS1_P051		170	50770	1.82703	80.12	1.79	50	d__Archaea;p__Thermoplasmatota;c__Poseidoniia;o__Poseidoniales;f__Poseidoniaceae;g__MGIIa-L1;s__
TOPAZ_SPS1_P187	NR	358	26422	2.050939	80.1	1.68	40	d__Bacteria;p__Proteobacteria;c__Gammaproteobacteria;o__Pseudomonadales;f__HTCC2089;g__UBA4421;s__UBA4421 sp002470275	GCA_002470275.1
TOPAZ_SPS2_P060	NR	437	25256	2.626165	80.1	1.81	14.29	d__Bacteria;p__Bacteroidota;c__Bacteroidia;o__Flavobacteriales;f__Flavobacteriaceae;g__Dokdonia;s__Dokdonia sp002712765	GCA_002712765.1
TOPAZ_SPS1_P482	NR	469	21612	2.727138	80.06	0.68	50	d__Bacteria;p__Verrucomicrobiota;c__Verrucomicrobiae;o__Verrucomicrobiales;f__Akkermansiaceae;g__Roseibacillus;s__Roseibacillus sp002723015	GCA_002723015.1
TOPAZ_SAD4_P001	NR	500	27629	2.848239	80.06	1.97	27.78	d__Bacteria;p__Proteobacteria;c__Gammaproteobacteria;o__Enterobacterales;f__Alteromonadaceae;g__Colwellia_A;s__
TOPAZ_IOM1_P086	NR	250	57230	2.506079	80.06	3.36	25	d__Bacteria;p__Marinisomatota;c__Marinisomatia;o__Marinisomatales;f__UBA1611;g__UBA2134;s__UBA2134 sp002471805	GCA_002471805.1
TOPAZ_IOM1_P132	NR	1047	36685	6.81412	80.04	0.75	0	d__Bacteria;p__Myxococcota;c__UBA796;o__UBA796;f__;g__;s__
TOPAZ_SPD1_P069	NR	533	32068	3.244454	80.04	4.69	76.19	d__Bacteria;p__Proteobacteria;c__Gammaproteobacteria;o__Pseudomonadales;f__Oleiphilaceae;g__Marinobacter;s__Marinobacter flavimaris	GCF_002933295.1
TOPAZ_IOS1_P049	NR	477	47363	2.625199	80.03	3.41	68.75	d__Bacteria;p__Proteobacteria;c__Gammaproteobacteria;o__Pseudomonadales;f__Halomonadaceae;g__Halomonas;s__Halomonas meridiana	GCF_900129255.1
TOPAZ_NAM1_P139	NR	241	33959	1.756237	80.03	3.57	38.46	d__Bacteria;p__Proteobacteria;c__Alphaproteobacteria;o__Micavibrionales;f__Micavibrionaceae;g__UBA1664;s__UBA1664 sp002320485	GCA_002320485.1
TOPAZ_MSD1_P028	NR	473	46174	3.280244	80	2.84	66.67	d__Bacteria;p__Planctomycetota;c__Phycisphaerae;o__Phycisphaerales;f__SM1A02;g__GCA-002862325;s__GCA-002862325 sp002685335	GCA_002685335.1
TOPAZ_SAM1_P004	NR	198	54066	1.614027	79.99	1.3	50	d__Bacteria;p__Proteobacteria;c__Alphaproteobacteria;o__Micavibrionales;f__Micavibrionaceae;g__UBA9664;s__UBA9664 sp002710775	GCA_002710775.1
TOPAZ_IOM1_P062	NR	1030	40315	7.794108	79.99	2.3	0	d__Bacteria;p__Planctomycetota;c__Planctomycetes;o__Pirellulales;f__PALSA-1355;g__;s__
TOPAZ_SPS4_P128		296	28883	1.871912	79.97	1.8	87.5	d__Bacteria;p__Cyanobacteria;c__Cyanobacteriia;o__PCC-6307;f__Cyanobiaceae;g__Synechococcus_C;s__Synechococcus_C sp002687115	GCA_002687115.1
TOPAZ_SPS1_P218		387	33601	2.341269	79.96	2.85	41.67	d__Bacteria;p__Actinobacteriota;c__Actinomycetia;o__Actinomycetales;f__Micrococcaceae;g__Kocuria;s__Kocuria marina_A	GCF_000786655.1
TOPAZ_SAS1_P084	NR	582	35548	3.893545	79.95	3.76	50	d__Bacteria;p__Planctomycetota;c__UBA1135;o__UBA1135;f__GCA-002686595;g__GCA-2862085;s__
TOPAZ_SAD1_P108	NR	561	91641	5.168471	79.93	1.73	66.67	d__Bacteria;p__Myxococcota;c__UBA796;o__UBA796;f__UBA796;g__;s__
TOPAZ_MSD1_P026		264	26300	1.513283	79.91	1.31	85.71	d__Bacteria;p__Proteobacteria;c__Alphaproteobacteria;o__Puniceispirillales;f__Puniceispirillaceae;g__;s__
TOPAZ_IOS4_P006	NR	100	46720	0.839667	79.89	0	0	d__Bacteria;p__Bacteroidota;c__Bacteroidia;o__Cytophagales;f__Amoebophilaceae;g__UBA8403;s__
TOPAZ_NAS1_P059	NR	437	35140	2.59001	79.89	2.05	77.78	d__Bacteria;p__Proteobacteria;c__Gammaproteobacteria;o__Pseudomonadales;f__Halomonadaceae;g__Halomonas;s__Halomonas meridiana	GCF_900129255.1
TOPAZ_SPM1_P050	NR	208	22041	1.103341	79.87	1.61	100	d__Bacteria;p__Proteobacteria;c__Alphaproteobacteria;o__UBA8558;f__UBA8558;g__UBA8558;s__UBA8558 sp002712065	GCA_002712065.1
TOPAZ_SPM1_P075		594	61567	3.675784	79.82	4.01	21.43	d__Bacteria;p__Bacteroidota;c__Bacteroidia;o__Cytophagales;f__Cyclobacteriaceae;g__Algoriphagus;s__Algoriphagus ornithinivorans	GCF_900115305.1
TOPAZ_NPS1_P028	NR	230	43661	1.747663	79.81	0.4	100	d__Archaea;p__Thermoplasmatota;c__Poseidoniia;o__Poseidoniales;f__Thalassarchaeaceae;g__MGIIb-N2;s__MGIIb-N2 sp002697105	GCA_002697105.1
TOPAZ_NAD1_P032	NR	242	29199	1.630913	79.72	2.14	66.67	d__Bacteria;p__Actinobacteriota;c__Acidimicrobiia;o__Acidimicrobiales;f__MedAcidi-G1;g__MedAcidi-G1;s__MedAcidi-G1 sp002713545	GCA_002713545.1
TOPAZ_MSD1_P125	NR	315	29551	1.76623	79.7	4.84	69.23	d__Bacteria;p__Bacteroidota;c__Bacteroidia;o__Chitinophagales;f__UBA8649;g__UBA8649;s__
TOPAZ_NAD1_P045		580	28046	2.936803	79.67	1.72	25	d__Bacteria;p__Bacteroidota;c__Bacteroidia;o__Flavobacteriales;f__Flavobacteriaceae;g__Zunongwangia;s__Zunongwangia profunda	GCF_000023465.1
TOPAZ_NAS1_P074	NR	193	137195	3.168696	79.66	2.59	0	d__Bacteria;p__Proteobacteria;c__Alphaproteobacteria;o__Caulobacterales;f__Hyphomonadaceae;g__Hyphomonas;s__
TOPAZ_NAM1_P041	NR	567	31868	3.71036	79.65	2.05	65	d__Bacteria;p__Proteobacteria;c__Gammaproteobacteria;o__Enterobacterales;f__Alteromonadaceae;g__Pseudoalteromonas;s__Pseudoalteromonas distincta	GCF_000814675.1
TOPAZ_IOD3_P001		101	67858	1.409628	79.6	4.25	22.22	d__Archaea;p__Thermoplasmatota;c__Poseidoniia;o__Poseidoniales;f__Thalassarchaeaceae;g__Thalassarchaeum;s__Thalassarchaeum sp002501885	GCA_002501885.1
TOPAZ_SPS4_P131	NR	266	22676	1.691404	79.59	1.9	75	d__Bacteria;p__Cyanobacteria;c__Cyanobacteriia;o__PCC-6307;f__Cyanobiaceae;g__Synechococcus_C;s__
TOPAZ_SPS1_P551		847	93063	5.494689	79.59	4.48	79.31	d__Bacteria;p__Actinobacteriota;c__Actinomycetia;o__Mycobacteriales;f__Mycobacteriaceae;g__Mycobacterium;s__
TOPAZ_MSD1_P078	NR	272	25440	1.498989	79.59	4.92	22.22	d__Bacteria;p__Bacteroidota;c__Bacteroidia;o__Flavobacteriales;f__Schleiferiaceae;g__TMED14;s__TMED14 sp002167805	GCA_002167805.1
TOPAZ_IOS1_P118	NR	497	20145	2.724064	79.58	0.49	0	d__Bacteria;p__Proteobacteria;c__Gammaproteobacteria;o__Pseudomonadales;f__Porticoccaceae;g__BRH-c0;s__BRH-c0 sp002702725	GCA_002702725.1
TOPAZ_SOD1_P001	NR	147	60074	1.843204	79.57	0.11	100	d__Bacteria;p__Bacteroidota;c__Bacteroidia;o__Flavobacteriales;f__UBA7430;g__UBA6772;s__UBA6772 sp002453265	GCA_002453265.1
TOPAZ_RSS1_P001		646	47278	4.15664	79.57	2.36	27.78	d__Bacteria;p__Proteobacteria;c__Alphaproteobacteria;o__Sphingomonadales;f__Sphingomonadaceae;g__Novosphingobium;s__
TOPAZ_IOD1_P075	NR	320	25122	1.646432	79.54	3.25	12.5	d__Bacteria;p__Proteobacteria;c__Alphaproteobacteria;o__Parvibaculales;f__RS24;g__Micropelagos;s__Micropelagos thuwalensis	GCF_000469155.1
TOPAZ_MSS4_P010		102	26881	0.83789	79.52	0.55	0	d__Bacteria;p__Bacteroidota;c__Bacteroidia;o__Cytophagales;f__Amoebophilaceae;g__UBA8403;s__
TOPAZ_SPS1_P058		429	45996	3.177138	79.51	3.09	62.5	d__Bacteria;p__Proteobacteria;c__Gammaproteobacteria;o__Pseudomonadales;f__Pseudohongiellaceae;g__UBA9145;s__UBA9145 sp002684935	GCA_002684935.1
TOPAZ_SPS2_P012		497	21868	2.728277	79.5	4.08	73.33	d__Bacteria;p__Proteobacteria;c__Gammaproteobacteria;o__Pseudomonadales;f__Alcanivoracaceae;g__Alcanivorax;s__Alcanivorax sp002354605	GCF_900182625.1
TOPAZ_SPS4_P104	NR	197	31156	1.636362	79.48	1.32	25	d__Bacteria;p__Proteobacteria;c__Alphaproteobacteria;o__Micavibrionales;f__Micavibrionaceae;g__UBA1664;s__
TOPAZ_SPS4_P116	NR	509	26652	2.515336	79.46	1.35	0	d__Bacteria;p__Proteobacteria;c__Gammaproteobacteria;o__Pseudomonadales;f__Halomonadaceae;g__Cobetia;s__Cobetia amphilecti	GCF_000754225.1
TOPAZ_IOD1_P054		440	25682	2.239293	79.46	2.4	66.67	d__Bacteria;p__Planctomycetota;c__Planctomycetes;o__Pirellulales;f__UBA1268;g__UBA1268;s__
TOPAZ_MSD1_P082	NR	247	42582	2.379948	79.44	1.08	0	d__Bacteria;p__Planctomycetota;c__UBA8108;o__UBA1146;f__UBA1146;g__UBA12191;s__
TOPAZ_NPD1_P090	NR	980	20784	4.608916	79.43	1.25	0	d__Bacteria;p__Planctomycetota;c__Planctomycetes;o__Pirellulales;f__Pirellulaceae;g__GCA-2723275;s__GCA-2723275 sp002723275	GCA_002723275.1
TOPAZ_SPS4_P012	NR	481	31588	2.829635	79.42	0.19	100	d__Bacteria;p__Proteobacteria;c__Alphaproteobacteria;o__Rhizobiales;f__Rhizobiaceae;g__;s__
TOPAZ_SPM1_P022		370	34254	2.570007	79.42	2	33.33	d__Bacteria;p__Proteobacteria;c__Alphaproteobacteria;o__Caulobacterales;f__Maricaulaceae;g__Oceanicaulis;s__Oceanicaulis sp000152745	GCF_000152745.1
TOPAZ_MSD1_P222	NR	554	44988	3.602082	79.37	0	0	d__Bacteria;p__Planctomycetota;c__Planctomycetes;o__Pirellulales;f__Pirellulaceae;g__Mariniblastus;s__
TOPAZ_IOM1_P096	NR	700	47943	5.255377	79.36	2.07	0	d__Bacteria;p__Chloroflexota;c__UBA2235;o__UBA12225;f__;g__;s__
TOPAZ_SAD1_P068	NR	968	65450	5.112843	79.36	4.99	51.52	d__Bacteria;p__Actinobacteriota;c__Actinomycetia;o__Mycobacteriales;f__Mycobacteriaceae;g__Mycobacterium;s__
TOPAZ_MSS1_P167	NR	436	21498	2.528229	79.33	2.51	100	d__Bacteria;p__Proteobacteria;c__Alphaproteobacteria;o__Thalassobaculales;f__TMED26;g__TMED26;s__TMED26 sp002694075	GCA_002694075.1
TOPAZ_NAS1_P125	NR	143	103546	3.192279	79.31	1.72	0	d__Bacteria;p__Proteobacteria;c__Gammaproteobacteria;o__Thiohalobacterales;f__Thiohalobacteraceae;g__Thiohalobacter;s__Thiohalobacter sp002699185	GCA_002699185.1
TOPAZ_MSD3_P002		256	27019	1.543295	79.29	0.54	50	d__Bacteria;p__Actinobacteriota;c__Actinomycetia;o__Nanopelagicales;f__S36-B12;g__S36-B12;s__S36-B12 sp002729215	GCA_002729215.1
TOPAZ_NPM1_P041	NR	120	30808	0.998238	79.28	0.8	100	d__Archaea;p__Thermoplasmatota;c__Poseidoniia;o__MGIII;f__CG-Epi1;g__UBA8886;s__UBA8886 sp002731905	GCA_002731905.1
TOPAZ_MSS1_P111	NR	138	74967	1.801338	79.27	0.16	100	d__Archaea;p__Thermoplasmatota;c__Poseidoniia;o__Poseidoniales;f__Poseidoniaceae;g__MGIIa-L1;s__
TOPAZ_NAS4_P004		103	32906	0.809681	79.26	0.87	100	d__Bacteria;p__Bacteroidota;c__Bacteroidia;o__Cytophagales;f__Amoebophilaceae;g__UBA8403;s__
TOPAZ_NAS1_P177	NR	604	38196	4.280226	79.22	1.73	0	d__Bacteria;p__Myxococcota_A;c__UBA9160;o__UBA9160;f__UBA4427;g__MED660;s__
TOPAZ_SPS1_P288	NR	419	28411	2.351267	79.18	0.54	0	d__Bacteria;p__Bacteroidota;c__Bacteroidia;o__Flavobacteriales;f__UA16;g__;s__
TOPAZ_SPS1_P352	NR	172	67156	1.939352	79.15	2.26	100	d__Bacteria;p__Bacteroidota;c__Bacteroidia;o__Flavobacteriales;f__UA16;g__UBA8752;s__
TOPAZ_NPM1_P040	NR	93	86593	0.942466	79.15	2.9	20	d__Bacteria;p__Patescibacteria;c__Saccharimonadia;o__Saccharimonadales;f__Saccharimonadaceae;g__UBA1547;s__UBA1547 sp002381485	GCA_002381485.1
TOPAZ_NPD1_P093		617	59138	3.758991	79.13	0.52	33.33	d__Bacteria;p__Verrucomicrobiota;c__Verrucomicrobiae;o__Verrucomicrobiales;f__Akkermansiaceae;g__Roseibacillus;s__
TOPAZ_SPS4_P028		689	27451	3.628453	79.13	2.98	35.71	d__Bacteria;p__Proteobacteria;c__Gammaproteobacteria;o__Pseudomonadales;f__Halomonadaceae;g__Halomonas;s__Halomonas sp003045775	GCF_003045775.1
TOPAZ_NAX1_P033		61	88238	0.771195	79.12	1.1	0	d__Bacteria;p__Proteobacteria;c__Alphaproteobacteria;o__Rickettsiales;f__Midichloriaceae;g__Marinoinvertebrata;s__
TOPAZ_SAS1_P030	NR	253	34239	1.77341	79.08	1.63	37.5	d__Bacteria;p__Proteobacteria;c__Alphaproteobacteria;o__Rhodobacterales;f__Rhodobacteraceae;g__Amylibacter;s__
TOPAZ_SPS1_P554	NR	1240	38161	8.426456	79.06	2.58	36.36	d__Bacteria;p__Myxococcota;c__UBA796;o__UBA796;f__UBA796;g__;s__
TOPAZ_SAD1_P048	NR	255	23666	1.446753	79.05	2.77	42.86	d__Bacteria;p__Verrucomicrobiota_A;c__Chlamydiia;o__Parachlamydiales;f__Parachlamydiaceae;g__;s__
TOPAZ_MSS1_P097		456	37566	3.395999	79.03	0.41	0	d__Bacteria;p__Planctomycetota;c__Phycisphaerae;o__Phycisphaerales;f__SM1A02;g__UBA1926;s__UBA1926 sp002337215	GCA_002337215.1
TOPAZ_SPS1_P282		366	40880	2.762072	79.01	3.41	0	d__Bacteria;p__Planctomycetota;c__Phycisphaerae;o__Phycisphaerales;f__SM1A02;g__;s__
TOPAZ_SPS1_P369		899	41361	5.924802	79	3.67	45.45	d__Bacteria;p__Myxococcota;c__UBA796;o__UBA796;f__UBA796;g__GCA-2683315;s__
TOPAZ_SPS1_P499		214	50669	1.948758	78.99	3.79	57.14	d__Archaea;p__Thermoplasmatota;c__Poseidoniia;o__Poseidoniales;f__Poseidoniaceae;g__MGIIa-L3;s__
TOPAZ_SAS1_P135	NR	108	85798	2.14211	78.97	0	0	d__Bacteria;p__Proteobacteria;c__Gammaproteobacteria;o__Pseudomonadales;f__Porticoccaceae;g__HTCC2207;s__HTCC2207 sp002378645	GCA_002378645.1
TOPAZ_IOZ1_P019	NR	258	40050	2.002217	78.94	1.49	80	d__Bacteria;p__Actinobacteriota;c__Actinomycetia;o__Actinomycetales;f__Microbacteriaceae;g__Yonghaparkia;s__Yonghaparkia sp002729155	GCA_002729155.1
TOPAZ_NPD1_P062		531	21934	2.740265	78.94	3.22	63.16	d__Bacteria;p__Verrucomicrobiota;c__Verrucomicrobiae;o__Verrucomicrobiales;f__Akkermansiaceae;g__Roseibacillus;s__Roseibacillus sp002715825	GCA_002715825.1
TOPAZ_NAS4_P006	NR	356	20261	1.778444	78.92	4.05	71.43	d__Bacteria;p__Verrucomicrobiota;c__Verrucomicrobiae;o__Opitutales;f__UBA4506;g__;s__
TOPAZ_SPS1_P513		356	22585	2.07464	78.91	2.94	50	d__Bacteria;p__Proteobacteria;c__Gammaproteobacteria;o__Pseudomonadales;f__HTCC2089;g__UBA4421;s__UBA4421 sp002470275	GCA_002470275.1
TOPAZ_SPD1_P171	NR	1066	26314	5.680005	78.9	1.21	0	d__Bacteria;p__Planctomycetota;c__Planctomycetes;o__Planctomycetales;f__Planctomycetaceae;g__Gimesia;s__Gimesia sp002724985	GCA_002724985.1
TOPAZ_SPD1_P283	NR	480	44370	2.744474	78.88	1.14	26.67	d__Bacteria;p__Proteobacteria;c__Gammaproteobacteria;o__Pseudomonadales;f__Spongiibacteraceae;g__Spongiibacter;s__Spongiibacter tropicus	GCF_000420325.1
TOPAZ_RSD1_P002	NR	161	80859	1.761732	78.87	0.43	0	d__Bacteria;p__Actinobacteriota;c__Acidimicrobiia;o__Acidimicrobiales;f__MedAcidi-G1;g__MedAcidi-G1;s__MedAcidi-G1 sp002294285	GCA_002294285.1
TOPAZ_SPS1_P627	NR	506	44315	2.769043	78.86	3.23	44.44	d__Bacteria;p__Proteobacteria;c__Gammaproteobacteria;o__Pseudomonadales;f__Alcanivoracaceae;g__Alcanivorax;s__Alcanivorax sp002354605	GCF_900182625.1
TOPAZ_SPD1_P076	NR	685	44483	4.123717	78.85	1.45	33.33	d__Bacteria;p__Myxococcota;c__UBA9042;o__PHBI01;f__;g__;s__
TOPAZ_SPD1_P072		68	169141	1.469724	78.83	2.59	0	d__Bacteria;p__Proteobacteria;c__Gammaproteobacteria;o__UBA11654;f__UBA11654;g__UBA11654;s__UBA11654 sp002717445	GCA_002717445.1
TOPAZ_NPD1_P003		627	41640	4.601566	78.82	2.85	27.78	d__Bacteria;p__Proteobacteria;c__Alphaproteobacteria;o__Rhodobacterales;f__Rhodobacteraceae;g__Marinibacterium;s__Marinibacterium sp002709405	GCA_002709405.1
TOPAZ_IOZ1_P029	NR	375	74203	3.322735	78.8	4.06	31.58	d__Bacteria;p__Proteobacteria;c__Alphaproteobacteria;o__Rhodobacterales;f__Rhodobacteraceae;g__Ruegeria;s__
TOPAZ_IOZ1_P004	NR	513	74691	3.351283	78.8	4.34	36	d__Bacteria;p__Bacteroidota;c__Bacteroidia;o__Flavobacteriales;f__Flavobacteriaceae;g__Winogradskyella;s__Winogradskyella sp002722255	GCA_002722255.1
TOPAZ_SPS4_P113	NR	380	59425	3.530335	78.79	3.45	50	d__Bacteria;p__Proteobacteria;c__Gammaproteobacteria;o__Pseudomonadales;f__Halomonadaceae;g__Halomonas;s__
TOPAZ_NAX1_P007	NR	483	28488	2.929766	78.75	3.58	80	d__Bacteria;p__Planctomycetota;c__Phycisphaerae;o__Phycisphaerales;f__SM1A02;g__;s__
TOPAZ_SPD1_P313		54	259521	1.25416	78.74	0.29	0	d__Bacteria;p__Proteobacteria;c__Gammaproteobacteria;o__UBA6186;f__UBA6186;g__;s__
TOPAZ_MSS1_P082	NR	429	28891	2.422321	78.74	1.37	75	d__Bacteria;p__Proteobacteria;c__Gammaproteobacteria;o__Pseudomonadales;f__Halomonadaceae;g__Halomonas;s__Halomonas meridiana	GCF_900129255.1
TOPAZ_NPS1_P022	NR	218	41306	1.84047	78.73	0.8	0	d__Archaea;p__Thermoplasmatota;c__Poseidoniia;o__Poseidoniales;f__Poseidoniaceae;g__MGIIa-L3;s__MGIIa-L3 sp002731395	GCA_002731395.1
TOPAZ_NPS1_P065		583	33796	3.526258	78.71	0	0	d__Bacteria;p__Verrucomicrobiota;c__Verrucomicrobiae;o__Verrucomicrobiales;f__Akkermansiaceae;g__Roseibacillus;s__
TOPAZ_MSS3_P006		219	21527	1.069881	78.69	0.68	0	d__Bacteria;p__Verrucomicrobiota;c__Verrucomicrobiae;o__Opitutales;f__Puniceicoccaceae;g__GCA-2690565;s__
TOPAZ_MSD4_P004		538	25045	2.687289	78.67	3.36	62.5	d__Bacteria;p__Proteobacteria;c__Gammaproteobacteria;o__Pseudomonadales;f__Halomonadaceae;g__Cobetia;s__Cobetia amphilecti	GCF_000754225.1
TOPAZ_SPS1_P547	NR	328	29215	1.835434	78.64	0.08	100	d__Bacteria;p__Actinobacteriota;c__Actinomycetia;o__Actinomycetales;f__Dermatophilaceae;g__Kytococcus;s__Kytococcus sedentarius	GCF_000023925.1
TOPAZ_NPD1_P064	NR	307	42199	2.011638	78.63	2.14	33.33	d__Bacteria;p__Actinobacteriota;c__Acidimicrobiia;o__Acidimicrobiales;f__TK06;g__MedAcidi-G3;s__MedAcidi-G3 sp002722565	GCA_002722565.1
TOPAZ_NAM1_P083		585	31975	3.443409	78.6	0	0	d__Bacteria;p__Planctomycetota;c__Phycisphaerae;o__Phycisphaerales;f__Phycisphaeraceae;g__;s__
TOPAZ_MSS4_P006	NR	871	20920	4.607201	78.6	1.6	12.5	d__Bacteria;p__Cyanobacteria;c__Cyanobacteriia;o__Cyanobacteriales;f__Phormidiaceae;g__Trichodesmium;s__
TOPAZ_NAS1_P104		291	26993	1.830632	78.59	0.91	50	d__Bacteria;p__Cyanobacteria;c__Cyanobacteriia;o__PCC-6307;f__Cyanobiaceae;g__Synechococcus_C;s__Synechococcus_C sp003210755	GCA_003210755.1
TOPAZ_SPX1_P016	NR	444	36609	2.922215	78.58	2.28	11.11	d__Bacteria;p__Verrucomicrobiota;c__Verrucomicrobiae;o__Verrucomicrobiales;f__DEV007;g__EC70;s__EC70 sp002708885	GCA_002708885.1
TOPAZ_NPD1_P110	NR	670	59173	3.854083	78.58	3.23	61.11	d__Bacteria;p__Proteobacteria;c__Alphaproteobacteria;o__Rhizobiales;f__Rhizobiaceae;g__Pseudohoeflea;s__Pseudohoeflea sp002707605	GCA_002707605.1
TOPAZ_SPS4_P025	NR	414	22827	2.288584	78.57	4.84	7.69	d__Bacteria;p__Proteobacteria;c__Alphaproteobacteria;o__Puniceispirillales;f__Puniceispirillaceae;g__UBA8309;s__UBA8309 sp001627655	GCA_001627655.1
TOPAZ_MSS1_P084		227	35567	1.775388	78.55	1.63	66.67	d__Bacteria;p__Cyanobacteria;c__Cyanobacteriia;o__PCC-6307;f__Cyanobiaceae;g__RCC307;s__RCC307 sp002168155	GCA_002168155.1
TOPAZ_IOD3_P005	NR	639	46606	4.101339	78.53	4.39	62.96	d__Bacteria;p__Proteobacteria;c__Gammaproteobacteria;o__Enterobacterales;f__Alteromonadaceae;g__Alteromonas;s__Alteromonas macleodii	GCF_000172635.2
TOPAZ_NPS1_P081	NR	318	33605	1.851298	78.47	1.09	33.33	d__Bacteria;p__Proteobacteria;c__Alphaproteobacteria;o__Defluviicoccales;f__UBA2964;g__GCA-2709075;s__
TOPAZ_NAS2_P006	NR	338	25082	1.827072	78.44	1.38	66.67	d__Bacteria;p__Actinobacteriota;c__Actinomycetia;o__Propionibacteriales;f__Propionibacteriaceae;g__Cutibacterium;s__Cutibacterium acnes	GCF_003030305.1
TOPAZ_SPM1_P035		644	35022	3.932947	78.43	1.26	100	d__Bacteria;p__SAR324;c__SAR324;o__SAR324;f__NAC60-12;g__UBA1014;s__UBA1014 sp002683785	GCA_002683785.1
TOPAZ_NPD1_P113		1069	46836	8.158628	78.41	3.5	20	d__Bacteria;p__Proteobacteria;c__Gammaproteobacteria;o__Burkholderiales;f__Burkholderiaceae;g__Variovorax;s__Variovorax sp900115375	GCF_900115375.1
TOPAZ_IOS4_P010	NR	246	32420	1.494051	78.37	2.16	0	d__Bacteria;p__Verrucomicrobiota;c__Verrucomicrobiae;o__Opitutales;f__UBA4506;g__;s__
TOPAZ_IOS3_P004	NR	679	22878	3.765748	78.37	3.96	75	d__Bacteria;p__Proteobacteria;c__Gammaproteobacteria;o__Enterobacterales;f__Alteromonadaceae;g__Pseudoalteromonas;s__Pseudoalteromonas arabiensis	GCF_001550155.1
TOPAZ_NAS1_P192	NR	357	36288	1.849211	78.34	4.99	42.86	d__Bacteria;p__Actinobacteriota;c__Acidimicrobiia;o__Acidimicrobiales;f__TK06;g__UBA6944;s__UBA6944 sp002296525	GCA_002296525.1
TOPAZ_NAM1_P022	NR	341	32565	2.34627	78.32	4.61	16.67	d__Bacteria;p__Proteobacteria;c__Alphaproteobacteria;o__Sphingomonadales;f__Sphingomonadaceae;g__Erythrobacter_A;s__Erythrobacter_A citreus	GCF_001235865.1
TOPAZ_NAX1_P026	NR	627	19350	3.477317	78.29	1.18	0	d__Bacteria;p__Planctomycetota;c__Planctomycetes;o__Pirellulales;f__Pirellulaceae;g__UBA721;s__UBA721 sp002705165	GCA_002705165.1
TOPAZ_SAD1_P024	NR	550	25238	3.151334	78.29	1.99	57.14	d__Bacteria;p__Actinobacteriota;c__Actinomycetia;o__Propionibacteriales;f__Nocardioidaceae;g__Nocardioides;s__
TOPAZ_MSD1_P008	NR	431	47834	3.163732	78.29	2.53	61.54	d__Bacteria;p__Proteobacteria;c__Gammaproteobacteria;o__Enterobacterales;f__Alteromonadaceae;g__Alteromonas;s__Alteromonas mediterranea	GCF_000020585.3
TOPAZ_SPS1_P155	NR	426	51306	2.729672	78.29	3.75	65	d__Bacteria;p__Proteobacteria;c__Alphaproteobacteria;o__Sphingomonadales;f__Sphingomonadaceae;g__Erythrobacter_A;s__Erythrobacter_A citreus	GCF_001235865.1
TOPAZ_IOD1_P015	NR	231	31237	1.368656	78.28	0.3	33.33	d__Bacteria;p__Marinisomatota;c__Marinisomatia;o__Marinisomatales;f__TCS55;g__TMED108;s__TMED108 sp002702225	GCA_002702225.1
TOPAZ_SPS1_P593	NR	295	28287	1.610023	78.28	2.37	16.67	d__Bacteria;p__Bacteroidota;c__Bacteroidia;o__Flavobacteriales;f__BACL11;g__GCA-002697625;s__
TOPAZ_MSS1_P031	NR	101	60265	1.334407	78.27	0.06	0	d__Archaea;p__Thermoplasmatota;c__Poseidoniia;o__Poseidoniales;f__Thalassarchaeaceae;g__MGIIb-O2;s__MGIIb-O2 sp002498985	GCA_002498985.1
TOPAZ_SPM1_P058	NR	375	54701	3.523783	78.24	1.72	100	d__Bacteria;p__Proteobacteria;c__Gammaproteobacteria;o__Pseudomonadales;f__Oleiphilaceae;g__Marinobacter;s__Marinobacter hydrocarbonoclasticus	GCF_000284615.1
TOPAZ_SPS3_P018	NR	248	17032	1.350866	78.24	1.87	90.91	d__Bacteria;p__Cyanobacteria;c__Cyanobacteriia;o__PCC-6307;f__Cyanobiaceae;g__;s__
TOPAZ_NPS1_P041	NR	127	68302	1.346265	78.22	3.87	33.33	d__Archaea;p__Thermoplasmatota;c__Poseidoniia;o__Poseidoniales;f__Thalassarchaeaceae;g__MGIIb-O5;s__MGIIb-O5 sp002730095	GCA_002730095.1
TOPAZ_SOS2_P001	NR	73	195575	2.009458	78.19	0.76	33.33	d__Bacteria;p__Bacteroidota;c__Bacteroidia;o__Flavobacteriales;f__Flavobacteriaceae;g__Polaribacter;s__
TOPAZ_NPM1_P157	NR	514	37754	3.468498	78.19	4.12	21.88	d__Bacteria;p__Proteobacteria;c__Alphaproteobacteria;o__Rhodobacterales;f__Rhodobacteraceae;g__Palleronia;s__
TOPAZ_NAS3_P001	NR	382	25166	2.013358	78.18	2.32	66.67	d__Bacteria;p__Bacteroidota;c__Bacteroidia;o__Flavobacteriales;f__Flavobacteriaceae;g__Marixanthomonas;s__
TOPAZ_SPD1_P222		423	71600	2.717579	78.16	4.07	52.94	d__Bacteria;p__Actinobacteriota;c__Actinomycetia;o__Actinomycetales;f__Microbacteriaceae;g__Microbacterium;s__Microbacterium sp900098805	GCF_900098805.1
TOPAZ_SPS1_P598		440	68691	2.558981	78.07	4.35	60	d__Bacteria;p__Proteobacteria;c__Alphaproteobacteria;o__Sphingomonadales;f__Sphingomonadaceae;g__Erythrobacter_A;s__Erythrobacter_A citreus	GCF_001235865.1
TOPAZ_SPS1_P489	NR	578	121924	3.743738	78.07	4.39	68.97	d__Bacteria;p__Proteobacteria;c__Gammaproteobacteria;o__Enterobacterales;f__Alteromonadaceae;g__Alteromonas_A;s__Alteromonas_A sp002335925	GCA_002339125.1
TOPAZ_MSD1_P075	NR	488	30997	2.824936	78.06	1.59	33.33	d__Bacteria;p__Verrucomicrobiota;c__Verrucomicrobiae;o__Verrucomicrobiales;f__DEV007;g__EC70;s__EC70 sp004211885	GCA_004211885.1
TOPAZ_IOS1_P092	NR	738	59069	4.10571	78	2.16	62.5	d__Bacteria;p__Proteobacteria;c__Alphaproteobacteria;o__Rhodospirillales;f__Thalassospiraceae;g__Thalassospira;s__Thalassospira xiamenensis	GCF_000300235.2
TOPAZ_SAM1_P044	NR	1019	36300	5.511043	77.98	3.66	40	d__Bacteria;p__Planctomycetota;c__Planctomycetes;o__Pirellulales;f__Pirellulaceae;g__GCA-2718815;s__
TOPAZ_SPD1_P141		376	49939	2.989457	77.93	1.72	100	d__Bacteria;p__Proteobacteria;c__Alphaproteobacteria;o__Caulobacterales;f__Hyphomonadaceae;g__Hyphomonas;s__Hyphomonas sp002700305	GCA_002700305.1
TOPAZ_NPD1_P010		133	161662	4.316252	77.93	2.59	50	d__Bacteria;p__Proteobacteria;c__Gammaproteobacteria;o__Pseudomonadales;f__Saccharospirillaceae_A;g__UBA2009;s__UBA2009 sp002706025	GCA_002706025.1
[truncated: 2,024 more rows]
