# Supplementary material for: Eukaryotic genomes from a global metagenomic data set illuminate trophic modes and biogeography of ocean plankton
Source: mBio. 2023 Nov 10;14(6):e01676-23. doi: 10.1128/mbio.01676-23 (PMC10746220; doi:10.1128/mbio.01676-23)
Supplement: Table S4 — TOPAZ prokaryotic MAG summary of recovered MAGs across phyla. [file mbio.01676-23-s0005.csv]

#Table S4. TOPAZ Prokaryotic MAG summary of recovered MAGs across phyla. Total counts are shown for all MAGs (All), the non-redundant subset of MAGs (AllNR), and the high-quality, non-redundant MAGs (HQNR).
Kingdom	Phylum	Counts_All	Counts_AllNR	Counts_HQNR
Archaea	Hadarchaeota	1	1	1
Bacteria	ARS69	1	1	1
Bacteria	Calditrichota	1	1	1
Bacteria	Campylobacterota	1	1	1
Bacteria	Krumholzibacteriota	1	1	1
Bacteria	Margulisbacteria	1	1	0
Bacteria	UBP15	1	1	0
Bacteria	UBP18	1	1	0
Bacteria	UBP7	1	1	0
Bacteria	Cloacimonadota	2	1	1
Bacteria	Dependentiae	2	2	0
Bacteria	Gemmatimonadota	2	2	0
Bacteria	Nitrospirota	2	2	1
Archaea	Asgardarchaeota	3	2	0
Bacteria	Desulfobacterota_D	3	2	0
Bacteria	Gemmatimonadota_A	4	2	1
Bacteria	Desulfobacterota_B	5	5	4
Bacteria	Firmicutes_A	5	3	2
Archaea	Nanoarchaeota	7	7	0
Bacteria	Acidobacteriota	7	6	1
Bacteria	Nitrospinota	7	7	0
Bacteria	Verrucomicrobiota_A	7	6	3
Bacteria	Myxococcota_B	8	1	0
Bacteria	Eremiobacterota	9	4	0
Archaea	Thermoproteota	12	10	3
Bacteria	Fusobacteriota	12	2	0
Bacteria	Latescibacterota	14	13	0
Bacteria	Firmicutes	17	7	5
Bacteria	Patescibacteria	17	10	0
Bacteria	Marinisomatota	22	20	1
Bacteria	Desulfobacterota	25	10	5
Bacteria	Bdellovibrionota	29	17	5
Bacteria	Poribacteria	30	25	5
Bacteria	SAR324	37	23	2
Bacteria	Spirochaetota	42	19	4
Bacteria	Myxococcota_A	45	34	14
Bacteria	Chloroflexota	57	46	8
Bacteria	Myxococcota	72	46	11
Bacteria	Cyanobacteria	148	98	10
Archaea	Thermoplasmatota	149	102	1
Bacteria	Actinobacteriota	197	104	26
Bacteria	Verrucomicrobiota	233	154	49
Bacteria	Planctomycetota	468	304	126
Bacteria	Bacteroidota	530	310	97
Bacteria	Proteobacteria	1784	992	326
