# Supplementary material for: Eukaryotic genomes from a global metagenomic data set illuminate trophic modes and biogeography of ocean plankton
Source: mBio. 2023 Nov 10;14(6):e01676-23. doi: 10.1128/mbio.01676-23 (PMC10746220; doi:10.1128/mbio.01676-23)
Supplement: Table S5 — Vita selected KOs and their associated heterotrophy, phototrophy, and mixotrophy ratios as described in equations 1-4. [file mbio.01676-23-s0006.csv]

# Table S5. Vita selected KOs and their associated heterotrophy	phototrophy	and mixotrophy ratios as described in equations 1-4.
KEGG_ID_NUM	Heterotroph	Mixotroph	Phototroph
K00003	0.0710900473933649	0.307692307692308	0.599514563106796
K00010	0.345971563981043	0.430769230769231	0.672330097087379
K00018	0.028436018957346	0.153846153846154	0.0606796116504854
K00019	0.227488151658768	0.169230769230769	0.0412621359223301
K00023	0.018957345971564	0.0153846153846154	0.0121359223300971
K00033	0.829383886255924	0.738461538461539	0.905339805825243
K00034	0.004739336492891	0.0769230769230769	0.0169902912621359
K00036	0.744075829383886	0.723076923076923	0.859223300970874
K00053	0.327014218009479	0.953846153846154	0.953883495145631
K00055	0.037914691943128	0.0153846153846154	0.00242718446601942
K00060	0.127962085308057	0.4	0.058252427184466
K00067	0.312796208530806	0.523076923076923	0.25
K00069	0.241706161137441	0	0.029126213592233
K00083	0.00947867298578199	0.0307692307692308	0.058252427184466
K00099	0.146919431279621	0.923076923076923	0.888349514563107
K00101	0.492890995260663	0.646153846153846	0.298543689320388
K00103	0.123222748815166	0.0307692307692308	0.0388349514563107
K00116	0.127962085308057	0.369230769230769	0.109223300970874
K00128	0.66824644549763	0.492307692307692	0.242718446601942
K00134	0.933649289099526	1	0.983009708737864
K00138	0.0710900473933649	0.230769230769231	0.0703883495145631
K00143	0.18957345971564	0.0461538461538462	0.00970873786407767
K00145	0.255924170616114	0.584615384615385	0.83252427184466
K00161	0.777251184834123	0.630769230769231	0.849514563106796
K00162	0.729857819905213	0.584615384615385	0.837378640776699
K00163	0.109004739336493	0.338461538461538	0.138349514563107
K00208	0.132701421800948	0.830769230769231	0.859223300970874
K00209	0.028436018957346	0	0.00970873786407767
K00218	0.018957345971564	0.938461538461538	0.946601941747573
K00228	0.696682464454976	0.953846153846154	0.968446601941748
K00231	0.592417061611374	0.753846153846154	0.864077669902913
K00232	0.834123222748815	0.738461538461539	0.905339805825243
K00239	0.834123222748815	0.784615384615385	0.815533980582524
K00255	0.289099526066351	0.123076923076923	0.0922330097087379
K00274	0.388625592417062	0.261538461538462	0.0825242718446602
K00284	0.004739336492891	0.184615384615385	0.502427184466019
K00288	0.350710900473934	0	0
K00290	0.436018957345972	0.230769230769231	0.109223300970874
K00314	0.312796208530806	0.353846153846154	0.150485436893204
K00315	0.151658767772512	0.276923076923077	0.0776699029126214
K00325	0.113744075829384	0.0307692307692308	0.029126213592233
K00326	0.881516587677725	1	0.985436893203884
K00330	0.037914691943128	0.0769230769230769	0.058252427184466
K00333	0.407582938388626	0.276923076923077	0.162621359223301
K00338	0.672985781990521	0.523076923076923	0.779126213592233
K00339	0.018957345971564	0.0153846153846154	0.0364077669902913
K00350	0.018957345971564	0	0.00485436893203883
K00351	0.023696682464455	0.0307692307692308	0.00970873786407767
K00354	0.0853080568720379	0.0615384615384615	0.00242718446601942
K00364	0.459715639810427	0.738461538461539	0.320388349514563
K00366	0.004739336492891	0.353846153846154	0.682038834951456
K00381	0.265402843601896	0.338461538461538	0.12378640776699
K00382	0.890995260663507	0.923076923076923	0.956310679611651
K00392	0.018957345971564	0.461538461538462	0.813106796116505
K00411	0.924170616113744	0.892307692307692	0.893203883495146
K00415	0.303317535545024	0.0769230769230769	0.0436893203883495
K00418	0.345971563981043	0.0615384615384615	0.0218446601941748
K00423	0.00947867298578199	0.0307692307692308	0.0485436893203883
K00432	0.85781990521327	0.969230769230769	0.978155339805825
K00452	0.658767772511848	0.569230769230769	0.25
K00461	0.109004739336493	0.0153846153846154	0.00485436893203883
K00463	0.497630331753554	0.6	0.237864077669903
K00471	0.222748815165877	0	0.0121359223300971
K00474	0.232227488151659	0	0.00970873786407767
K00479	0.037914691943128	0.0923076923076923	0
K00480	0.0663507109004739	0	0.0145631067961165
K00514	0.00947867298578199	0.553846153846154	0.682038834951456
K00520	0.004739336492891	0.0153846153846154	0.00970873786407767
K00525	0.90521327014218	0.876923076923077	0.912621359223301
K00529	0.033175355450237	0.153846153846154	0.0339805825242718
K00537	0.028436018957346	0.0461538461538462	0.0194174757281553
K00542	0.156398104265403	0.184615384615385	0.0679611650485437
K00544	0.213270142180095	0.184615384615385	0.0266990291262136
K00555	0.834123222748815	0.861538461538462	0.728155339805825
K00559	0.383886255924171	0.769230769230769	0.786407766990291
K00564	0.0521327014218009	0.184615384615385	0.0776699029126214
K00565	0.786729857819905	0.630769230769231	0.740291262135922
K00592	0.014218009478673	0.292307692307692	0.300970873786408
K00598	0.0568720379146919	0.0615384615384615	0.0631067961165049
K00613	0.222748815165877	0.292307692307692	0.121359223300971
K00614	0.0710900473933649	0.0307692307692308	0.00970873786407767
K00616	0.819905213270142	0.769230769230769	0.861650485436893
K00620	0.260663507109005	0.538461538461538	0.813106796116505
K00630	0.0568720379146919	0.784615384615385	0.830097087378641
K00632	0.0663507109004739	0.0153846153846154	0.00970873786407767
K00637	0.341232227488152	0.0461538461538462	0.00728155339805825
K00639	0.582938388625592	0.430769230769231	0.177184466019417
K00640	0.113744075829384	0.615384615384615	0.868932038834951
K00643	0.644549763033175	0.230769230769231	0.0533980582524272
K00648	0.0853080568720379	0.692307692307692	0.776699029126214
K00649	0.350710900473934	0.0153846153846154	0.0121359223300971
K00651	0.00947867298578199	0.0615384615384615	0.0412621359223301
K00654	0.739336492890995	0.661538461538462	0.83252427184466
K00655	0.597156398104265	0.830769230769231	0.893203883495146
K00665	0.151658767772512	0.0153846153846154	0.00242718446601942
K00666	0.222748815165877	0.323076923076923	0.109223300970874
K00667	0.241706161137441	0.0615384615384615	0.0218446601941748
K00668	0.165876777251185	0	0.0169902912621359
K00674	0.033175355450237	0.0153846153846154	0.0169902912621359
K00683	0.440758293838863	0.0307692307692308	0.029126213592233
K00693	0.454976303317536	0	0
K00694	0.0758293838862559	0.123076923076923	0.121359223300971
K00695	0	0.0153846153846154	0.0606796116504854
K00699	0.303317535545024	0.107692307692308	0.058252427184466
K00718	0.132701421800948	0.0153846153846154	0.029126213592233
K00734	0.274881516587678	0	0.00242718446601942
K00748	0.0805687203791469	0.0461538461538462	0.184466019417476
K00749	0.037914691943128	0.138461538461538	0.0412621359223301
K00772	0.421800947867299	0.184615384615385	0.029126213592233
K00794	0.421800947867299	0.815384615384615	0.888349514563107
K00795	0	0.107692307692308	0.0315533980582524
K00804	0.597156398104265	0.107692307692308	0.407766990291262
K00809	0.90521327014218	0.938461538461538	0.75
K00810	0.165876777251185	0.0769230769230769	0.0606796116504854
K00813	0	0.0153846153846154	0.0169902912621359
K00822	0.018957345971564	0.0769230769230769	0.0194174757281553
K00825	0.407582938388626	0.338461538461538	0.0898058252427184
K00826	0.848341232227488	0.969230769230769	0.973300970873786
K00845	0.0568720379146919	0.0769230769230769	0.029126213592233
K00846	0.274881516587678	0.307692307692308	0.121359223300971
K00851	0.407582938388626	0.415384615384615	0.189320388349515
K00853	0.033175355450237	0	0
K00855	0.037914691943128	0.938461538461538	0.907766990291262
K00861	0.255924170616114	0	0.00728155339805825
K00865	0.184834123222749	0.0153846153846154	0.00970873786407767
K00873	0.981042654028436	1	0.992718446601942
K00874	0.018957345971564	0.0615384615384615	0.00728155339805825
K00878	0.208530805687204	0.353846153846154	0.177184466019417
K00891	0.0521327014218009	0.353846153846154	0.609223300970874
K00894	0.345971563981043	0.0769230769230769	0.0679611650485437
K00901	0.725118483412322	0.723076923076923	0.837378640776699
K00905	0.184834123222749	0.246153846153846	0.0655339805825243
K00911	0.317535545023697	0.476923076923077	0.172330097087379
K00919	0.132701421800948	0.630769230769231	0.781553398058252
K00920	0.260663507109005	0	0
K00922	0.322274881516588	0.0615384615384615	0.0266990291262136
K00926	0.0710900473933649	0.215384615384615	0.378640776699029
K00930	0.033175355450237	0.553846153846154	0.766990291262136
K00933	0.208530805687204	0.0153846153846154	0.0266990291262136
K00934	0.184834123222749	0	0.00728155339805825
K00945	0.0947867298578199	0.107692307692308	0.0339805825242718
K00948	0.971563981042654	0.938461538461538	0.961165048543689
K00966	0.696682464454976	0.292307692307692	0.254854368932039
K00972	0.815165876777251	0.707692307692308	0.648058252427185
K00975	0.023696682464455	0.123076923076923	0.184466019417476
K00987	0.175355450236967	0	0
K00991	0.018957345971564	0.646153846153846	0.616504854368932
K00995	0.0568720379146919	0.476923076923077	0.611650485436893
K00997	0.222748815165877	0.0153846153846154	0.0194174757281553
K01006	0.14218009478673	0.492307692307692	0.555825242718447
K01007	0.151658767772512	0.446153846153846	0.152912621359223
K01012	0.241706161137441	0.430769230769231	0.820388349514563
K01021	0.199052132701422	0.0615384615384615	0
K01027	0.725118483412322	0.646153846153846	0.347087378640777
K01053	0.203791469194313	0.107692307692308	0.0631067961165049
K01054	0.734597156398104	0.8	0.902912621359223
K01057	0.71563981042654	0.769230769230769	0.890776699029126
K01065	0.350710900473934	0.0769230769230769	0.0218446601941748
K01067	0.118483412322275	0	0.00242718446601942
K01080	0.213270142180095	0	0
K01090	0.0473933649289099	0.0769230769230769	0.0169902912621359
K01092	0.66824644549763	0.615384615384615	0.798543689320388
K01095	0.014218009478673	0	0.00485436893203883
K01100	0.127962085308057	0.892307692307692	0.837378640776699
K01102	0.601895734597156	0.523076923076923	0.201456310679612
K01106	0.265402843601896	0.0923076923076923	0.0388349514563107
K01114	0.336492890995261	0.492307692307692	0.228155339805825
K01118	0.0995260663507109	0.4	0.106796116504854
K01120	0.232227488151659	0.0615384615384615	0.0121359223300971
K01124	0.0995260663507109	0	0
K01125	0.241706161137441	0.138461538461538	0.0266990291262136
K01127	0.327014218009479	0.169230769230769	0.029126213592233
K01129	0.037914691943128	0.0307692307692308	0.0218446601941748
K01134	0.180094786729858	0.138461538461538	0.0461165048543689
K01136	0.28436018957346	0.261538461538462	0.0970873786407767
K01151	0.341232227488152	0	0.0169902912621359
K01158	0.478672985781991	0.369230769230769	0.087378640776699
K01159	0.0710900473933649	0.0923076923076923	0.0412621359223301
K01178	0.327014218009479	0.553846153846154	0.143203883495146
K01182	0.0473933649289099	0	0
K01185	0.246445497630332	0.230769230769231	0.0388349514563107
K01186	0.260663507109005	0.276923076923077	0.121359223300971
K01195	0.203791469194313	0.107692307692308	0.0485436893203883
K01196	0.62085308056872	0.230769230769231	0.0533980582524272
K01198	0.037914691943128	0.0923076923076923	0.0412621359223301
K01200	0.028436018957346	0.292307692307692	0.191747572815534
K01202	0.265402843601896	0.292307692307692	0.0776699029126214
K01205	0.4739336492891	0.384615384615385	0.191747572815534
K01209	0.14218009478673	0.261538461538462	0.140776699029126
K01217	0.175355450236967	0.0153846153846154	0.00242718446601942
K01218	0.037914691943128	0	0.0266990291262136
K01225	0.180094786729858	0.461538461538462	0.196601941747573
K01228	0.611374407582938	0.676923076923077	0.283980582524272
K01235	0.0521327014218009	0.0615384615384615	0.00242718446601942
K01241	0.004739336492891	0.0307692307692308	0.00728155339805825
K01244	0.0710900473933649	0.292307692307692	0.616504854368932
K01245	0.14218009478673	0.0153846153846154	0
K01251	0.962085308056872	0.969230769230769	0.966019417475728
K01255	0.62085308056872	0.769230769230769	0.87621359223301
K01262	0.862559241706161	0.784615384615385	0.861650485436893
K01266	0.037914691943128	0.0153846153846154	0.00242718446601942
K01270	0.127962085308057	0.523076923076923	0.196601941747573
K01275	0.445497630331754	0.538461538461538	0.114077669902913
K01277	0.540284360189573	0.292307692307692	0.138349514563107
K01279	0.530805687203792	0.846153846153846	0.383495145631068
K01283	0.232227488151659	0	0.0194174757281553
K01286	0.0568720379146919	0.107692307692308	0.0364077669902913
K01288	0.165876777251185	0.0615384615384615	0.0266990291262136
K01297	0.0853080568720379	0	0.0412621359223301
K01299	0.137440758293839	0.661538461538462	0.735436893203884
K01336	0.123222748815166	0.0153846153846154	0.0266990291262136
K01358	0.597156398104265	0.784615384615385	0.992718446601942
K01363	0.677725118483412	0.830769230769231	0.436893203883495
K01379	0.303317535545024	0.0153846153846154	0.0606796116504854
K01409	0.919431279620853	0.769230769230769	0.883495145631068
K01414	0.123222748815166	0.707692307692308	0.762135922330097
K01431	0.450236966824645	0.307692307692308	0.169902912621359
K01432	0.227488151658768	0.0615384615384615	0.0169902912621359
K01448	0.037914691943128	0.0307692307692308	0.0218446601941748
K01477	0.440758293838863	0.507692307692308	0.378640776699029
K01485	0.028436018957346	0.230769230769231	0.133495145631068
K01494	0.18957345971564	0.0769230769230769	0.029126213592233
K01505	0.033175355450237	0.0153846153846154	0.00242718446601942
K01507	0.928909952606635	1	0.983009708737864
K01511	0.208530805687204	0.0153846153846154	0.0145631067961165
K01518	0.279620853080569	0.0307692307692308	0.00242718446601942
K01527	0.947867298578199	0.953846153846154	0.902912621359223
K01530	0.886255924170616	0.846153846153846	0.800970873786408
K01531	0.0521327014218009	0.0615384615384615	0.0169902912621359
K01551	0.900473933649289	0.892307692307692	0.961165048543689
K01556	0.663507109004739	0.707692307692308	0.271844660194175
K01560	0.0663507109004739	0.123076923076923	0.0412621359223301
K01568	0.0947867298578199	0.169230769230769	0.111650485436893
K01569	0.0710900473933649	0.123076923076923	0.0606796116504854
K01593	0.374407582938389	0.307692307692308	0.145631067961165
K01599	0.691943127962085	0.969230769230769	0.956310679611651
K01601	0.00947867298578199	0.384615384615385	0.514563106796116
K01602	0.028436018957346	0.292307692307692	0.20631067961165
K01619	0.720379146919431	0.353846153846154	0.138349514563107
K01624	0.402843601895735	0.815384615384615	0.922330097087379
K01625	0.0568720379146919	0.369230769230769	0.66747572815534
K01626	0.52132701421801	0.923076923076923	0.983009708737864
K01639	0.336492890995261	0.384615384615385	0.12378640776699
K01649	0.279620853080569	0.815384615384615	0.900485436893204
K01655	0.218009478672986	0.123076923076923	0.0121359223300971
K01659	0.137440758293839	0.138461538461538	0.0412621359223301
K01661	0.018957345971564	0.138461538461538	0.220873786407767
K01662	0.14218009478673	0.892307692307692	0.936893203883495
K01674	0.104265402843602	0.184615384615385	0.12621359223301
K01676	0.450236966824645	0.861538461538462	0.618932038834951
K01679	0.701421800947867	0.369230769230769	0.682038834951456
K01684	0.033175355450237	0.107692307692308	0.00728155339805825
K01691	0.151658767772512	0	0.00242718446601942
K01693	0.265402843601896	0.430769230769231	0.237864077669903
K01696	0.364928909952607	0.8	0.936893203883495
K01703	0.23696682464455	0.769230769230769	0.871359223300971
K01704	0.274881516587678	0.892307692307692	0.924757281553398
K01705	0.218009478672986	0.138461538461538	0.0169902912621359
K01719	0.554502369668246	0.553846153846154	0.747572815533981
K01720	0.184834123222749	0.369230769230769	0.143203883495146
K01721	0.104265402843602	0.338461538461538	0.087378640776699
K01725	0.104265402843602	0.461538461538462	0.516990291262136
K01738	0.402843601895735	0.553846153846154	0.847087378640777
K01745	0.469194312796209	0.0461538461538462	0.0606796116504854
K01751	0.137440758293839	0.261538461538462	0.0728155339805825
K01754	0.729857819905213	0.846153846153846	0.922330097087379
K01758	0.464454976303318	0.261538461538462	0.0898058252427184
K01770	0.014218009478673	0.369230769230769	0.451456310679612
K01772	0.672985781990521	0.938461538461538	0.934466019417476
K01777	0.018957345971564	0.0461538461538462	0
K01778	0.265402843601896	0.446153846153846	0.745145631067961
K01779	0.199052132701422	0.338461538461538	0.152912621359223
K01783	0.796208530805687	0.984615384615385	0.968446601941748
K01787	0.222748815165877	0.0307692307692308	0.00485436893203883
K01792	0.672985781990521	0.938461538461538	0.961165048543689
K01796	0.497630331753554	0.307692307692308	0.058252427184466
K01799	0.0947867298578199	0.430769230769231	0.0995145631067961
K01805	0.180094786729858	0.138461538461538	0.383495145631068
K01808	0.170616113744076	0.0615384615384615	0.029126213592233
K01811	0.0521327014218009	0.0461538461538462	0.00485436893203883
K01829	0.042654028436019	0	0
K01840	0.014218009478673	0.0615384615384615	0.00242718446601942
K01841	0.151658767772512	0.0307692307692308	0.00970873786407767
K01845	0.170616113744076	0.907692307692308	0.929611650485437
K01854	0.165876777251185	0.707692307692308	0.655339805825243
K01866	0.933649289099526	0.969230769230769	0.924757281553398
K01867	0.943127962085308	0.953846153846154	0.961165048543689
K01868	0.938388625592417	0.953846153846154	0.985436893203884
K01870	0.890995260663507	0.923076923076923	0.883495145631068
K01872	0.943127962085308	0.938461538461538	0.968446601941748
K01873	0.895734597156398	0.876923076923077	0.890776699029126
K01878	0.004739336492891	0	0.0218446601941748
K01881	0.928909952606635	0.938461538461538	0.966019417475728
K01886	0.853080568720379	0.923076923076923	0.837378640776699
K01892	0.928909952606635	0.938461538461538	0.919902912621359
K01893	0.914691943127962	0.969230769230769	0.934466019417476
K01895	0.748815165876777	0.815384615384615	0.847087378640777
K01914	0.0521327014218009	0	0.296116504854369
K01919	0.028436018957346	0.184615384615385	0.216019417475728
K01939	0.919431279620853	0.8	0.871359223300971
K01954	0.0710900473933649	0.0307692307692308	0.0121359223300971
K01961	0.00947867298578199	0.0923076923076923	0.0995145631067961
K01963	0.018957345971564	0.107692307692308	0.0412621359223301
K01974	0.52132701421801	0.538461538461538	0.296116504854369
K02003	0.279620853080569	0.123076923076923	0.0655339805825243
K02014	0.042654028436019	0	0.029126213592233
K02015	0.037914691943128	0	0.00970873786407767
K02016	0.0663507109004739	0.230769230769231	0.303398058252427
K02030	0.213270142180095	0.0769230769230769	0.0509708737864078
K02045	0.00947867298578199	0.0769230769230769	0.00970873786407767
K02046	0.004739336492891	0.0769230769230769	0.00485436893203883
K02047	0.004739336492891	0.0769230769230769	0.0242718446601942
K02087	0.184834123222749	0.123076923076923	0.0412621359223301
K02088	0.037914691943128	0.0153846153846154	0.00728155339805825
K02090	0.170616113744076	0.0153846153846154	0.00728155339805825
K02094	0	0	0.0364077669902913
K02110	0.042654028436019	0.415384615384615	0.179611650485437
K02114	0.255924170616114	0.507692307692308	0.245145631067961
K02115	0.0947867298578199	0.923076923076923	0.919902912621359
K02116	0.0853080568720379	0.215384615384615	0.109223300970874
K02127	0.393364928909953	0	0.0145631067961165
K02128	0.289099526066351	0.184615384615385	0.0776699029126214
K02137	0.511848341232227	0.369230769230769	0.793689320388349
K02138	0.549763033175355	0.153846153846154	0.478155339805825
K02145	0.862559241706161	0.769230769230769	0.907766990291262
K02146	0.947867298578199	0.923076923076923	0.924757281553398
K02149	0.924170616113744	0.938461538461538	0.893203883495146
K02150	0.947867298578199	0.969230769230769	0.907766990291262
K02155	0.957345971563981	0.953846153846154	0.949029126213592
K02156	0.364928909952607	0.169230769230769	0.0800970873786408
K02207	0.440758293838863	0	0.0194174757281553
K02211	0.208530805687204	0.0153846153846154	0.00970873786407767
K02217	0.0710900473933649	0.0153846153846154	0.0121359223300971
K02221	0.0853080568720379	0.846153846153846	0.830097087378641
K02264	0.383886255924171	0	0.0121359223300971
K02266	0.469194312796209	0.369230769230769	0.711165048543689
K02284	0	0	0.00970873786407767
K02291	0.0900473933649289	0.923076923076923	0.895631067961165
K02293	0.023696682464455	0.861538461538462	0.859223300970874
K02300	0.00947867298578199	0	0
K02302	0	0.0307692307692308	0.0145631067961165
K02303	0.165876777251185	0.553846153846154	0.728155339805825
K02304	0.0900473933649289	0.0153846153846154	0.00970873786407767
K02309	0.0710900473933649	0	0
K02316	0.0710900473933649	0.153846153846154	0.349514563106796
K02318	0.227488151658768	0.0461538461538462	0.029126213592233
K02338	0.0521327014218009	0.0461538461538462	0.0412621359223301
K02346	0.004739336492891	0.0153846153846154	0.00485436893203883
K02348	0.042654028436019	0.0461538461538462	0.0266990291262136
K02356	0.175355450236967	0.938461538461538	0.868932038834951
K02357	0.706161137440758	0.953846153846154	0.949029126213592
K02358	0.872037914691943	0.892307692307692	0.956310679611651
K02359	0.161137440758294	0.107692307692308	0.0946601941747573
K02371	0.004739336492891	0.0461538461538462	0.0121359223300971
K02372	0.109004739336493	0.861538461538462	0.864077669902913
K02390	0.00947867298578199	0	0.0194174757281553
K02395	0.033175355450237	0.0153846153846154	0.00970873786407767
K02407	0.037914691943128	0.0153846153846154	0.0121359223300971
K02410	0.037914691943128	0.0153846153846154	0.0169902912621359
K02413	0.00947867298578199	0	0.00242718446601942
K02414	0.028436018957346	0.0153846153846154	0.00728155339805825
K02415	0.033175355450237	0.0153846153846154	0.0169902912621359
K02416	0.023696682464455	0.0153846153846154	0.00970873786407767
K02422	0.033175355450237	0.0153846153846154	0.00728155339805825
K02426	0.104265402843602	0.661538461538462	0.808252427184466
K02427	0.350710900473934	0.153846153846154	0.0776699029126214
K02429	0.0568720379146919	0.0923076923076923	0.0315533980582524
K02431	0.265402843601896	0.415384615384615	0.213592233009709
K02440	0.023696682464455	0	0
K02446	0.004739336492891	0.0461538461538462	0.0364077669902913
K02449	0.180094786729858	0.0307692307692308	0.0169902912621359
K02469	0.014218009478673	0.0923076923076923	0.402912621359223
K02470	0.004739336492891	0.0461538461538462	0.143203883495146
K02471	0.0853080568720379	0.476923076923077	0.577669902912621
K02492	0.0853080568720379	0.923076923076923	0.951456310679612
K02496	0.014218009478673	0.0153846153846154	0.00485436893203883
K02500	0.0758293838862559	0.0153846153846154	0.0218446601941748
K02515	0.0568720379146919	0	0.00970873786407767
K02518	0.0758293838862559	0.753846153846154	0.672330097087379
K02520	0.606635071090047	0.892307692307692	0.934466019417476
K02533	0.004739336492891	0.0461538461538462	0.058252427184466
K02552	0	0.107692307692308	0.0412621359223301
K02564	0.649289099526066	0.353846153846154	0.0606796116504854
K02575	0.118483412322275	0.769230769230769	0.890776699029126
K02614	0.00947867298578199	0	0.00242718446601942
K02617	0	0.0153846153846154	0.00242718446601942
K02634	0.00947867298578199	0.307692307692308	0.223300970873786
K02636	0.042654028436019	0.938461538461538	0.87621359223301
K02638	0.023696682464455	0.246153846153846	0.37378640776699
K02640	0	0.0615384615384615	0.0509708737864078
K02641	0.0710900473933649	0.938461538461538	0.956310679611651
K02689	0	0.123076923076923	0.111650485436893
K02692	0.028436018957346	0.6	0.29126213592233
K02693	0.014218009478673	0.753846153846154	0.466019417475728
K02694	0.014218009478673	0.569230769230769	0.293689320388349
K02696	0	0.2	0.174757281553398
K02698	0.014218009478673	0.138461538461538	0.220873786407767
K02699	0.004739336492891	0.0769230769230769	0.196601941747573
K02700	0	0.0461538461538462	0.0194174757281553
K02701	0.014218009478673	0.0153846153846154	0.150485436893204
K02703	0.033175355450237	0.476923076923077	0.436893203883495
K02704	0.00947867298578199	0.276923076923077	0.432038834951456
K02705	0.00947867298578199	0.215384615384615	0.315533980582524
K02706	0.00947867298578199	0.107692307692308	0.148058252427184
K02708	0.004739336492891	0.276923076923077	0.109223300970874
K02712	0.00947867298578199	0.276923076923077	0.104368932038835
K02714	0.023696682464455	0.538461538461538	0.682038834951456
K02716	0.0473933649289099	0.938461538461538	0.949029126213592
K02717	0.00947867298578199	0.692307692307692	0.752427184466019
K02719	0.028436018957346	0.353846153846154	0.555825242718447
K02720	0.00947867298578199	0.384615384615385	0.118932038834951
K02723	0.018957345971564	0.553846153846154	0.288834951456311
K02725	0.90521327014218	0.846153846153846	0.905339805825243
K02726	0.881516587677725	0.953846153846154	0.87378640776699
K02732	0.914691943127962	0.907692307692308	0.939320388349515
K02734	0.914691943127962	0.923076923076923	0.888349514563107
K02736	0.933649289099526	0.830769230769231	0.864077669902913
K02805	0.018957345971564	0.0615384615384615	0.0218446601941748
K02836	0.0947867298578199	0.507692307692308	0.58252427184466
K02837	0.033175355450237	0.369230769230769	0.526699029126214
K02838	0.725118483412322	0.923076923076923	0.963592233009709
K02857	0.279620853080569	0.4	0.131067961165049
K02864	0.469194312796209	0.846153846153846	0.902912621359223
K02866	0.938388625592417	0.953846153846154	0.890776699029126
K02867	0.739336492890995	0.861538461538462	0.87378640776699
K02873	0.938388625592417	0.938461538461538	0.975728155339806
K02876	0.843601895734597	0.969230769230769	0.963592233009709
K02877	0.938388625592417	0.907692307692308	0.849514563106796
K02879	0.81042654028436	0.969230769230769	0.941747572815534
K02882	0.881516587677725	0.830769230769231	0.919902912621359
K02883	0.900473933649289	0.892307692307692	0.912621359223301
K02885	0.947867298578199	0.984615384615385	0.900485436893204
K02889	0.886255924170616	0.907692307692308	0.91504854368932
K02898	0.881516587677725	0.907692307692308	0.91747572815534
K02901	0.924170616113744	0.907692307692308	0.907766990291262
K02902	0.824644549763033	0.953846153846154	0.919902912621359
K02903	0.796208530805687	0.923076923076923	0.902912621359223
K02904	0.175355450236967	0.8	0.432038834951456
K02906	0.886255924170616	0.938461538461538	0.854368932038835
K02909	0.0900473933649289	0.569230769230769	0.325242718446602
K02910	0.90521327014218	0.907692307692308	0.927184466019418
K02912	0.867298578199052	0.938461538461538	0.924757281553398
K02917	0.895734597156398	0.815384615384615	0.854368932038835
K02929	0.819905213270142	0.707692307692308	0.79126213592233
K02930	0.966824644549763	0.953846153846154	0.963592233009709
K02936	0.957345971563981	0.923076923076923	0.953883495145631
K02938	0.90521327014218	0.861538461538462	0.91504854368932
K02942	0.900473933649289	0.923076923076923	0.589805825242718
K02945	0.0853080568720379	0.630769230769231	0.866504854368932
K02947	0.492890995260663	0.292307692307692	0.37621359223301
K02950	0.478672985781991	0.415384615384615	0.196601941747573
K02951	0.919431279620853	0.953846153846154	0.953883495145631
K02955	0.90521327014218	0.892307692307692	0.866504854368932
K02958	0.890995260663507	0.907692307692308	0.883495145631068
K02962	0.90521327014218	0.923076923076923	0.864077669902913
K02964	0.886255924170616	0.876923076923077	0.851941747572815
K02965	0.037914691943128	0.292307692307692	0.104368932038835
K02968	0.042654028436019	0.630769230769231	0.402912621359223
K02974	0.95260663507109	0.938461538461538	0.902912621359223
K02976	0.90521327014218	0.861538461538462	0.769417475728155
K02985	0.938388625592417	0.969230769230769	0.895631067961165
K02987	0.933649289099526	0.923076923076923	0.946601941747573
K02996	0.786729857819905	0.738461538461539	0.842233009708738
K02998	0.909952606635071	0.938461538461538	0.951456310679612
K03018	0.639810426540284	0.215384615384615	0.553398058252427
K03027	0.838862559241706	0.876923076923077	0.643203883495146
K03028	0.938388625592417	0.953846153846154	0.963592233009709
K03029	0.933649289099526	0.907692307692308	0.944174757281553
K03030	0.909952606635071	0.969230769230769	0.881067961165049
K03032	0.95260663507109	0.953846153846154	0.949029126213592
K03035	0.886255924170616	0.969230769230769	0.949029126213592
K03037	0.890995260663507	0.953846153846154	0.932038834951456
K03039	0.900473933649289	0.923076923076923	0.924757281553398
K03046	0.042654028436019	0	0.0898058252427184
K03060	0.037914691943128	0.0153846153846154	0.029126213592233
K03063	0.876777251184834	0.923076923076923	0.91504854368932
K03065	0.90521327014218	0.876923076923077	0.946601941747573
K03070	0.0521327014218009	0.769230769230769	0.83495145631068
K03079	0.004739336492891	0.0153846153846154	0
K03092	0.0568720379146919	0.0153846153846154	0.029126213592233
K03094	0.981042654028436	0.969230769230769	0.95873786407767
K03099	0.497630331753554	0.0461538461538462	0.0242718446601942
K03100	0.0568720379146919	0.753846153846154	0.847087378640777
K03101	0.0710900473933649	0.107692307692308	0.0485436893203883
K03106	0.867298578199052	0.892307692307692	0.944174757281553
K03110	0.023696682464455	0.369230769230769	0.558252427184466
K03116	0.023696682464455	0.4	0.347087378640777
K03119	0.042654028436019	0.184615384615385	0.0242718446601942
K03120	0.90521327014218	0.846153846153846	0.847087378640777
K03131	0.744075829383886	0.492307692307692	0.691747572815534
K03142	0.758293838862559	0.338461538461538	0.592233009708738
K03146	0.0995260663507109	0.476923076923077	0.235436893203884
K03147	0.014218009478673	0.276923076923077	0.483009708737864
K03150	0.023696682464455	0.0769230769230769	0.0631067961165049
K03151	0.028436018957346	0.0153846153846154	0.00485436893203883
K03153	0	0.0461538461538462	0.237864077669903
K03163	0.890995260663507	0.923076923076923	0.898058252427185
K03164	0.834123222748815	0.630769230769231	0.745145631067961
K03168	0.028436018957346	0.292307692307692	0.276699029126214
K03217	0.654028436018957	0.969230769230769	0.963592233009709
K03234	0.914691943127962	0.907692307692308	0.951456310679612
K03235	0.388625592417062	0.753846153846154	0.902912621359223
K03243	0.938388625592417	0.923076923076923	0.936893203883495
K03245	0.758293838862559	0.6	0.800970873786408
K03248	0.829383886255924	0.907692307692308	0.941747572815534
K03253	0.800947867298578	0.892307692307692	0.895631067961165
K03259	0.971563981042654	1	0.946601941747573
K03260	0.881516587677725	0.938461538461538	0.953883495145631
K03262	0.943127962085308	0.969230769230769	0.95873786407767
K03265	0.928909952606635	0.984615384615385	0.983009708737864
K03283	0.900473933649289	0.892307692307692	0.910194174757282
K03286	0.104265402843602	0.246153846153846	0.0849514563106796
K03292	0.104265402843602	0.0461538461538462	0.0485436893203883
K03301	0.175355450236967	0.692307692307692	0.968446601941748
K03317	0.0900473933649289	0.0153846153846154	0.00242718446601942
K03319	0.018957345971564	0.430769230769231	0.264563106796116
K03320	0.76303317535545	1	0.985436893203884
K03324	0.018957345971564	0.215384615384615	0.0412621359223301
K03331	0.33175355450237	0.246153846153846	0.0800970873786408
K03332	0.028436018957346	0.0153846153846154	0.00242718446601942
K03335	0.0521327014218009	0.292307692307692	0.0485436893203883
K03365	0.165876777251185	0	0.0169902912621359
K03366	0.00947867298578199	0	0
K03386	0.829383886255924	0.753846153846154	0.422330097087379
K03392	0.563981042654028	0.261538461538462	0.0606796116504854
K03403	0.014218009478673	0.846153846153846	0.871359223300971
K03404	0.014218009478673	0.753846153846154	0.839805825242718
K03405	0.018957345971564	0.630769230769231	0.5
K03406	0.0853080568720379	0.0153846153846154	0.0315533980582524
K03412	0.014218009478673	0	0.00485436893203883
K03414	0.042654028436019	0.0153846153846154	0.0145631067961165
K03415	0.037914691943128	0.0153846153846154	0.00728155339805825
K03417	0.151658767772512	0.0923076923076923	0.087378640776699
K03428	0.023696682464455	0.861538461538462	0.878640776699029
K03430	0.232227488151659	0.261538461538462	0.0825242718446602
K03437	0.004739336492891	0.123076923076923	0.262135922330097
K03448	0.0947867298578199	0	0.00242718446601942
K03453	0.028436018957346	0.815384615384615	0.878640776699029
K03455	0.374407582938389	0.8	0.919902912621359
K03456	0.938388625592417	0.969230769230769	0.95873786407767
K03462	0.374407582938389	0.6	0.366504854368932
K03466	0.0521327014218009	0.0153846153846154	0.0169902912621359
K03469	0.568720379146919	0.646153846153846	0.29126213592233
K03496	0.042654028436019	0.0461538461538462	0.0315533980582524
K03501	0.0710900473933649	0.338461538461538	0.560679611650485
K03506	0.28436018957346	0	0.0145631067961165
K03517	0.0853080568720379	0.107692307692308	0.577669902912621
K03519	0.004739336492891	0	0.0121359223300971
K03523	0.0805687203791469	0.0307692307692308	0.0218446601941748
K03526	0.132701421800948	0.846153846153846	0.902912621359223
K03527	0.151658767772512	0.923076923076923	0.95873786407767
K03528	0.00947867298578199	0	0
K03531	0.137440758293839	0.569230769230769	0.730582524271845
K03542	0	0.0923076923076923	0.177184466019417
K03544	0.554502369668246	0.492307692307692	0.856796116504854
K03545	0.0805687203791469	0.723076923076923	0.87378640776699
K03546	0	0.0153846153846154	0
K03551	0.042654028436019	0.0153846153846154	0.0121359223300971
K03553	0.137440758293839	0.507692307692308	0.628640776699029
K03554	0.023696682464455	0.0153846153846154	0.00485436893203883
K03561	0.0805687203791469	0.0153846153846154	0.0364077669902913
K03567	0.037914691943128	0	0.298543689320388
K03583	0.00947867298578199	0	0.00242718446601942
K03589	0.018957345971564	0.0153846153846154	0.0145631067961165
K03590	0.037914691943128	0.0153846153846154	0.0194174757281553
K03593	0.962085308056872	0.892307692307692	0.944174757281553
K03597	0.028436018957346	0.0153846153846154	0.0121359223300971
K03598	0.023696682464455	0.0153846153846154	0.00485436893203883
K03599	0.042654028436019	0.0153846153846154	0.00728155339805825
K03600	0.037914691943128	0	0.00728155339805825
K03609	0.0568720379146919	0.2	0.296116504854369
K03626	0.966824644549763	0.969230769230769	0.963592233009709
K03651	0.028436018957346	0.153846153846154	0.0825242718446602
K03671	0.895734597156398	0.846153846153846	0.968446601941748
K03673	0.042654028436019	0.0153846153846154	0.00728155339805825
K03681	0.824644549763033	0.661538461538462	0.628640776699029
K03687	0.890995260663507	0.984615384615385	0.980582524271845
K03689	0.00947867298578199	0.292307692307692	0.145631067961165
K03690	0.00947867298578199	0.0307692307692308	0
K03695	0.5260663507109	0.630769230769231	0.83252427184466
K03696	0.023696682464455	0.369230769230769	0.342233009708738
K03699	0.014218009478673	0.415384615384615	0.410194174757282
K03711	0.042654028436019	0.0153846153846154	0.0169902912621359
K03715	0.037914691943128	0.769230769230769	0.849514563106796
K03723	0.018957345971564	0.230769230769231	0.509708737864078
K03734	0.104265402843602	0.138461538461538	0.179611650485437
K03746	0.042654028436019	0.0307692307692308	0.0169902912621359
K03748	0.004739336492891	0	0
K03750	0.649289099526066	0.738461538461539	0.492718446601942
K03758	0.00947867298578199	0	0
K03768	0.990521327014218	1	0.995145631067961
K03772	0.0663507109004739	0.215384615384615	0.402912621359223
K03784	0.0710900473933649	0.0307692307692308	0.00242718446601942
K03785	0.023696682464455	0.0461538461538462	0.0242718446601942
K03786	0.0710900473933649	0.261538461538462	0.029126213592233
K03791	0.0663507109004739	0.0307692307692308	0.00970873786407767
K03793	0.018957345971564	0	0.00485436893203883
K03794	0	0.261538461538462	0.20873786407767
K03797	0.0900473933649289	0.8	0.895631067961165
K03798	0.113744075829384	0.738461538461539	0.83252427184466
K03800	0.308056872037915	0.369230769230769	0.118932038834951
K03829	0.014218009478673	0.0153846153846154	0.00485436893203883
K03831	0.113744075829384	0.107692307692308	0.0655339805825243
K03832	0.0616113744075829	0.0153846153846154	0.029126213592233
K03834	0.00947867298578199	0.292307692307692	0.441747572815534
K03839	0.023696682464455	0.292307692307692	0.5
K03841	0.758293838862559	0.969230769230769	0.973300970873786
K03850	0.440758293838863	0.307692307692308	0.131067961165049
K03857	0.734597156398104	0.230769230769231	0.402912621359223
K03872	0.682464454976303	0.553846153846154	0.723300970873786
K03874	0.014218009478673	0.0153846153846154	0
K03885	0.625592417061611	0.830769230769231	0.912621359223301
K03921	0.033175355450237	0.230769230769231	0.597087378640777
K03926	0.459715639810427	0.646153846153846	0.339805825242718
K03935	0.383886255924171	0.276923076923077	0.160194174757282
K03936	0.388625592417062	0.0923076923076923	0.0388349514563107
K03937	0.649289099526066	0.538461538461538	0.796116504854369
K03942	0.611374407582938	0.492307692307692	0.604368932038835
K03943	0.601895734597156	0.338461538461538	0.677184466019418
K03948	0.232227488151659	0	0.00970873786407767
K03949	0.635071090047393	0.492307692307692	0.740291262135922
K03953	0.677725118483412	0.569230769230769	0.825242718446602
K03954	0.227488151658768	0.0153846153846154	0
K03955	0.597156398104265	0.492307692307692	0.800970873786408
K03959	0.265402843601896	0.138461538461538	0.0194174757281553
K03963	0.497630331753554	0.276923076923077	0.62378640776699
K03965	0.606635071090047	0.415384615384615	0.75
K03966	0.436018957345972	0.138461538461538	0.686893203883495
K03969	0.0710900473933649	0.892307692307692	0.95873786407767
K03976	0.014218009478673	0.0307692307692308	0.00485436893203883
K04023	0.004739336492891	0	0.00242718446601942
K04030	0.037914691943128	0.0307692307692308	0.00242718446601942
K04035	0	0.107692307692308	0.191747572815534
K04038	0.004739336492891	0.0615384615384615	0.0558252427184466
K04040	0.014218009478673	0.876923076923077	0.871359223300971
K04043	0.843601895734597	0.907692307692308	0.932038834951456
K04047	0.037914691943128	0.0153846153846154	0.029126213592233
K04066	0.023696682464455	0.0153846153846154	0.0169902912621359
K04069	0.042654028436019	0.169230769230769	0.203883495145631
K04070	0.0853080568720379	0.0153846153846154	0.0266990291262136
K04072	0.0568720379146919	0.276923076923077	0.0922330097087379
K04077	0.976303317535545	0.984615384615385	0.992718446601942
K04078	0.886255924170616	0.938461538461538	0.980582524271845
K04079	1	1	0.995145631067961
K04095	0.18957345971564	0.0923076923076923	0.0558252427184466
K04097	0.464454976303318	0.676923076923077	0.310679611650485
K04345	0.398104265402844	0.138461538461538	0.0995145631067961
K04348	0.796208530805687	0.630769230769231	0.174757281553398
K04353	0.407582938388626	0	0.0169902912621359
K04364	0.23696682464455	0.0307692307692308	0.00242718446601942
K04370	0.445497630331754	0.4	0.191747572815534
K04371	0.364928909952607	0.292307692307692	0.169902912621359
K04393	0.364928909952607	0	0.00242718446601942
K04427	0.208530805687204	0.0307692307692308	0.00485436893203883
K04440	0.203791469194313	0.0153846153846154	0
K04441	0.317535545023697	0.0307692307692308	0.00970873786407767
K04456	0.345971563981043	0.0153846153846154	0.00970873786407767
K04464	0.170616113744076	0.0461538461538462	0.0315533980582524
K04468	0.194312796208531	0.0307692307692308	0.00242718446601942
K04487	0.919431279620853	0.923076923076923	0.953883495145631
K04496	0.23696682464455	0.0769230769230769	0.00485436893203883
K04498	0.402843601895735	0.353846153846154	0.725728155339806
K04505	0.478672985781991	0.138461538461538	0.611650485436893
K04513	0.42654028436019	0.0461538461538462	0.0242718446601942
K04523	0.928909952606635	0.923076923076923	0.934466019417476
K04539	0.184834123222749	0.0153846153846154	0.00242718446601942
K04555	0.497630331753554	0	0.0194174757281553
K04564	0.928909952606635	0.938461538461538	0.975728155339806
K04567	0.924170616113744	0.984615384615385	0.939320388349515
K04618	0.018957345971564	0.0153846153846154	0.0121359223300971
K04638	0.57345971563981	0.923076923076923	0.412621359223301
K04646	0.900473933649289	0.953846153846154	0.953883495145631
K04652	0.004739336492891	0	0
K04705	0.383886255924171	0	0
K04709	0.0995260663507109	0.138461538461538	0.0339805825242718
K04713	0.0995260663507109	0.0923076923076923	0.0485436893203883
K04715	0.156398104265403	0.0307692307692308	0.0436893203883495
K04739	0.890995260663507	0.8	0.524271844660194
K04750	0.14218009478673	0.230769230769231	0.101941747572816
K04752	0.033175355450237	0.0153846153846154	0.0242718446601942
K04761	0.004739336492891	0.0153846153846154	0
K04762	0.00947867298578199	0	0.00728155339805825
K04774	0.14218009478673	0.692307692307692	0.720873786407767
K04794	0.886255924170616	0.676923076923077	0.733009708737864
K04796	0.0663507109004739	0.276923076923077	0.0606796116504854
K04798	0.876777251184834	0.846153846153846	0.825242718446602
K05012	0.4739336492891	0.415384615384615	0.135922330097087
K05298	0.004739336492891	0.0923076923076923	0.20873786407767
K05357	0.407582938388626	0.523076923076923	0.29126213592233
K05359	0.023696682464455	0.292307692307692	0.296116504854369
K05361	0.0853080568720379	0.0307692307692308	0.00242718446601942
K05402	0.241706161137441	0.0307692307692308	0
K05501	0.014218009478673	0.0153846153846154	0
K05528	0.156398104265403	0.0461538461538462	0.00485436893203883
K05610	0.725118483412322	0.707692307692308	0.815533980582524
K05658	0.76303317535545	0.615384615384615	0.825242718446602
K05661	0.241706161137441	0.0461538461538462	0.0242718446601942
K05678	0.393364928909953	0.153846153846154	0.104368932038835
K05687	0.270142180094787	0.0615384615384615	0.00970873786407767
K05757	0.848341232227488	0.723076923076923	0.412621359223301
K05759	0.772511848341232	0.430769230769231	0.456310679611651
K05767	0.502369668246445	0.0153846153846154	0.0266990291262136
K05770	0.402843601895735	0.738461538461539	0.888349514563107
K05776	0.0473933649289099	0.0923076923076923	0.0412621359223301
K05785	0.004739336492891	0	0
K05794	0.180094786729858	0.784615384615385	0.907766990291262
K05805	0.023696682464455	0.830769230769231	0.718446601941748
K05808	0.0473933649289099	0.353846153846154	0.745145631067961
K05810	0.0995260663507109	0.0153846153846154	0.0266990291262136
K05824	0.156398104265403	0	0
K05825	0.00947867298578199	0	0.00485436893203883
K05841	0.33175355450237	0.692307692307692	0.405339805825243
K05863	0.924170616113744	0.923076923076923	0.946601941747573
K05894	0.004739336492891	0.0923076923076923	0.0509708737864078
K05907	0.004739336492891	0.0923076923076923	0.184466019417476
K05917	0.535545023696682	0.769230769230769	0.864077669902913
K05921	0.018957345971564	0.123076923076923	0.0388349514563107
K05928	0.0663507109004739	0.461538461538462	0.645631067961165
K05955	0.805687203791469	0.861538461538462	0.766990291262136
K05970	0.350710900473934	0.415384615384615	0.213592233009709
K05979	0.0995260663507109	0.0153846153846154	0.0218446601941748
K05991	0.549763033175355	0.6	0.245145631067961
K05994	0.241706161137441	0	0.0364077669902913
K05995	0.308056872037915	0.569230769230769	0.349514563106796
K06016	0.023696682464455	0	0.00485436893203883
K06020	0.0947867298578199	0.461538461538462	0.635922330097087
K06027	0.881516587677725	0.969230769230769	0.968446601941748
K06037	0.18957345971564	0.0923076923076923	0.0242718446601942
K06053	0.33175355450237	0	0
K06077	0.023696682464455	0.0153846153846154	0.0169902912621359
K06108	0.042654028436019	0	0
K06118	0.028436018957346	0.584615384615385	0.776699029126214
K06119	0.028436018957346	0.538461538461538	0.723300970873786
K06131	0.18957345971564	0.276923076923077	0.0242718446601942
K06152	0.028436018957346	0	0.00242718446601942
K06153	0.023696682464455	0	0.00970873786407767
K06169	0.014218009478673	0.0153846153846154	0.00242718446601942
K06174	0.900473933649289	0.938461538461538	0.953883495145631
K06180	0.042654028436019	0.353846153846154	0.478155339805825
K06182	0.037914691943128	0.0461538461538462	0.00485436893203883
K06184	0.398104265402844	0.415384615384615	0.75
K06186	0.018957345971564	0.0153846153846154	0.00485436893203883
K06195	0.014218009478673	0.138461538461538	0.201456310679612
K06199	0.37914691943128	0.584615384615385	0.723300970873786
K06200	0.023696682464455	0.107692307692308	0.0145631067961165
K06201	0.492890995260663	0.307692307692308	0.116504854368932
K06223	0.018957345971564	0.138461538461538	0.0194174757281553
K06234	0.37914691943128	0.492307692307692	0.216019417475728
K06276	0.639810426540284	0.430769230769231	0.172330097087379
K06443	0.023696682464455	0.738461538461539	0.842233009708738
K06445	0.0710900473933649	0.261538461538462	0.54126213592233
K06569	0.132701421800948	0.0461538461538462	0.00242718446601942
K06580	0.478672985781991	0.215384615384615	0.0436893203883495
K06626	0.208530805687204	0.0153846153846154	0.00242718446601942
K06630	0.445497630331754	0.261538461538462	0.66747572815534
K06631	0.293838862559242	0.0615384615384615	0.00728155339805825
K06641	0.369668246445498	0.215384615384615	0.0509708737864078
K06642	0.407582938388626	0.138461538461538	0.0703883495145631
K06644	0.028436018957346	0.0461538461538462	0.0169902912621359
K06655	0.14218009478673	0.0153846153846154	0.00970873786407767
K06689	0.85781990521327	0.876923076923077	0.900485436893204
K06711	0.18957345971564	0.0461538461538462	0.0194174757281553
K06855	0.146919431279621	0.0153846153846154	0.00970873786407767
K06861	0.033175355450237	0	0.0169902912621359
K06867	0.995260663507109	1	0.990291262135922
K06874	0.758293838862559	0.276923076923077	0.419902912621359
K06890	0.018957345971564	0.0461538461538462	0.0242718446601942
K06891	0.132701421800948	0.907692307692308	0.898058252427185
K06895	0.004739336492891	0.0153846153846154	0
K06902	0.251184834123223	0.261538461538462	0.189320388349515
K06910	0.369668246445498	0.215384615384615	0.109223300970874
K06928	0.308056872037915	0.492307692307692	0.310679611650485
K06942	0.146919431279621	0.676923076923077	0.699029126213592
K06944	0.971563981042654	0.984615384615385	0.968446601941748
K06950	0.383886255924171	0.461538461538462	0.41747572815534
K06962	0.004739336492891	0.230769230769231	0.402912621359223
K06972	0.824644549763033	0.907692307692308	0.953883495145631
K06989	0.336492890995261	0.246153846153846	0.0849514563106796
K06995	0.113744075829384	0.769230769230769	0.783980582524272
K06997	0.853080568720379	0.830769230769231	0.866504854368932
K07005	0.251184834123223	0.153846153846154	0.0679611650485437
K07025	0.208530805687204	0.492307692307692	0.245145631067961
K07048	0.165876777251185	0.0923076923076923	0.00485436893203883
K07050	0.450236966824645	0.215384615384615	0.104368932038835
K07052	0.658767772511848	0.876923076923077	0.912621359223301
K07053	0.0995260663507109	0.0153846153846154	0.0436893203883495
K07056	0.0947867298578199	0.476923076923077	0.303398058252427
K07080	0.0473933649289099	0.0153846153846154	0.0266990291262136
K07082	0.042654028436019	0	0.0169902912621359
K07090	0.630331753554502	0.938461538461538	0.963592233009709
K07106	0.227488151658768	0.0307692307692308	0.0364077669902913
K07115	0.028436018957346	0.323076923076923	0.150485436893204
K07118	0.033175355450237	0.0307692307692308	0.00970873786407767
K07126	0.966824644549763	0.969230769230769	0.968446601941748
K07153	0.00947867298578199	0.0153846153846154	0
K07154	0.042654028436019	0.0153846153846154	0.00728155339805825
K07160	0.0616113744075829	0.138461538461538	0.0315533980582524
K07179	0.843601895734597	0.784615384615385	0.682038834951456
K07208	0.37914691943128	0.0461538461538462	0.0533980582524272
K07222	0.00947867298578199	0.246153846153846	0.0995145631067961
K07223	0.109004739336493	0.0153846153846154	0.0145631067961165
K07238	0.710900473933649	0.907692307692308	0.978155339805825
K07241	0.118483412322275	0.476923076923077	0.179611650485437
K07246	0.042654028436019	0	0
K07258	0.014218009478673	0.0153846153846154	0.00728155339805825
K07287	0.037914691943128	0.0153846153846154	0.00970873786407767
K07302	0.028436018957346	0.0153846153846154	0.0121359223300971
K07304	0.843601895734597	0.984615384615385	0.985436893203884
K07322	0.018957345971564	0	0
K07337	0.014218009478673	0.0153846153846154	0.00242718446601942
K07359	0.0758293838862559	0.0307692307692308	0.00485436893203883
K07374	0.966824644549763	0.830769230769231	0.895631067961165
K07375	0.933649289099526	0.815384615384615	0.912621359223301
K07390	0.924170616113744	0.984615384615385	0.990291262135922
K07393	0.597156398104265	0.723076923076923	0.927184466019418
K07399	0.00947867298578199	0.353846153846154	0.245145631067961
K07435	0.175355450236967	0	0
K07442	0.815165876777251	0.553846153846154	0.657766990291262
K07456	0.018957345971564	0.415384615384615	0.58252427184466
K07484	0.004739336492891	0.0153846153846154	0.0145631067961165
K07552	0.00947867298578199	0.0461538461538462	0.00485436893203883
K07562	0.928909952606635	0.953846153846154	0.902912621359223
K07566	0.81042654028436	0.676923076923077	0.83252427184466
K07735	0.180094786729858	0.830769230769231	0.898058252427185
K07739	0.843601895734597	0.815384615384615	0.686893203883495
K07748	0.203791469194313	0.0153846153846154	0
K07756	0.587677725118483	0.246153846153846	0.101941747572816
K07759	0.654028436018957	0.692307692307692	0.351941747572816
K07766	0.440758293838863	0.107692307692308	0.580097087378641
K07767	0.644549763033175	0.861538461538462	0.402912621359223
K07783	0	0	0.0218446601941748
K07818	0.0758293838862559	0.0307692307692308	0
K07827	0.492890995260663	0.169230769230769	0.0631067961165049
K07836	0.469194312796209	0	0.0194174757281553
K07880	0.255924170616114	0.0153846153846154	0.00485436893203883
K07881	0.417061611374408	0.2	0.106796116504854
K07884	0.0616113744075829	0.0153846153846154	0.00485436893203883
K07890	0.492890995260663	0.523076923076923	0.235436893203884
K07891	0.18957345971564	0.107692307692308	0.0485436893203883
K07898	0.0663507109004739	0.0307692307692308	0.0121359223300971
K07901	0.350710900473934	0.261538461538462	0.12621359223301
K07912	0.260663507109005	0.246153846153846	0.104368932038835
K07914	0.0758293838862559	0.0153846153846154	0.00728155339805825
K07915	0.421800947867299	0.6	0.300970873786408
K07931	0.483412322274882	0.815384615384615	0.383495145631068
K07934	0.402843601895735	0.584615384615385	0.298543689320388
K07935	0.445497630331754	0.676923076923077	0.310679611650485
K07941	0.350710900473934	0	0.0194174757281553
K07944	0.540284360189573	0.876923076923077	0.427184466019417
K07951	0.393364928909953	0.815384615384615	0.300970873786408
K07953	0.924170616113744	0.923076923076923	0.929611650485437
K07975	0.597156398104265	0.323076923076923	0.155339805825243
K07976	0.0473933649289099	0.0153846153846154	0.0339805825242718
K08074	0.407582938388626	0.153846153846154	0.0121359223300971
K08077	0.222748815165877	0.246153846153846	0.0679611650485437
K08081	0.123222748815166	0.569230769230769	0.635922330097087
K08157	0.0758293838862559	0	0
K08175	0.327014218009479	0.261538461538462	0.0655339805825243
K08214	0.218009478672986	0.0923076923076923	0.0436893203883495
K08220	0.265402843601896	0	0.00728155339805825
K08239	0.312796208530806	0.107692307692308	0.0194174757281553
K08244	0.0758293838862559	0.323076923076923	0.339805825242718
K08257	0.0900473933649289	0	0.00485436893203883
K08267	0.597156398104265	0.323076923076923	0.0461165048543689
K08276	0.004739336492891	0.0307692307692308	0.00728155339805825
K08296	0.018957345971564	0.169230769230769	0.237864077669903
K08316	0.0995260663507109	0.615384615384615	0.677184466019418
K08319	0.023696682464455	0.0461538461538462	0.058252427184466
K08343	0.900473933649289	0.953846153846154	0.866504854368932
K08366	0.327014218009479	0.169230769230769	0.029126213592233
K08467	0.14218009478673	0.0153846153846154	0.0121359223300971
K08471	0.118483412322275	0.0153846153846154	0.00242718446601942
K08492	0.507109004739337	0.169230769230769	0.33495145631068
K08505	0.037914691943128	0.338461538461538	0.203883495145631
K08511	0.023696682464455	0.0923076923076923	0.138349514563107
K08517	0.772511848341232	0.815384615384615	0.796116504854369
K08646	0.028436018957346	0	0.0218446601941748
K08678	0.535545023696682	0.815384615384615	0.900485436893204
K08726	0.274881516587678	0.261538461538462	0.0898058252427184
K08745	0.255924170616114	0	0
K08764	0.364928909952607	0.0307692307692308	0.0194174757281553
K08815	0.350710900473934	0.0461538461538462	0.0436893203883495
K08817	0.265402843601896	0.123076923076923	0.058252427184466
K08824	0.52132701421801	0.630769230769231	0.281553398058252
K08827	0.720379146919431	0.938461538461538	0.555825242718447
K08830	0.398104265402844	0.738461538461539	0.429611650485437
K08832	0.876777251184834	0.769230769230769	0.788834951456311
K08853	0.350710900473934	0	0.0388349514563107
K08856	0.488151658767773	0.215384615384615	0.274271844660194
K08865	0.123222748815166	0.0307692307692308	0.0194174757281553
K08870	0.663507109004739	0.415384615384615	0.196601941747573
K08872	0.260663507109005	0	0
K08900	0.758293838862559	0.830769230769231	0.507281553398058
K08901	0.033175355450237	0.446153846153846	0.672330097087379
K08902	0.018957345971564	0.861538461538462	0.856796116504854
K08903	0.004739336492891	0.461538461538462	0.657766990291262
K08906	0.033175355450237	0.815384615384615	0.856796116504854
K08907	0.00947867298578199	0.107692307692308	0.33495145631068
K08909	0.00947867298578199	0.123076923076923	0.16747572815534
K08911	0	0.0923076923076923	0.0679611650485437
K08915	0.00947867298578199	0.276923076923077	0.182038834951456
K08916	0.004739336492891	0.0769230769230769	0.138349514563107
K08957	0.199052132701422	0.0923076923076923	0.0436893203883495
K08958	0.279620853080569	0.0615384615384615	0.0218446601941748
K08959	0.0568720379146919	0.0461538461538462	0.00970873786407767
K08967	0.549763033175355	0.2	0.521844660194175
K08968	0.255924170616114	0.153846153846154	0.0558252427184466
K08970	0.014218009478673	0.123076923076923	0.0776699029126214
K08989	0.028436018957346	0.169230769230769	0.0315533980582524
K08994	0.303317535545024	0.876923076923077	0.985436893203884
K08998	0.018957345971564	0.230769230769231	0.385922330097087
K08999	0.018957345971564	0.0923076923076923	0.186893203883495
K09009	0.0710900473933649	0.430769230769231	0.495145631067961
K09013	0.109004739336493	0.507692307692308	0.407766990291262
K09015	0.018957345971564	0.692307692307692	0.470873786407767
K09020	0.004739336492891	0.2	0.148058252427184
K09021	0.023696682464455	0.184615384615385	0.0752427184466019
K09048	0.298578199052133	0	0.00728155339805825
K09158	0.018957345971564	0.569230769230769	0.701456310679612
K09191	0.502369668246445	0.230769230769231	0.121359223300971
K09275	0.312796208530806	0	0.00242718446601942
K09286	0.004739336492891	0.0923076923076923	0.184466019417476
K09292	0.251184834123223	0	0.00242718446601942
K09422	0.616113744075829	0.630769230769231	0.847087378640777
K09458	0.459715639810427	0.8	0.854368932038835
K09459	0.165876777251185	0.369230769230769	0.131067961165049
K09471	0.023696682464455	0.0615384615384615	0.0121359223300971
K09472	0.00947867298578199	0	0.00970873786407767
K09480	0.023696682464455	0.738461538461539	0.805825242718447
K09484	0.042654028436019	0	0.00485436893203883
K09491	0.137440758293839	0.0153846153846154	0
K09494	0.919431279620853	0.984615384615385	0.912621359223301
K09495	0.914691943127962	0.953846153846154	0.885922330097087
K09497	0.919431279620853	0.923076923076923	0.905339805825243
K09498	0.924170616113744	0.969230769230769	0.900485436893204
K09500	0.928909952606635	0.953846153846154	0.859223300970874
K09504	0.213270142180095	0.0153846153846154	0
K09528	0.744075829383886	0.784615384615385	0.779126213592233
K09532	0.265402843601896	0	0
K09536	0.227488151658768	0	0
K09553	0.867298578199052	0.969230769230769	0.956310679611651
K09580	0.502369668246445	0.492307692307692	0.240291262135922
K09586	0.279620853080569	0.584615384615385	0.245145631067961
K09602	0.227488151658768	0.0615384615384615	0.0655339805825243
K09640	0.113744075829384	0	0.00485436893203883
K09648	0.33175355450237	0.292307692307692	0.116504854368932
K09666	0.255924170616114	0.0923076923076923	0.029126213592233
K09716	0	0.369230769230769	0.135922330097087
K09760	0.004739336492891	0	0.00970873786407767
K09775	0.004739336492891	0.307692307692308	0.182038834951456
K09788	0.0473933649289099	0.123076923076923	0.00970873786407767
K09833	0.014218009478673	0.246153846153846	0.351941747572816
K09834	0.0616113744075829	0.184615384615385	0.444174757281553
K09835	0	0.0923076923076923	0.118932038834951
K09837	0	0.0769230769230769	0.145631067961165
K09838	0.018957345971564	0.861538461538462	0.849514563106796
K09839	0.0853080568720379	0.784615384615385	0.866504854368932
K09858	0.037914691943128	0.723076923076923	0.771844660194175
K09919	0.014218009478673	0.6	0.33495145631068
K09973	0.161137440758294	0.107692307692308	0.0218446601941748
K09975	0.109004739336493	0	0.0121359223300971
K09983	0.037914691943128	0.0307692307692308	0.0145631067961165
K10086	0.279620853080569	0	0
K10089	0.421800947867299	0.0461538461538462	0.0412621359223301
K10106	0.180094786729858	0	0.0242718446601942
K10133	0.327014218009479	0.0461538461538462	0.0121359223300971
K10134	0.554502369668246	0.507692307692308	0.196601941747573
K10206	0.0521327014218009	0.369230769230769	0.747572815533981
K10217	0.0568720379146919	0	0.00242718446601942
K10218	0.042654028436019	0.0461538461538462	0.0266990291262136
K10223	0.113744075829384	0.0307692307692308	0.00242718446601942
K10251	0.824644549763033	0.523076923076923	0.788834951456311
K10256	0.23696682464455	0.184615384615385	0.152912621359223
K10257	0.00947867298578199	0.107692307692308	0.109223300970874
K10258	0.563981042654028	0.246153846153846	0.177184466019417
K10306	0.180094786729858	0	0
K10342	0.0521327014218009	0.0153846153846154	0.00242718446601942
K10345	0.18957345971564	0.0615384615384615	0
K10353	0.156398104265403	0.0923076923076923	0.0145631067961165
K10356	0.611374407582938	0.107692307692308	0.0679611650485437
K10364	0.71563981042654	0.707692307692308	0.322815533980583
K10365	0.85781990521327	0.738461538461539	0.655339805825243
K10391	0.388625592417062	0.261538461538462	0.106796116504854
K10397	0.488151658767773	0.753846153846154	0.371359223300971
K10405	0.483412322274882	0.307692307692308	0.638349514563107
K10407	0.341232227488152	0.261538461538462	0.111650485436893
K10408	0.530805687203792	0.446153846153846	0.356796116504854
K10410	0.672985781990521	0.938461538461538	0.419902912621359
K10411	0.587677725118483	0.907692307692308	0.424757281553398
K10412	0.478672985781991	0.753846153846154	0.354368932038835
K10416	0.630331753554502	0.523076923076923	0.160194174757282
K10417	0.502369668246445	0.830769230769231	0.344660194174757
K10420	0.701421800947867	0.938461538461538	0.45873786407767
K10424	0.398104265402844	0.307692307692308	0.0558252427184466
K10425	0.293838862559242	0.0307692307692308	0.00728155339805825
K10426	0.606635071090047	0.384615384615385	0.247572815533981
K10428	0.540284360189573	0.261538461538462	0.0728155339805825
K10435	0.175355450236967	0.0307692307692308	0.0218446601941748
K10436	0.848341232227488	0.861538461538462	0.660194174757282
K10527	0.028436018957346	0.230769230769231	0.223300970873786
K10532	0.478672985781991	0.353846153846154	0.0946601941747573
K10534	0.0758293838862559	0.630769230769231	0.798543689320388
K10536	0.123222748815166	0.2	0.37621359223301
K10567	0.170616113744076	0.0461538461538462	0.00242718446601942
K10574	0.175355450236967	0.0153846153846154	0.0121359223300971
K10575	0.5260663507109	0.307692307692308	0.696601941747573
K10585	0.355450236966825	0.492307692307692	0.240291262135922
K10586	0.312796208530806	0.2	0.0339805825242718
K10587	0.402843601895735	0.507692307692308	0.148058252427184
K10588	0.23696682464455	0.0307692307692308	0.0485436893203883
K10611	0.161137440758294	0.0153846153846154	0.00242718446601942
K10638	0.0616113744075829	0.0153846153846154	0.0412621359223301
K10639	0.279620853080569	0.353846153846154	0.0970873786407767
K10667	0.213270142180095	0.0923076923076923	0.00485436893203883
K10687	0.170616113744076	0.0153846153846154	0.00242718446601942
K10693	0.274881516587678	0.0153846153846154	0
K10696	0.734597156398104	0.523076923076923	0.754854368932039
K10703	0.767772511848341	0.723076923076923	0.827669902912621
K10705	0.033175355450237	0.0615384615384615	0.0509708737864078
K10735	0.677725118483412	0.584615384615385	0.776699029126214
K10764	0.00947867298578199	0.0307692307692308	0.0145631067961165
K10766	0.279620853080569	0.138461538461538	0.029126213592233
K10776	0.355450236966825	0.0461538461538462	0.0242718446601942
K10779	0.194312796208531	0.0153846153846154	0.0485436893203883
K10805	0.023696682464455	0.0153846153846154	0.0194174757281553
K10839	0.914691943127962	0.953846153846154	0.929611650485437
K10847	0.530805687203792	0.4	0.184466019417476
K10859	0.199052132701422	0.138461538461538	0.0606796116504854
K10861	0.0663507109004739	0.0307692307692308	0.00970873786407767
K10876	0.265402843601896	0	0.00485436893203883
K10880	0.279620853080569	0.107692307692308	0.0825242718446602
K10886	0.208530805687204	0.0307692307692308	0.058252427184466
K10904	0.194312796208531	0.0307692307692308	0.0558252427184466
K10960	0.033175355450237	0.738461538461539	0.927184466019418
K11086	0.85781990521327	0.784615384615385	0.856796116504854
K11087	0.838862559241706	0.846153846153846	0.716019417475728
K11089	0.260663507109005	0.0153846153846154	0.00728155339805825
K11113	0.180094786729858	0.0615384615384615	0.0436893203883495
K11121	0.23696682464455	0.0153846153846154	0
K11127	0.28436018957346	0	0.00970873786407767
K11143	0.62085308056872	0.907692307692308	0.451456310679612
K11145	0.00947867298578199	0.107692307692308	0.451456310679612
K11251	0.995260663507109	1	0.956310679611651
K11262	0.706161137440758	0.815384615384615	0.902912621359223
K11263	0.00947867298578199	0	0.00728155339805825
K11265	0.184834123222749	0.0461538461538462	0.0388349514563107
K11275	0.417061611374408	0.184615384615385	0.504854368932039
K11304	0.398104265402844	0	0.0169902912621359
K11313	0.293838862559242	0	0.00728155339805825
K11317	0.251184834123223	0	0
K11321	0.33175355450237	0	0.00485436893203883
K11353	0.57345971563981	0.4	0.745145631067961
K11364	0.601895734597156	0.384615384615385	0.733009708737864
K11394	0.0805687203791469	0.0153846153846154	0.00242718446601942
K11404	0.232227488151659	0.0153846153846154	0
K11417	0.194312796208531	0.0461538461538462	0.0509708737864078
K11419	0.260663507109005	0.0615384615384615	0.0194174757281553
K11427	0.402843601895735	0	0.00970873786407767
K11428	0.364928909952607	0.0461538461538462	0.00970873786407767
K11429	0.360189573459716	0	0
K11431	0.255924170616114	0.138461538461538	0.0461165048543689
K11434	0.753554502369668	0.661538461538462	0.524271844660194
K11435	0.109004739336493	0	0
K11436	0.28436018957346	0.153846153846154	0.0558252427184466
K11501	0.360189573459716	0.0153846153846154	0.0169902912621359
K11514	0.327014218009479	0.107692307692308	0.0849514563106796
K11540	0.213270142180095	0.0307692307692308	0.0315533980582524
K11569	0.0521327014218009	0.0153846153846154	0
K11593	0.336492890995261	0.384615384615385	0.235436893203884
K11598	0.033175355450237	0.0153846153846154	0.00485436893203883
K11687	0.270142180094787	0.430769230769231	0.0558252427184466
K11701	0.241706161137441	0.184615384615385	0.0825242718446602
K11717	0.042654028436019	0.676923076923077	0.781553398058252
K11725	0.246445497630332	0.169230769230769	0.0558252427184466
K11729	0.165876777251185	0.0615384615384615	0.0364077669902913
K11731	0.161137440758294	0.0461538461538462	0.00242718446601942
K11749	0.042654028436019	0.676923076923077	0.754854368932039
K11751	0.194312796208531	0.292307692307692	0.109223300970874
K11778	0.37914691943128	0.246153846153846	0.058252427184466
K11787	0.184834123222749	0.153846153846154	0.0922330097087379
K11804	0.213270142180095	0.2	0.104368932038835
K11806	0.886255924170616	0.923076923076923	0.793689320388349
K11811	0.0473933649289099	0.415384615384615	0.410194174757282
K11830	0.165876777251185	0	0.0121359223300971
K11836	0.909952606635071	0.846153846153846	0.919902912621359
K11837	0.289099526066351	0.0307692307692308	0.00485436893203883
K11848	0.492890995260663	0.507692307692308	0.16747572815534
K11853	0.33175355450237	0.107692307692308	0.0436893203883495
K11854	0.350710900473934	0.0615384615384615	0.00970873786407767
K11857	0.360189573459716	0.169230769230769	0.0606796116504854
K11858	0.241706161137441	0.0461538461538462	0.0655339805825243
K11862	0.194312796208531	0.0307692307692308	0.0194174757281553
K11866	0.445497630331754	0.384615384615385	0.182038834951456
K11869	0.260663507109005	0.0461538461538462	0.0121359223300971
K11875	0.289099526066351	0.0769230769230769	0.0121359223300971
K11884	0.867298578199052	0.876923076923077	0.830097087378641
K11885	0.815165876777251	0.815384615384615	0.742718446601942
K11887	0.312796208530806	0.0923076923076923	0.0194174757281553
K11903	0.004739336492891	0.0153846153846154	0.0242718446601942
K11959	0.018957345971564	0.0153846153846154	0.0266990291262136
K11967	0.137440758293839	0	0.0145631067961165
K11978	0.227488151658768	0.0307692307692308	0.0266990291262136
K11980	0.18957345971564	0.0153846153846154	0.00728155339805825
K11985	0.327014218009479	0.0769230769230769	0.0461165048543689
K11995	0.274881516587678	0.184615384615385	0.0558252427184466
K12035	0.184834123222749	0	0
K12158	0.436018957345972	0.476923076923077	0.638349514563107
K12160	0.919431279620853	0.938461538461538	0.936893203883495
K12162	0.440758293838863	0.584615384615385	0.281553398058252
K12165	0.639810426540284	0.738461538461539	0.390776699029126
K12172	0.203791469194313	0.0923076923076923	0.0315533980582524
K12182	0.398104265402844	0	0.00242718446601942
K12194	0.748815165876777	0.553846153846154	0.810679611650485
K12232	0.199052132701422	0	0
K12244	0.194312796208531	0.538461538461538	0.504854368932039
K12260	0.208530805687204	0.169230769230769	0.0849514563106796
K12261	0.33175355450237	0.246153846153846	0.0776699029126214
K12271	0	0.0923076923076923	0.148058252427184
K12273	0.104265402843602	0.107692307692308	0.0266990291262136
K12306	0.327014218009479	0.0923076923076923	0.0121359223300971
K12307	0.459715639810427	0.338461538461538	0.461165048543689
K12348	0.199052132701422	0.0769230769230769	0.00242718446601942
K12350	0.421800947867299	0.0153846153846154	0.00728155339805825
K12351	0.364928909952607	0.0307692307692308	0.0339805825242718
K12381	0.123222748815166	0.0153846153846154	0.00728155339805825
K12383	0.293838862559242	0.0307692307692308	0.0436893203883495
K12388	0.654028436018957	0.738461538461539	0.245145631067961
K12404	0.398104265402844	0	0
K12406	0.014218009478673	0.138461538461538	0.0703883495145631
K12410	0.412322274881517	0.492307692307692	0.199029126213592
K12412	0.199052132701422	0	0.00728155339805825
K12449	0.004739336492891	0.153846153846154	0.118932038834951
K12450	0.0805687203791469	0.230769230769231	0.597087378640777
K12452	0.0521327014218009	0.353846153846154	0.128640776699029
K12456	0.23696682464455	0.646153846153846	0.257281553398058
K12481	0.412322274881517	0.0615384615384615	0.0242718446601942
K12500	0.004739336492891	0	0
K12501	0.028436018957346	0.6	0.720873786407767
K12502	0	0.0769230769230769	0.16504854368932
K12524	0.0663507109004739	0.569230769230769	0.737864077669903
K12573	0.0521327014218009	0.0153846153846154	0.0194174757281553
K12580	0.838862559241706	0.907692307692308	0.953883495145631
K12584	0.454976303317536	0.215384615384615	0.466019417475728
K12586	0.402843601895735	0.107692307692308	0.0995145631067961
K12589	0.540284360189573	0.369230769230769	0.218446601941748
K12606	0.867298578199052	0.769230769230769	0.827669902912621
K12616	0.298578199052133	0.138461538461538	0.524271844660194
K12659	0.175355450236967	0	0.00728155339805825
K12663	0.327014218009479	0.169230769230769	0.0776699029126214
K12667	0.578199052132701	0.4	0.203883495145631
K12669	0.511848341232227	0.415384615384615	0.177184466019417
K12670	0.625592417061611	0.430769230769231	0.223300970873786
K12739	0.199052132701422	0.107692307692308	0.0169902912621359
K12812	0.909952606635071	0.892307692307692	0.966019417475728
K12838	0.402843601895735	0.184615384615385	0.0485436893203883
K12839	0.658767772511848	0.907692307692308	0.439320388349515
K12875	0.279620853080569	0.169230769230769	0.106796116504854
K12897	0.478672985781991	0.0769230769230769	0.0970873786407767
K12951	0.018957345971564	0.0461538461538462	0.0485436893203883
K12957	0.037914691943128	0.0153846153846154	0
K12960	0.180094786729858	0.369230769230769	0.203883495145631
K13017	0.018957345971564	0.0769230769230769	0.0339805825242718
K13020	0.00947867298578199	0.0769230769230769	0.00728155339805825
K13024	0.672985781990521	0.569230769230769	0.682038834951456
K13034	0.004739336492891	0.0153846153846154	0.0242718446601942
K13038	0.028436018957346	0	0.0121359223300971
K13041	0.00947867298578199	0.0153846153846154	0
K13051	0.336492890995261	0.323076923076923	0.128640776699029
K13094	0.554502369668246	0.646153846153846	0.436893203883495
K13096	0.317535545023697	0.338461538461538	0.177184466019417
K13104	0.402843601895735	0.384615384615385	0.184466019417476
K13122	0.350710900473934	0	0
K13131	0.279620853080569	0.153846153846154	0.0606796116504854
K13137	0.601895734597156	0.461538461538462	0.774271844660194
K13148	0.492890995260663	0.215384615384615	0.128640776699029
K13149	0.18957345971564	0.0307692307692308	0.00242718446601942
K13221	0.218009478672986	0.0307692307692308	0.0485436893203883
K13236	0.227488151658768	0	0
K13239	0.260663507109005	0.0461538461538462	0.0145631067961165
K13247	0.289099526066351	0.123076923076923	0.0169902912621359
K13251	0.350710900473934	0.0923076923076923	0.0461165048543689
K13278	0.393364928909953	0.0461538461538462	0.029126213592233
K13279	0.0995260663507109	0.0153846153846154	0.00242718446601942
K13289	0.383886255924171	0.461538461538462	0.138349514563107
K13293	0.213270142180095	0	0.00728155339805825
K13295	0.18957345971564	0.0615384615384615	0
K13341	0.578199052132701	0.630769230769231	0.274271844660194
K13348	0.587677725118483	0.430769230769231	0.83495145631068
K13355	0.398104265402844	0.123076923076923	0.0194174757281553
K13366	0.0995260663507109	0.276923076923077	0.106796116504854
K13370	0.199052132701422	0	0.0194174757281553
K13412	0.417061611374408	0.8	0.895631067961165
K13427	0	0.107692307692308	0.174757281553398
K13438	0.028436018957346	0	0
K13448	0.971563981042654	0.953846153846154	0.973300970873786
K13449	0.0758293838862559	0.0307692307692308	0.0388349514563107
K13517	0.203791469194313	0.0307692307692308	0.0364077669902913
K13539	0.246445497630332	0.107692307692308	0.0800970873786408
K13577	0.308056872037915	0	0
K13606	0.037914691943128	0.692307692307692	0.757281553398058
K13675	0.246445497630332	0.261538461538462	0.029126213592233
K13676	0.199052132701422	0	0.00485436893203883
K13679	0.004739336492891	0.123076923076923	0.218446601941748
K13681	0.014218009478673	0.0153846153846154	0.0533980582524272
K13702	0.0710900473933649	0.0461538461538462	0
K13704	0.279620853080569	0.0923076923076923	0.058252427184466
K13735	0.014218009478673	0.0153846153846154	0.00728155339805825
K13755	0.170616113744076	0	0.00242718446601942
K13789	0.018957345971564	0.615384615384615	0.79126213592233
K13809	0.0947867298578199	0	0.00242718446601942
K13832	0.028436018957346	0.0923076923076923	0.179611650485437
K13834	0.0663507109004739	0	0
K13836	0.004739336492891	0.0307692307692308	0.00485436893203883
K13845	0.0568720379146919	0	0
K13886	0.0710900473933649	0	0.00485436893203883
K13887	0.227488151658768	0	0.00485436893203883
K13907	0.502369668246445	0.692307692307692	0.33495145631068
K13937	0.0995260663507109	0.0153846153846154	0.00485436893203883
K13953	0.146919431279621	0.246153846153846	0.0776699029126214
K13954	0.023696682464455	0.184615384615385	0.0849514563106796
K13979	0.0995260663507109	0.153846153846154	0.0898058252427184
K13984	0.18957345971564	0	0.00242718446601942
K13988	0.303317535545024	0.107692307692308	0.0728155339805825
K13990	0.227488151658768	0.0153846153846154	0.00728155339805825
K14002	0.23696682464455	0.0153846153846154	0.0194174757281553
K14014	0.184834123222749	0.0307692307692308	0.0364077669902913
K14066	0.0995260663507109	0.292307692307692	0.592233009708738
K14085	0.5260663507109	0.107692307692308	0.0679611650485437
K14141	0.0758293838862559	0.0307692307692308	0.00970873786407767
K14143	0.014218009478673	0	0
K14145	0.0616113744075829	0	0
K14152	0.199052132701422	0.0153846153846154	0
K14154	0.0900473933649289	0	0
K14164	0	0.0615384615384615	0.152912621359223
K14171	0.0805687203791469	0.0923076923076923	0.0266990291262136
K14190	0.004739336492891	0.0769230769230769	0.16747572815534
K14272	0	0.0923076923076923	0.0728155339805825
K14284	0.516587677725118	0.169230769230769	0.0339805825242718
K14294	0.478672985781991	0.784615384615385	0.385922330097087
K14295	0.255924170616114	0.107692307692308	0.0825242718446602
K14315	0.360189573459716	0.246153846153846	0.12621359223301
K14325	0.42654028436019	0.584615384615385	0.308252427184466
K14328	0.597156398104265	0.646153846153846	0.317961165048544
K14332	0.004739336492891	0.107692307692308	0.145631067961165
K14338	0.0663507109004739	0.0923076923076923	0.12621359223301
K14376	0.909952606635071	0.830769230769231	0.885922330097087
K14381	0.222748815165877	0.123076923076923	0.00242718446601942
K14393	0.018957345971564	0.123076923076923	0.0169902912621359
K14395	0.151658767772512	0.0769230769230769	0.0461165048543689
K14396	0.867298578199052	0.953846153846154	0.893203883495146
K14411	0.274881516587678	0.553846153846154	0.138349514563107
K14429	0.407582938388626	0.107692307692308	0.0242718446601942
K14443	0.388625592417062	0.338461538461538	0.133495145631068
K14455	0.540284360189573	0.384615384615385	0.526699029126214
K14475	0.203791469194313	0.246153846153846	0.0606796116504854
K14491	0	0.0923076923076923	0.177184466019417
K14498	0.004739336492891	0.0923076923076923	0.169902912621359
K14512	0	0.0307692307692308	0.0266990291262136
K14525	0.644549763033175	0.8	0.558252427184466
K14527	0.322274881516588	0.138461538461538	0.0388349514563107
K14561	0.843601895734597	0.892307692307692	0.713592233009709
K14565	0.895734597156398	0.861538461538462	0.83495145631068
K14574	0.872037914691943	0.769230769230769	0.796116504854369
K14575	0.246445497630332	0.0461538461538462	0.00242718446601942
K14590	0.336492890995261	0.0461538461538462	0.0266990291262136
K14621	0.293838862559242	0.0153846153846154	0.00970873786407767
K14634	0.146919431279621	0.0153846153846154	0.0169902912621359
K14638	0.165876777251185	0.2	0.114077669902913
K14641	0	0	0.0800970873786408
K14664	0	0.0923076923076923	0.133495145631068
K14675	0.0995260663507109	0.0153846153846154	0
K14682	0.0805687203791469	0.476923076923077	0.716019417475728
K14688	0.28436018957346	0	0
K14689	0.251184834123223	0.0307692307692308	0.0412621359223301
K14692	0.597156398104265	0.107692307692308	0.0679611650485437
K14715	0.450236966824645	0.153846153846154	0.0606796116504854
K14717	0.336492890995261	0.138461538461538	0.0436893203883495
K14724	0.388625592417062	0.0615384615384615	0.422330097087379
K14731	0.194312796208531	0.353846153846154	0.138349514563107
K14736	0.0521327014218009	0.0153846153846154	0
K14742	0.023696682464455	0	0.0145631067961165
K14765	0.729857819905213	0.723076923076923	0.536407766990291
K14770	0.0663507109004739	0.0461538461538462	0
K14779	0.76303317535545	0.753846153846154	0.504854368932039
K14782	0.772511848341232	0.738461538461539	0.648058252427185
K14787	0.838862559241706	0.723076923076923	0.635922330097087
K14822	0.744075829383886	0.553846153846154	0.752427184466019
K14860	0.412322274881517	0.0307692307692308	0.029126213592233
K14938	0.374407582938389	0.0461538461538462	0.0436893203883495
K14943	0.265402843601896	0.215384615384615	0.0752427184466019
K14952	0	0.0153846153846154	0.00485436893203883
K14972	0.0710900473933649	0.0307692307692308	0.0339805825242718
K14995	0.350710900473934	0.0769230769230769	0.0558252427184466
K15026	0.834123222748815	0.815384615384615	0.701456310679612
K15032	0.156398104265403	0.276923076923077	0.672330097087379
K15040	0.66824644549763	0.430769230769231	0.737864077669903
K15067	0.0947867298578199	0.0307692307692308	0.00485436893203883
K15102	0.933649289099526	0.938461538461538	0.980582524271845
K15114	0.165876777251185	0.0923076923076923	0.0533980582524272
K15117	0.431279620853081	0.276923076923077	0.0461165048543689
K15120	0.113744075829384	0	0.00728155339805825
K15122	0.33175355450237	0.276923076923077	0.0558252427184466
K15141	0.203791469194313	0.0153846153846154	0.0509708737864078
K15149	0.175355450236967	0.138461538461538	0.0364077669902913
K15172	0.872037914691943	0.8	0.905339805825243
K15178	0.772511848341232	0.707692307692308	0.868932038834951
K15199	0.255924170616114	0.0461538461538462	0.0509708737864078
K15211	0.113744075829384	0.0153846153846154	0
K15227	0.0663507109004739	0.446153846153846	0.441747572815534
K15275	0.57345971563981	0.338461538461538	0.720873786407767
K15276	0.454976303317536	0.876923076923077	0.910194174757282
K15283	0.502369668246445	0.846153846153846	0.970873786407767
K15288	0.23696682464455	0.0307692307692308	0.029126213592233
K15308	0.0616113744075829	0.0461538461538462	0.00485436893203883
K15372	0.184834123222749	0.153846153846154	0.0728155339805825
K15376	0.582938388625592	0.584615384615385	0.20873786407767
K15381	0.260663507109005	0.0307692307692308	0.00485436893203883
K15389	0.289099526066351	0.507692307692308	0.262135922330097
K15397	0.170616113744076	0.4	0.745145631067961
K15427	0.0663507109004739	0	0
K15430	0.753554502369668	0.492307692307692	0.592233009708738
K15434	0.312796208530806	0	0.0121359223300971
K15439	0.151658767772512	0.0307692307692308	0.00728155339805825
K15451	0.454976303317536	0.384615384615385	0.150485436893204
K15461	0.018957345971564	0	0.00728155339805825
K15498	0.502369668246445	0.292307692307692	0.349514563106796
K15516	0.388625592417062	0.615384615384615	0.230582524271845
K15528	0.374407582938389	0.307692307692308	0.0970873786407767
K15532	0.165876777251185	0.0615384615384615	0.029126213592233
K15535	0.0473933649289099	0.307692307692308	0.29126213592233
K15537	0.469194312796209	0.2	0.0970873786407767
K15620	0.417061611374408	0	0.00728155339805825
K15627	0.421800947867299	0.215384615384615	0.157766990291262
K15636	0.042654028436019	0.0153846153846154	0
K15680	0.175355450236967	0.0307692307692308	0.0194174757281553
K15683	0.274881516587678	0	0.0412621359223301
K15685	0.170616113744076	0.0461538461538462	0.0558252427184466
K15698	0.450236966824645	0.123076923076923	0.0728155339805825
K15708	0.156398104265403	0	0
K15716	0.251184834123223	0.215384615384615	0.0703883495145631
K15724	0.028436018957346	0.0153846153846154	0.00970873786407767
K15727	0.014218009478673	0	0.00728155339805825
K15730	0.303317535545024	0.0461538461538462	0.058252427184466
K15734	0.677725118483412	0.292307692307692	0.160194174757282
K15744	0	0.246153846153846	0.441747572815534
K15745	0.0568720379146919	0.2	0.135922330097087
K15759	0.232227488151659	0.0307692307692308	0.0169902912621359
K15789	0.5260663507109	0.446153846153846	0.223300970873786
K15866	0.042654028436019	0.169230769230769	0.0436893203883495
K15893	0.023696682464455	0.0923076923076923	0.152912621359223
K15920	0.289099526066351	0.430769230769231	0.152912621359223
K15923	0.0758293838862559	0.0923076923076923	0.0922330097087379
K15977	0.037914691943128	0.276923076923077	0.359223300970874
K16066	0.104265402843602	0.0153846153846154	0.0339805825242718
K16073	0.203791469194313	0.0461538461538462	0.00485436893203883
K16137	0.018957345971564	0.0153846153846154	0.0121359223300971
K16165	0.033175355450237	0.0307692307692308	0.228155339805825
K16185	0.824644549763033	0.676923076923077	0.58252427184466
K16194	0.227488151658768	0	0.00485436893203883
K16197	0.213270142180095	0.138461538461538	0.0436893203883495
K16238	0.0473933649289099	0.0153846153846154	0.00485436893203883
K16261	0.0853080568720379	0.0153846153846154	0.00242718446601942
K16264	0.0758293838862559	0	0.00970873786407767
K16276	0	0.0461538461538462	0.145631067961165
K16296	0.0473933649289099	0.0923076923076923	0.0655339805825243
K16340	0.118483412322275	0.0153846153846154	0.0266990291262136
K16449	0.350710900473934	0.0923076923076923	0.0145631067961165
K16457	0.42654028436019	0.461538461538462	0.184466019417476
K16458	0.601895734597156	0.738461538461539	0.390776699029126
K16466	0.388625592417062	0.292307692307692	0.029126213592233
K16470	0.37914691943128	0.215384615384615	0.152912621359223
K16473	0.57345971563981	0.784615384615385	0.41747572815534
K16484	0.175355450236967	0.0307692307692308	0.0218446601941748
K16531	0.502369668246445	0.907692307692308	0.354368932038835
K16538	0.355450236966825	0.430769230769231	0.172330097087379
K16574	0.104265402843602	0.0153846153846154	0.0218446601941748
K16576	0.383886255924171	0.0923076923076923	0.0315533980582524
K16582	0.161137440758294	0.0153846153846154	0.00970873786407767
K16599	0.374407582938389	0.461538461538462	0.182038834951456
K16600	0.218009478672986	0.107692307692308	0.0339805825242718
K16601	0.327014218009479	0.107692307692308	0.0606796116504854
K16602	0.255924170616114	0.261538461538462	0.0970873786407767
K16603	0.388625592417062	0.738461538461539	0.342233009708738
K16605	0.33175355450237	0.307692307692308	0.140776699029126
K16606	0.374407582938389	0.246153846153846	0.12378640776699
K16634	0.042654028436019	0.0153846153846154	0
K16639	0.4739336492891	0.523076923076923	0.20873786407767
K16724	0.161137440758294	0.0153846153846154	0.00485436893203883
K16742	0.488151658767773	0.907692307692308	0.410194174757282
K16746	0.454976303317536	0.830769230769231	0.361650485436893
K16747	0.516587677725118	0.769230769230769	0.351941747572816
K16748	0.5260663507109	0.876923076923077	0.361650485436893
K16749	0.497630331753554	0.815384615384615	0.330097087378641
K16754	0.345971563981043	0.184615384615385	0.12378640776699
K16765	0.279620853080569	0.0461538461538462	0.0121359223300971
K16780	0.625592417061611	0.846153846153846	0.45873786407767
K16781	0.459715639810427	0.815384615384615	0.342233009708738
K16801	0.374407582938389	0.569230769230769	0.25
K16802	0.123222748815166	0.0153846153846154	0.0169902912621359
K16841	0.0710900473933649	0.0307692307692308	0.0242718446601942
K16911	0.530805687203792	0.6	0.803398058252427
K16931	0.0568720379146919	0.0153846153846154	0
K17053	0.350710900473934	0	0
K17086	0.748815165876777	0.923076923076923	0.961165048543689
K17103	0.28436018957346	0.323076923076923	0.135922330097087
K17198	0.151658767772512	0.0153846153846154	0.00728155339805825
K17231	0.308056872037915	0.0923076923076923	0.0388349514563107
K17261	0.890995260663507	0.938461538461538	0.91747572815534
K17267	0.90521327014218	0.938461538461538	0.95873786407767
K17301	0.924170616113744	0.938461538461538	0.978155339805825
K17356	0.232227488151659	0	0
K17382	0.194312796208531	0	0
K17404	0.208530805687204	0.0153846153846154	0
K17414	0.170616113744076	0.0307692307692308	0.00970873786407767
K17425	0.350710900473934	0	0
K17434	0.417061611374408	0.2	0.560679611650485
K17478	0.222748815165877	0	0.00970873786407767
K17479	0.251184834123223	0.0769230769230769	0.0776699029126214
K17496	0.545023696682464	0.215384615384615	0.735436893203884
K17500	0.317535545023697	0.461538461538462	0.184466019417476
K17508	0.838862559241706	0.938461538461538	0.949029126213592
K17525	0.402843601895735	0.230769230769231	0.131067961165049
K17535	0.218009478672986	0.0153846153846154	0.0509708737864078
K17543	0.374407582938389	0.0153846153846154	0.00728155339805825
K17544	0.488151658767773	0.0923076923076923	0.0169902912621359
K17562	0.327014218009479	0.0153846153846154	0.00728155339805825
K17570	0.554502369668246	0.769230769230769	0.368932038834951
K17575	0.118483412322275	0.0923076923076923	0.0606796116504854
K17576	0.260663507109005	0.0769230769230769	0.0485436893203883
K17579	0.393364928909953	0.476923076923077	0.203883495145631
K17580	0.4739336492891	0.784615384615385	0.351941747572816
K17603	0.208530805687204	0.0153846153846154	0.0339805825242718
K17608	0.492890995260663	0.353846153846154	0.0339805825242718
K17615	0.146919431279621	0.0615384615384615	0.029126213592233
K17677	0.180094786729858	0.0153846153846154	0.0169902912621359
K17724	0.0947867298578199	0	0.00485436893203883
K17735	0.028436018957346	0.123076923076923	0.00242718446601942
K17743	0.298578199052133	0.446153846153846	0.203883495145631
K17744	0.255924170616114	0.353846153846154	0.276699029126214
K17782	0.469194312796209	0.0769230769230769	0.383495145631068
K17806	0.161137440758294	0	0
K17815	0.241706161137441	0.169230769230769	0.0558252427184466
K17872	0.00947867298578199	0.307692307692308	0.347087378640777
K17892	0.023696682464455	0.676923076923077	0.538834951456311
K17911	0.014218009478673	0.661538461538462	0.713592233009709
K17918	0.398104265402844	0	0
K17922	0.303317535545024	0	0
K17938	0.014218009478673	0.0461538461538462	0.0436893203883495
K17941	0.161137440758294	0	0.00242718446601942
K17947	0	0.0307692307692308	0.0145631067961165
K17968	0.450236966824645	0.415384615384615	0.191747572815534
K17985	0.199052132701422	0.0923076923076923	0.385922330097087
K17987	0.483412322274882	0.476923076923077	0.29126213592233
K18042	0.298578199052133	0.323076923076923	0.118932038834951
K18046	0.127962085308057	0.169230769230769	0.0825242718446602
K18055	0.298578199052133	0.646153846153846	0.196601941747573
K18059	0.023696682464455	0.492307692307692	0.325242718446602
K18064	0.0521327014218009	0.2	0.0436893203883495
K18065	0.218009478672986	0.538461538461538	0.196601941747573
K18078	0.336492890995261	0.2	0.0339805825242718
K18079	0.199052132701422	0.138461538461538	0.0461165048543689
K18080	0.308056872037915	0.107692307692308	0.0436893203883495
K18086	0.279620853080569	0.169230769230769	0
K18123	0.208530805687204	0	0.00242718446601942
K18166	0.350710900473934	0.276923076923077	0.152912621359223
K18168	0.37914691943128	0.0307692307692308	0.00728155339805825
K18180	0.255924170616114	0	0.00242718446601942
K18213	0	0.0461538461538462	0.194174757281553
K18260	0.383886255924171	0.0153846153846154	0.00485436893203883
K18272	0.469194312796209	0.738461538461539	0.325242718446602
K18334	0.251184834123223	0.0615384615384615	0.0121359223300971
K18402	0.18957345971564	0.0153846153846154	0.0145631067961165
K18416	0.260663507109005	0.123076923076923	0.0728155339805825
K18417	0.170616113744076	0.0307692307692308	0.0315533980582524
K18423	0.805687203791469	0.861538461538462	0.87621359223301
K18437	0.184834123222749	0	0.00242718446601942
K18441	0.364928909952607	0	0.0194174757281553
K18460	0.748815165876777	0.723076923076923	0.898058252427185
K18462	0.398104265402844	0.184615384615385	0.0339805825242718
K18463	0.417061611374408	0.4	0.148058252427184
K18465	0.568720379146919	0.538461538461538	0.364077669902913
K18482	0.0616113744075829	0.476923076923077	0.259708737864078
K18533	0.383886255924171	0.276923076923077	0.118932038834951
K18534	0.033175355450237	0.815384615384615	0.733009708737864
K18554	0	0.107692307692308	0.00728155339805825
K18561	0.123222748815166	0.123076923076923	0.0388349514563107
K18576	0.033175355450237	0	0
K18584	0.791469194312796	0.815384615384615	0.451456310679612
K18585	0.018957345971564	0	0
K18587	0.554502369668246	0.338461538461538	0.711165048543689
K18592	0.350710900473934	0.0461538461538462	0.0339805825242718
K18618	0.0900473933649289	0	0.00242718446601942
K18619	0.208530805687204	0	0.00485436893203883
K18620	0.0853080568720379	0	0.0121359223300971
K18625	0.194312796208531	0	0
K18643	0.454976303317536	0.630769230769231	0.296116504854369
K18649	0.028436018957346	0.415384615384615	0.468446601941748
K18660	0.488151658767773	0.553846153846154	0.322815533980583
K18666	0.530805687203792	0.476923076923077	0.189320388349515
K18702	0.0758293838862559	0.0769230769230769	0.0121359223300971
K18703	0.298578199052133	0.0307692307692308	0.0121359223300971
K18734	0.308056872037915	0.0153846153846154	0.0412621359223301
K18753	0.118483412322275	0.0153846153846154	0.00970873786407767
K18763	0.350710900473934	0.153846153846154	0.12621359223301
K18764	0.232227488151659	0.0923076923076923	0.058252427184466
K18776	0.127962085308057	0.153846153846154	0.0364077669902913
K18787	0.127962085308057	0.446153846153846	0.395631067961165
K18831	0.023696682464455	0	0.00485436893203883
K18850	0.023696682464455	0.2	0.313106796116505
K18881	0.014218009478673	0.0153846153846154	0.104368932038835
K18930	0.018957345971564	0.169230769230769	0.230582524271845
K18993	0.208530805687204	0.0615384615384615	0.0145631067961165
K18998	0.004739336492891	0.0615384615384615	0.104368932038835
K19023	0.28436018957346	0.246153846153846	0.101941747572816
K19024	0.279620853080569	0.384615384615385	0.0752427184466019
K19025	0.317535545023697	0.0769230769230769	0.0631067961165049
K19032	0	0.261538461538462	0.101941747572816
K19033	0.018957345971564	0.476923076923077	0.325242718446602
K19035	0.00947867298578199	0.184615384615385	0.424757281553398
K19045	0.037914691943128	0.0923076923076923	0.199029126213592
K19073	0.014218009478673	0.769230769230769	0.847087378640777
K19176	0.251184834123223	0.0769230769230769	0.00970873786407767
K19200	0.28436018957346	0.430769230769231	0.118932038834951
K19269	0.208530805687204	0.846153846153846	0.803398058252427
K19272	0.004739336492891	0	0
K19306	0.876777251184834	0.769230769230769	0.742718446601942
K19308	0.0853080568720379	0.0923076923076923	0.00485436893203883
K19347	0.255924170616114	0.0615384615384615	0.0412621359223301
K19355	0.222748815165877	0.307692307692308	0.20873786407767
K19367	0.454976303317536	0.538461538461538	0.182038834951456
K19369	0.341232227488152	0.553846153846154	0.225728155339806
K19370	0.246445497630332	0.2	0.0533980582524272
K19372	0.388625592417062	0.707692307692308	0.266990291262136
K19385	0.303317535545024	0.384615384615385	0.169902912621359
K19398	0.402843601895735	0.569230769230769	0.25
K19400	0.421800947867299	0.753846153846154	0.317961165048544
K19403	0.308056872037915	0.0307692307692308	0.00485436893203883
K19465	0.208530805687204	0.138461538461538	0.00242718446601942
K19475	0.312796208530806	0.0153846153846154	0.0145631067961165
K19476	0.796208530805687	0.584615384615385	0.815533980582524
K19514	0.218009478672986	0	0.00970873786407767
K19538	0.218009478672986	0.0461538461538462	0.0412621359223301
K19564	0.113744075829384	0.0461538461538462	0.0558252427184466
K19572	0.440758293838863	0.292307692307692	0.0800970873786408
K19573	0.478672985781991	0.630769230769231	0.276699029126214
K19584	0.251184834123223	0.261538461538462	0.121359223300971
K19656	0.516587677725118	0.6	0.29126213592233
K19668	0.137440758293839	0.476923076923077	0.138349514563107
K19671	0.568720379146919	0.784615384615385	0.381067961165049
K19674	0.601895734597156	0.830769230769231	0.453883495145631
K19675	0.492890995260663	0.830769230769231	0.383495145631068
K19676	0.606635071090047	0.815384615384615	0.400485436893204
K19677	0.582938388625592	0.892307692307692	0.422330097087379
K19678	0.616113744075829	0.815384615384615	0.395631067961165
K19679	0.587677725118483	0.907692307692308	0.424757281553398
K19680	0.601895734597156	0.892307692307692	0.495145631067961
K19681	0.587677725118483	0.907692307692308	0.441747572815534
K19682	0.639810426540284	0.923076923076923	0.451456310679612
K19684	0.592417061611374	0.830769230769231	0.441747572815534
K19685	0.597156398104265	0.953846153846154	0.434466019417476
K19691	0.0900473933649289	0	0
K19704	0.180094786729858	0.0153846153846154	0.0194174757281553
K19713	0.004739336492891	0	0
K19720	0.0663507109004739	0.0307692307692308	0.0218446601941748
K19737	0.123222748815166	0.0153846153846154	0.0121359223300971
K19748	0.232227488151659	0	0.00242718446601942
K19750	0.601895734597156	0.907692307692308	0.446601941747573
K19752	0.445497630331754	0.646153846153846	0.33495145631068
K19754	0.57345971563981	0.830769230769231	0.381067961165049
K19755	0.549763033175355	0.815384615384615	0.390776699029126
K19756	0.601895734597156	0.923076923076923	0.405339805825243
K19757	0.582938388625592	0.907692307692308	0.359223300970874
K19758	0.4739336492891	0.553846153846154	0.325242718446602
K19759	0.52132701421801	0.661538461538462	0.33252427184466
K19760	0.454976303317536	0.846153846153846	0.444174757281553
K19770	0.350710900473934	0.138461538461538	0.0558252427184466
K19785	0.0995260663507109	0.215384615384615	0.0412621359223301
K19804	0.042654028436019	0	0.00485436893203883
K19841	0.14218009478673	0	0.00242718446601942
K19936	0.0947867298578199	0.0153846153846154	0.0145631067961165
K19941	0.393364928909953	0.507692307692308	0.160194174757282
K19947	0.374407582938389	0.246153846153846	0.0679611650485437
K19952	0.388625592417062	0.215384615384615	0.0631067961165049
K19953	0.289099526066351	0.0307692307692308	0.00970873786407767
K19970	0.14218009478673	0.0153846153846154	0
K20011	0.165876777251185	0.0153846153846154	0
K20030	0.194312796208531	0.0153846153846154	0
K20031	0.312796208530806	0.215384615384615	0.0194174757281553
K20036	0.004739336492891	0	0
K20048	0.0663507109004739	0	0.00970873786407767
K20096	0.232227488151659	0.0769230769230769	0.230582524271845
K20100	0.180094786729858	0.0153846153846154	0.0315533980582524
K20101	0.203791469194313	0.0615384615384615	0.0388349514563107
K20115	0.00947867298578199	0.323076923076923	0.213592233009709
K20121	0.412322274881517	0	0.00485436893203883
K20161	0.175355450236967	0.0307692307692308	0.00485436893203883
K20167	0.530805687203792	0.430769230769231	0.135922330097087
K20174	0.270142180094787	0	0.00242718446601942
K20175	0.270142180094787	0	0.00970873786407767
K20188	0.312796208530806	0.0153846153846154	0.0388349514563107
K20193	0.298578199052133	0	0.00485436893203883
K20205	0	0.0615384615384615	0.0145631067961165
K20217	0.478672985781991	0.461538461538462	0.696601941747573
K20235	0.213270142180095	0.138461538461538	0.00728155339805825
K20238	0.303317535545024	0.4	0.220873786407767
K20247	0.270142180094787	0.276923076923077	0.0412621359223301
K20278	0.274881516587678	0.0769230769230769	0.0436893203883495
K20279	0.549763033175355	0.138461538461538	0.0533980582524272
K20281	0.265402843601896	0	0
K20316	0.417061611374408	0.353846153846154	0.116504854368932
K20346	0.554502369668246	0.230769230769231	0.0533980582524272
K20361	0.341232227488152	0	0.00485436893203883
K20364	0.208530805687204	0	0
K20365	0.222748815165877	0.215384615384615	0.0679611650485437
K20366	0.336492890995261	0	0
K20370	0.028436018957346	0.153846153846154	0.104368932038835
K20406	0.530805687203792	0.107692307692308	0.0655339805825243
K20416	0.00947867298578199	0.430769230769231	0.271844660194175
K20417	0.014218009478673	0.476923076923077	0.58495145631068
K20471	0.909952606635071	0.969230769230769	0.966019417475728
K20493	0.407582938388626	0.0923076923076923	0.0509708737864078
K20600	0	0.0153846153846154	0.0242718446601942
K20606	0.018957345971564	0	0.0655339805825243
K20607	0.0947867298578199	0.307692307692308	0.177184466019417
K20642	0.251184834123223	0	0.0194174757281553
K20649	0.492890995260663	0.184615384615385	0.0388349514563107
K20656	0.260663507109005	0	0.0121359223300971
K20724	0.734597156398104	0.876923076923077	0.41504854368932
K20777	0.194312796208531	0.0307692307692308	0.00485436893203883
K20781	0.0995260663507109	0.446153846153846	0.618932038834951
K20782	0.00947867298578199	0.215384615384615	0.257281553398058
K20783	0.004739336492891	0.2	0.245145631067961
K20798	0.293838862559242	0.230769230769231	0.0995145631067961
K20800	0.412322274881517	0.676923076923077	0.29126213592233
K20804	0.246445497630332	0	0.00242718446601942
K20820	0.270142180094787	0	0.00485436893203883
K20822	0.298578199052133	0.0769230769230769	0.0218446601941748
K20824	0.208530805687204	0.0461538461538462	0.0266990291262136
K20844	0.118483412322275	0.323076923076923	0.0922330097087379
K20860	0.004739336492891	0.2	0.191747572815534
K20862	0.042654028436019	0.0923076923076923	0.0339805825242718
K20872	0.445497630331754	0.0461538461538462	0.0266990291262136
K20876	0.113744075829384	0.0615384615384615	0.00728155339805825
K20879	0.203791469194313	0.215384615384615	0.0752427184466019
K20899	0.23696682464455	0.630769230769231	0.300970873786408
K20989	0.208530805687204	0.646153846153846	0.800970873786408
K21023	0.037914691943128	0.0153846153846154	0.0169902912621359
K21032	0.260663507109005	0	0.00242718446601942
K21157	0.118483412322275	0.0153846153846154	0.00970873786407767
K21195	0.241706161137441	0.461538461538462	0.20631067961165
K21196	0.265402843601896	0.353846153846154	0.0825242718446602
K21248	0.691943127962085	0.876923076923077	0.441747572815534
K21395	0.0758293838862559	0.230769230769231	0.0364077669902913
K21398	0.5260663507109	0.630769230769231	0.361650485436893
K21403	0.232227488151659	0.0307692307692308	0.0218446601941748
K21430	0.023696682464455	0.0307692307692308	0.0194174757281553
K21456	0.85781990521327	0.861538461538462	0.893203883495146
K21480	0.265402843601896	0.861538461538462	0.924757281553398
K21618	0.113744075829384	0.0153846153846154	0
K21624	0.109004739336493	0.0769230769230769	0.0218446601941748
K21625	0.132701421800948	0	0
K21631	0.156398104265403	0	0
K21749	0.127962085308057	0.461538461538462	0.174757281553398
K21760	0.113744075829384	0.0153846153846154	0.00242718446601942
K21767	0.748815165876777	0.753846153846154	0.883495145631068
K21770	0.0663507109004739	0.0153846153846154	0.00485436893203883
K21771	0.180094786729858	0.0307692307692308	0.0121359223300971
K21777	0.0710900473933649	0.169230769230769	0.504854368932039
K21806	0.165876777251185	0.0615384615384615	0.0679611650485437
K21848	0.507109004739337	0.0923076923076923	0.172330097087379
K21889	0.549763033175355	0.476923076923077	0.308252427184466
K21890	0.37914691943128	0.107692307692308	0.0194174757281553
K21988	0.312796208530806	0.0615384615384615	0.0169902912621359
K21989	0.767772511848341	0.907692307692308	0.934466019417476
K22041	0.00947867298578199	0	0
K22047	0	0.0769230769230769	0.101941747572816
K22078	0.345971563981043	0.323076923076923	0.0655339805825243
K22105	0.018957345971564	0.0153846153846154	0
K22193	0.28436018957346	0.0769230769230769	0.029126213592233
K22200	0.004739336492891	0.123076923076923	0.131067961165049
K22211	0.0853080568720379	0.138461538461538	0.00485436893203883
K22282	0.298578199052133	0.184615384615385	0.0728155339805825
K22291	0.203791469194313	0.0153846153846154	0
K22342	0.0995260663507109	0.338461538461538	0.148058252427184
K22369	0.260663507109005	0.123076923076923	0.0436893203883495
K22379	0.255924170616114	0.123076923076923	0.235436893203884
K22387	0.241706161137441	0.123076923076923	0.0145631067961165
K22427	0	0.0153846153846154	0
K22438	0.407582938388626	0.138461538461538	0.109223300970874
K22441	0.0805687203791469	0.0461538461538462	0.00485436893203883
K22443	0.004739336492891	0	0.00242718446601942
K22450	0	0.0923076923076923	0.194174757281553
K22453	0.0473933649289099	0.215384615384615	0.00728155339805825
K22464	0.004739336492891	0.0769230769230769	0.00485436893203883
K22530	0.57345971563981	0.476923076923077	0.786407766990291
K22533	0.232227488151659	0.107692307692308	0.0461165048543689
K22555	0.393364928909953	0.138461538461538	0.0631067961165049
K22557	0.308056872037915	0.153846153846154	0.0315533980582524
K22559	0.364928909952607	0.230769230769231	0.0728155339805825
K22560	0.459715639810427	0.384615384615385	0.16504854368932
K22561	0.345971563981043	0.323076923076923	0.12378640776699
K22563	0.393364928909953	0.369230769230769	0.135922330097087
K22564	0.341232227488152	0.230769230769231	0.0218446601941748
K22566	0.393364928909953	0.4	0.135922330097087
K22641	0.388625592417062	0.169230769230769	0.121359223300971
K22644	0.170616113744076	0.0461538461538462	0.0266990291262136
K22651	0.194312796208531	0.138461538461538	0.0655339805825243
K22684	0.554502369668246	0.707692307692308	0.87378640776699
K22685	0.440758293838863	0.630769230769231	0.885922330097087
K22721	0.355450236966825	0.8	0.633495145631068
K22734	0.123222748815166	0.0461538461538462	0.00485436893203883
K22747	0.530805687203792	0.338461538461538	0.0922330097087379
K22748	0.0758293838862559	0.0461538461538462	0.281553398058252
K22754	0.421800947867299	0.461538461538462	0.201456310679612
K22757	0.412322274881517	0.861538461538462	0.859223300970874
K22831	0.227488151658768	0.184615384615385	0.0728155339805825
K22846	0.004739336492891	0.0153846153846154	0.0218446601941748
K22860	0.184834123222749	0.0153846153846154	0.00242718446601942
K22861	0.23696682464455	0.0153846153846154	0.0121359223300971
K22864	0.407582938388626	0.461538461538462	0.177184466019417
K22868	0.345971563981043	0.6	0.247572815533981
K22869	0.369668246445498	0.338461538461538	0.133495145631068
K22879	0.00947867298578199	0.0153846153846154	0.00485436893203883
K22935	0	0.430769230769231	0.560679611650485
K22941	0.241706161137441	0.0153846153846154	0.0145631067961165
K22942	0.227488151658768	0.0615384615384615	0.029126213592233
K22949	0	0.0615384615384615	0.174757281553398
K23012	0.322274881516588	0.276923076923077	0.104368932038835
K23038	0.350710900473934	0	0.00970873786407767
K23107	0.18957345971564	0.0153846153846154	0.0121359223300971
K23234	0.203791469194313	0	0.00242718446601942
K23235	0.014218009478673	0.153846153846154	0.0339805825242718
K23287	0.28436018957346	0.0307692307692308	0.0169902912621359
K23295	0.369668246445498	0.0923076923076923	0.0194174757281553
K23296	0.317535545023697	0	0.00242718446601942
K23297	0.28436018957346	0	0.00485436893203883
K23337	0.345971563981043	0	0
K23340	0.194312796208531	0.0153846153846154	0
K23341	0.469194312796209	0.369230769230769	0.172330097087379
K23343	0.540284360189573	0.4	0.182038834951456
K23390	0.208530805687204	0.0615384615384615	0.0412621359223301
K23437	0.33175355450237	0.323076923076923	0.101941747572816
K23456	0.450236966824645	0.430769230769231	0.184466019417476
K23516	0.0710900473933649	0	0
K23518	0.568720379146919	0.6	0.262135922330097
K23538	0.663507109004739	0.861538461538462	0.453883495145631
K23539	0.611374407582938	0.846153846153846	0.419902912621359
K23541	0.767772511848341	0.984615384615385	0.973300970873786
K23563	0.805687203791469	0.846153846153846	0.900485436893204
K23565	0.758293838862559	0.8	0.847087378640777
K23611	0.18957345971564	0	0
K23612	0.4739336492891	0.153846153846154	0.00242718446601942
K23785	0.0995260663507109	0	0
K23790	0.0995260663507109	0	0.0169902912621359
K23801	0.350710900473934	0.0461538461538462	0.446601941747573
K23845	0.436018957345972	0.4	0.114077669902913
K23856	0.0900473933649289	0.0153846153846154	0.00242718446601942
K23877	0.037914691943128	0.246153846153846	0.259708737864078
K23879	0.293838862559242	0.0769230769230769	0.058252427184466
K23883	0.322274881516588	0.0461538461538462	0.00242718446601942
K23886	0.587677725118483	0.415384615384615	0.203883495145631
K23902	0.289099526066351	0.0153846153846154	0.00970873786407767
K23934	0.113744075829384	0	0.00485436893203883
K23948	0.327014218009479	0.584615384615385	0.303398058252427
K23953	0	0.0615384615384615	0.135922330097087
K23964	0.161137440758294	0.0153846153846154	0
K23965	0.52132701421801	0.907692307692308	0.405339805825243
K23997	0.0568720379146919	0.138461538461538	0.00485436893203883
K23998	0	0.0615384615384615	0.0412621359223301
K24030	0.345971563981043	0.384615384615385	0.131067961165049
K24051	0.341232227488152	0.0615384615384615	0.00970873786407767
K24086	0.260663507109005	0.0153846153846154	0.00970873786407767
K24119	0.033175355450237	0	0.0194174757281553
K24136	0.042654028436019	0.0153846153846154	0.0194174757281553
K24137	0.0995260663507109	0.123076923076923	0.0533980582524272
K24158	0.0853080568720379	0.0153846153846154	0.0121359223300971
K24160	0.109004739336493	0.0307692307692308	0.0145631067961165
K24182	0.0900473933649289	0.0307692307692308	0.00242718446601942
K24194	0.109004739336493	0.384615384615385	0.451456310679612
K24204	0.0663507109004739	0	0.00970873786407767
K24217	0.0473933649289099	0.0153846153846154	0.00728155339805825
K24224	0.289099526066351	0.153846153846154	0.114077669902913
K24225	0.208530805687204	0.215384615384615	0.135922330097087
K24228	0.4739336492891	0.707692307692308	0.305825242718447
K24230	0.317535545023697	0.584615384615385	0.279126213592233
K24253	0.440758293838863	0.861538461538462	0.303398058252427
K24348	0.578199052132701	0.0769230769230769	0.594660194174757
