# Supplementary material for: Eukaryotic genomes from a global metagenomic data set illuminate trophic modes and biogeography of ocean plankton
Source: mBio. 2023 Nov 10;14(6):e01676-23. doi: 10.1128/mbio.01676-23 (PMC10746220; doi:10.1128/mbio.01676-23)
Supplement: Table S6 — Eukaryotic TOPAZ MAG predicted trophic status and heterotrophy index (H-index). [file mbio.01676-23-s0007.csv]

#Table S6. Eukaryotic TOPAZ MAG predicted trophic status and heterotrophy index (H-index).
	PredictedTrophicMode	HeterotrophyScore
TOPAZ_MSS1_E027	Phototroph	-234
TOPAZ_MSS3_E006	Heterotroph	174
TOPAZ_SAD4_E002	Heterotroph	65
TOPAZ_SPS2_E018	Phototroph	-239
TOPAZ_NPS3_E016	Phototroph	-212
TOPAZ_MSD1_E018	Heterotroph	29
TOPAZ_NPD1_E005	Phototroph	-347
TOPAZ_NPS1_E026	Heterotroph	41
TOPAZ_SPD1_E018	Phototroph	-329
TOPAZ_SAS1_E027	Phototroph	-288
TOPAZ_NPS1_E022	Phototroph	-146
TOPAZ_SPS1_E054	Phototroph	-149
TOPAZ_MSD1_E004	Phototroph	-349
TOPAZ_NAS1_E038	Phototroph	-136
TOPAZ_SPS3_E072	Heterotroph	74
TOPAZ_SPD1_E002	Phototroph	-309
TOPAZ_SAD1_E034	Phototroph	-108
TOPAZ_SPS1_E058	Heterotroph	69
TOPAZ_NAS1_E021	Phototroph	-94
TOPAZ_SAD1_E012	Heterotroph	17
TOPAZ_NPS1_E007	Phototroph	-250
TOPAZ_SPS4_E033	Heterotroph	116
TOPAZ_SOS1_E002	Heterotroph	34
TOPAZ_SPS3_E064	Heterotroph	185
TOPAZ_SAS1_E018	Phototroph	-343
TOPAZ_MSS2_E006	Heterotroph	162
TOPAZ_IOS2_E007	Heterotroph	71
TOPAZ_IOD1_E008	Heterotroph	91
TOPAZ_NAS1_E015	Heterotroph	68
TOPAZ_SAD1_E010	Phototroph	-215
TOPAZ_SPS1_E085	Phototroph	-352
TOPAZ_NAX1_E008	Phototroph	-245
TOPAZ_NAD1_E005	Phototroph	-299
TOPAZ_IOS1_E036	Heterotroph	88
TOPAZ_SAM1_E007	Heterotroph	90
TOPAZ_MSS1_E009	Phototroph	-140
TOPAZ_RSS1_E005	Phototroph	-284
TOPAZ_SAS1_E030	Phototroph	-188
TOPAZ_SPD1_E008	Phototroph	-342
TOPAZ_MSS4_E003	Heterotroph	207
TOPAZ_IOD3_E009	Phototroph	-204
TOPAZ_SPD1_E019	Heterotroph	32
TOPAZ_SPS1_E048	Phototroph	-149
TOPAZ_SAD1_E032	Heterotroph	22
TOPAZ_NPS1_E002	Heterotroph	76
TOPAZ_SPS4_E001	Phototroph	-331
TOPAZ_SAD1_E030	Phototroph	-368
TOPAZ_NPS2_E004	Heterotroph	122
TOPAZ_NAS1_E030	Phototroph	-325
TOPAZ_IOS1_E046	Phototroph	-235
TOPAZ_SPS3_E056	Phototroph	-247
TOPAZ_NAS4_E003	Heterotroph	183
TOPAZ_MSD1_E014	Phototroph	-197
TOPAZ_IOS4_E001	Heterotroph	62
TOPAZ_SAS1_E041	Phototroph	-266
TOPAZ_NAM1_E001	Heterotroph	98
TOPAZ_IOD1_E004	Phototroph	-142
TOPAZ_SPS4_E053	Heterotroph	186
TOPAZ_MSS4_E005	Heterotroph	134
TOPAZ_NAS1_E029	Phototroph	-73
TOPAZ_SPS1_E061	Heterotroph	93
TOPAZ_NAS1_E037	Phototroph	-257
TOPAZ_IOS1_E022	Heterotroph	63
TOPAZ_MSS1_E023	Heterotroph	33
TOPAZ_SAS1_E008	Phototroph	-328
TOPAZ_SAS4_E003	Heterotroph	52
TOPAZ_SPS3_E040	Heterotroph	221
TOPAZ_SPS2_E003	Heterotroph	117
TOPAZ_IOD1_E018	Phototroph	-355
TOPAZ_SAS1_E033	Phototroph	-158
TOPAZ_IOS1_E033	Heterotroph	17
TOPAZ_NPS1_E008	Heterotroph	85
TOPAZ_RSS1_E007	Phototroph	-130
TOPAZ_IOS3_E011	Heterotroph	194
TOPAZ_SOD1_E005	Heterotroph	14
TOPAZ_SPS3_E018	Heterotroph	119
TOPAZ_MSS1_E007	Phototroph	-189
TOPAZ_SAD1_E025	Heterotroph	40
TOPAZ_NPD1_E009	Phototroph	-298
TOPAZ_IOS1_E015	Phototroph	-350
TOPAZ_NAD3_E007	Heterotroph	117
TOPAZ_SAS1_E036	Phototroph	-159
TOPAZ_IOS4_E002	Heterotroph	80
TOPAZ_MSS4_E010	Heterotroph	122
TOPAZ_NPS1_E004	Phototroph	-158
TOPAZ_MSS1_E021	Phototroph	-198
TOPAZ_IOD1_E016	Phototroph	-370
TOPAZ_MSD1_E010	Phototroph	-169
TOPAZ_SPS3_E036	Phototroph	-256
TOPAZ_NAS1_E003	Phototroph	-299
TOPAZ_SAS1_E021	Heterotroph	40
TOPAZ_NPS1_E025	Heterotroph	15
TOPAZ_IOD1_E010	Heterotroph	49
TOPAZ_SAS3_E007	Heterotroph	141
TOPAZ_NAS3_E002	Heterotroph	60
TOPAZ_SPS2_E017	Phototroph	-135
TOPAZ_MSD3_E005	Heterotroph	145
TOPAZ_IOD1_E012	Phototroph	-323
TOPAZ_IOS1_E020	Phototroph	-190
TOPAZ_SPS1_E025	Heterotroph	40
TOPAZ_SPD1_E017	Phototroph	-149
TOPAZ_SAS2_E002	Heterotroph	97
TOPAZ_NAX1_E009	Phototroph	-230
TOPAZ_SAD1_E042	Phototroph	-99
TOPAZ_SPD1_E023	Heterotroph	98
TOPAZ_SPS3_E071	Heterotroph	156
TOPAZ_SPS4_E006	Heterotroph	83
TOPAZ_SPD3_E002	Heterotroph	206
TOPAZ_NPD1_E012	Phototroph	-299
TOPAZ_NPS3_E006	Heterotroph	180
TOPAZ_SPD2_E002	Phototroph	-269
TOPAZ_NAM1_E003	Heterotroph	96
TOPAZ_SAS1_E020	Phototroph	-191
TOPAZ_NPS3_E001	Heterotroph	197
TOPAZ_IOS1_E041	Phototroph	-392
TOPAZ_SAS1_E011	Heterotroph	29
TOPAZ_SAD1_E011	Phototroph	-21
TOPAZ_SPS3_E079	Heterotroph	213
TOPAZ_NAS1_E011	Phototroph	-263
TOPAZ_MSS1_E028	Phototroph	-168
TOPAZ_IOS1_E026	Phototroph	-93
TOPAZ_SPD1_E003	Phototroph	-247
TOPAZ_SPS1_E077	Phototroph	-355
TOPAZ_IOD1_E013	Phototroph	-123
TOPAZ_SAS1_E005	Phototroph	-230
TOPAZ_NAX1_E019	Phototroph	-92
TOPAZ_SAS1_E010	Phototroph	-145
TOPAZ_SPS4_E007	Heterotroph	139
TOPAZ_SPS1_E030	Heterotroph	31
TOPAZ_IOS3_E010	Phototroph	-285
TOPAZ_MSS4_E006	Heterotroph	147
TOPAZ_SPS1_E016	Phototroph	-241
TOPAZ_NPM1_E002	Heterotroph	51
TOPAZ_MSS1_E004	Phototroph	-149
TOPAZ_IOS1_E002	Phototroph	-97
TOPAZ_SPS1_E010	Phototroph	-123
TOPAZ_NPS4_E006	Heterotroph	81
TOPAZ_MSD3_E007	Heterotroph	124
TOPAZ_NPD1_E002	Phototroph	-125
TOPAZ_MSS2_E002	Heterotroph	56
TOPAZ_IOS1_E006	Heterotroph	62
TOPAZ_NAX1_E002	Heterotroph	148
TOPAZ_SAD1_E014	Phototroph	-121
TOPAZ_SAD1_E041	Heterotroph	82
TOPAZ_MSS1_E032	Phototroph	-304
TOPAZ_IOD1_E009	Phototroph	-198
TOPAZ_SPS1_E091	Phototroph	-247
TOPAZ_MSS1_E018	Phototroph	-168
TOPAZ_SOS1_E001	Phototroph	-301
TOPAZ_MSS1_E026	Heterotroph	65
TOPAZ_SPS1_E078	Heterotroph	74
TOPAZ_SPM1_E001	Heterotroph	76
TOPAZ_SAD1_E037	Phototroph	-249
TOPAZ_SPD1_E009	Heterotroph	100
TOPAZ_SPD3_E009	Heterotroph	209
TOPAZ_NPS1_E017	Phototroph	-156
TOPAZ_MSS3_E008	Heterotroph	197
TOPAZ_NAS1_E018	Heterotroph	66
TOPAZ_SPS1_E047	Heterotroph	54
TOPAZ_NAX1_E024	Phototroph	-272
TOPAZ_SPS1_E051	Phototroph	-164
TOPAZ_IOS1_E018	Heterotroph	52
TOPAZ_IOD3_E010	Phototroph	-226
TOPAZ_NAX1_E005	Heterotroph	38
TOPAZ_SPS1_E049	Phototroph	-342
TOPAZ_NAS1_E012	Phototroph	-187
TOPAZ_SPS1_E031	Phototroph	-331
TOPAZ_IOS3_E015	Heterotroph	111
TOPAZ_SPD2_E001	Phototroph	-92
TOPAZ_SPD3_E003	Heterotroph	132
TOPAZ_RSS1_E002	Phototroph	-377
TOPAZ_SPS1_E009	Heterotroph	61
TOPAZ_SPX1_E002	Phototroph	-232
TOPAZ_SAD1_E013	Phototroph	-284
TOPAZ_SAS1_E003	Phototroph	-115
TOPAZ_SPD1_E012	Phototroph	-174
TOPAZ_SPS3_E045	Heterotroph	84
TOPAZ_NPD1_E001	Heterotroph	35
TOPAZ_SAS4_E005	Heterotroph	204
TOPAZ_IOM1_E004	Heterotroph	64
TOPAZ_NAS1_E034	Phototroph	-246
TOPAZ_IOD3_E005	Heterotroph	104
TOPAZ_NPD2_E001	Phototroph	-234
TOPAZ_IOS2_E002	Phototroph	-336
TOPAZ_IOS1_E035	Phototroph	-171
TOPAZ_SPS1_E017	Heterotroph	96
TOPAZ_SPS4_E009	Heterotroph	73
TOPAZ_SPS1_E088	Heterotroph	45
TOPAZ_SPS1_E069	Phototroph	-210
TOPAZ_SPD1_E016	Phototroph	-259
TOPAZ_NPS3_E014	Heterotroph	118
TOPAZ_SPS1_E032	Phototroph	-179
TOPAZ_NPD3_E013	Phototroph	-178
TOPAZ_SPS2_E002	Phototroph	-98
TOPAZ_SAS1_E019	Phototroph	-195
TOPAZ_SPS3_E019	Heterotroph	112
TOPAZ_NPS1_E018	Phototroph	-260
TOPAZ_MSS1_E016	Heterotroph	66
TOPAZ_SPS1_E070	Heterotroph	42
TOPAZ_SPS1_E033	Phototroph	-348
TOPAZ_MSS1_E003	Heterotroph	47
TOPAZ_MSS3_E018	Heterotroph	91
TOPAZ_IOM1_E001	Heterotroph	47
TOPAZ_SPS2_E001	Phototroph	-220
TOPAZ_IOS1_E012	Phototroph	-324
TOPAZ_SPD1_E020	Heterotroph	79
TOPAZ_NPS1_E011	Phototroph	-160
TOPAZ_IOS1_E019	Heterotroph	80
TOPAZ_IOS1_E009	Heterotroph	21
TOPAZ_SPS4_E048	Heterotroph	85
TOPAZ_MSS1_E011	Phototroph	-153
TOPAZ_SAD1_E045	Phototroph	-195
TOPAZ_MSS1_E020	Phototroph	-148
TOPAZ_SPS4_E034	Heterotroph	92
TOPAZ_SAD1_E026	Phototroph	-275
TOPAZ_SPS1_E043	Phototroph	-202
TOPAZ_SPS4_E031	Heterotroph	131
TOPAZ_SPS1_E092	Heterotroph	-77
TOPAZ_SPD1_E022	Phototroph	-257
TOPAZ_SPS1_E004	Phototroph	-194
TOPAZ_NPD3_E015	Heterotroph	79
TOPAZ_NPS1_E003	Phototroph	-150
TOPAZ_SPS1_E023	Phototroph	-87
TOPAZ_NAS3_E008	Heterotroph	64
TOPAZ_NAD1_E003	Phototroph	-281
TOPAZ_NPD3_E017	Heterotroph	61
TOPAZ_SPS4_E028	Heterotroph	128
TOPAZ_NAX3_E001	Heterotroph	107
TOPAZ_IOS1_E013	Heterotroph	81
TOPAZ_SAD1_E007	Phototroph	-251
TOPAZ_SPX1_E001	Heterotroph	64
TOPAZ_SPS1_E074	Heterotroph	25
TOPAZ_NAD1_E007	Phototroph	-228
TOPAZ_SAS1_E023	Phototroph	-181
TOPAZ_SPS1_E060	Heterotroph	83
TOPAZ_NAS1_E020	Phototroph	-237
TOPAZ_SPS1_E073	Phototroph	-169
TOPAZ_SAS1_E004	Heterotroph	53
TOPAZ_NAS1_E006	Phototroph	-172
TOPAZ_MSD1_E008	Phototroph	-82
TOPAZ_SPS1_E038	Phototroph	-173
TOPAZ_SPS1_E036	Phototroph	-134
TOPAZ_RSS3_E010	Heterotroph	99
TOPAZ_MSS2_E005	Heterotroph	165
TOPAZ_NAS1_E031	Phototroph	-224
TOPAZ_SPD3_E001	Heterotroph	96
TOPAZ_IOD3_E001	Heterotroph	155
TOPAZ_SAM1_E006	Heterotroph	89
TOPAZ_IOS3_E005	Heterotroph	186
TOPAZ_SPS3_E094	Phototroph	-198
TOPAZ_IOF1_E002	Phototroph	-180
TOPAZ_NPS3_E002	Heterotroph	92
TOPAZ_SAS3_E014	Heterotroph	49
TOPAZ_SAD1_E016	Phototroph	-134
TOPAZ_NAS4_E011	Heterotroph	113
TOPAZ_SPS1_E046	Phototroph	-354
TOPAZ_SOS1_E003	Phototroph	-213
TOPAZ_NAS1_E007	Phototroph	-282
TOPAZ_SAS3_E013	Heterotroph	173
TOPAZ_SAS1_E025	Phototroph	-348
TOPAZ_IOF1_E001	Heterotroph	42
TOPAZ_SPS3_E014	Heterotroph	109
TOPAZ_NPD1_E013	Phototroph	-279
TOPAZ_SOS1_E007	Heterotroph	55
TOPAZ_SPS2_E024	Phototroph	-185
TOPAZ_IOS1_E014	Heterotroph	11
TOPAZ_NAS1_E035	Phototroph	-373
TOPAZ_RSD1_E001	Phototroph	-272
TOPAZ_IOS1_E040	Phototroph	-171
TOPAZ_IOD1_E011	Heterotroph	46
TOPAZ_NAS3_E009	Heterotroph	65
TOPAZ_SAS1_E014	Phototroph	-365
TOPAZ_SPS1_E015	Phototroph	-203
TOPAZ_NAS1_E023	Heterotroph	33
TOPAZ_SPS4_E041	Heterotroph	71
TOPAZ_IOS1_E043	Phototroph	-164
TOPAZ_SOS1_E009	Heterotroph	36
TOPAZ_SAS1_E028	Heterotroph	69
TOPAZ_MSS2_E008	Heterotroph	99
TOPAZ_SPD1_E021	Phototroph	-126
TOPAZ_MSD2_E001	Heterotroph	91
TOPAZ_SAD1_E022	Heterotroph	73
TOPAZ_SPS1_E050	Phototroph	-124
TOPAZ_IOS1_E008	Phototroph	-144
TOPAZ_SPS3_E001	Heterotroph	47
TOPAZ_SPS3_E051	Heterotroph	100
TOPAZ_SPD1_E010	Phototroph	-172
TOPAZ_SPS1_E087	Phototroph	-245
TOPAZ_NAS1_E019	Phototroph	-272
TOPAZ_SAS1_E009	Heterotroph	80
TOPAZ_SAD1_E017	Heterotroph	52
TOPAZ_SAD1_E038	Phototroph	-276
TOPAZ_SPS1_E040	Phototroph	-256
TOPAZ_SAD3_E001	Heterotroph	124
TOPAZ_IOS1_E029	Phototroph	-169
TOPAZ_SPS4_E038	Heterotroph	110
TOPAZ_NAD1_E001	Phototroph	-329
TOPAZ_SAD1_E043	Phototroph	-178
TOPAZ_MSS1_E006	Phototroph	-135
TOPAZ_NPS1_E001	Phototroph	-145
TOPAZ_NAS2_E003	Heterotroph	75
TOPAZ_SPS3_E055	Heterotroph	113
TOPAZ_NAD3_E006	Heterotroph	68
TOPAZ_NAS1_E009	Phototroph	-88
TOPAZ_SPS1_E080	Phototroph	-254
TOPAZ_IOD1_E014	Phototroph	-280
TOPAZ_MSS3_E005	Heterotroph	123
TOPAZ_NAD1_E008	Phototroph	-96
TOPAZ_IOD1_E003	Phototroph	-137
TOPAZ_NAS1_E005	Heterotroph	30
TOPAZ_NPM1_E001	Heterotroph	10
TOPAZ_MSD4_E004	Heterotroph	142
TOPAZ_NAX1_E021	Heterotroph	2
TOPAZ_NAS1_E008	Heterotroph	107
TOPAZ_IOS1_E042	Phototroph	-192
TOPAZ_SAD1_E035	Phototroph	-171
TOPAZ_SAD1_E009	Phototroph	-294
TOPAZ_NPS1_E012	Phototroph	-219
TOPAZ_IOD3_E011	Heterotroph	62
TOPAZ_SPS1_E052	Phototroph	-208
TOPAZ_SAD1_E027	Phototroph	-124
TOPAZ_SAS1_E037	Phototroph	-101
TOPAZ_SPD1_E005	Phototroph	-344
TOPAZ_NAD1_E010	Phototroph	-325
TOPAZ_NPS4_E003	Heterotroph	224
TOPAZ_SAD1_E003	Phototroph	-177
TOPAZ_NAS1_E013	Heterotroph	84
TOPAZ_NAS1_E027	Phototroph	-305
TOPAZ_SPS1_E001	Phototroph	-297
TOPAZ_NPS1_E006	Heterotroph	60
TOPAZ_SPS1_E067	Phototroph	-169
TOPAZ_SPD1_E007	Phototroph	-238
TOPAZ_SPS3_E077	Heterotroph	125
TOPAZ_MSS1_E010	Phototroph	-230
TOPAZ_NAM1_E004	Heterotroph	77
TOPAZ_MSS2_E007	Heterotroph	176
TOPAZ_NPD3_E012	Heterotroph	195
TOPAZ_SPD3_E005	Heterotroph	104
TOPAZ_SAD1_E024	Heterotroph	19
TOPAZ_NAS1_E026	Phototroph	-220
TOPAZ_SPS1_E028	Phototroph	-156
TOPAZ_SPD2_E003	Phototroph	-236
TOPAZ_SPS1_E086	Phototroph	-138
TOPAZ_SOS1_E013	Heterotroph	36
TOPAZ_SPS4_E020	Heterotroph	295
TOPAZ_SPS1_E018	Phototroph	-149
TOPAZ_SPM1_E005	Heterotroph	90
TOPAZ_SAD1_E006	Phototroph	-288
TOPAZ_NAX3_E006	Heterotroph	75
TOPAZ_SOS1_E005	Phototroph	-239
TOPAZ_NAS3_E007	Heterotroph	195
TOPAZ_IOS3_E012	Heterotroph	199
TOPAZ_SPS1_E005	Phototroph	-349
TOPAZ_MSS1_E002	Phototroph	-204
TOPAZ_IOS1_E030	Heterotroph	97
TOPAZ_NAX1_E015	Phototroph	-171
TOPAZ_MSS1_E014	Phototroph	-245
TOPAZ_SPS1_E064	Heterotroph	83
TOPAZ_SPS3_E081	Heterotroph	130
TOPAZ_IOS4_E005	Phototroph	-277
TOPAZ_NAS1_E016	Phototroph	-114
TOPAZ_NPD2_E002	Phototroph	-197
TOPAZ_NPM1_E003	Heterotroph	97
TOPAZ_NAX1_E022	Phototroph	-303
TOPAZ_IOS4_E008	Heterotroph	101
TOPAZ_SPS1_E066	Phototroph	-95
TOPAZ_SAD1_E033	Heterotroph	66
TOPAZ_NAD3_E004	Heterotroph	66
TOPAZ_NPS1_E024	Phototroph	-307
TOPAZ_NPS1_E021	Heterotroph	69
TOPAZ_IOS1_E034	Heterotroph	12
TOPAZ_MSS1_E015	Phototroph	-152
TOPAZ_RSS1_E008	Phototroph	-251
TOPAZ_NAX3_E005	Heterotroph	87
TOPAZ_MSD1_E011	Phototroph	-254
TOPAZ_NPD1_E004	Phototroph	-250
TOPAZ_SOD1_E003	Heterotroph	56
TOPAZ_NAX1_E014	Phototroph	-309
TOPAZ_NAX1_E010	Heterotroph	43
TOPAZ_NAS1_E036	Heterotroph	58
TOPAZ_NPS1_E010	Heterotroph	111
TOPAZ_SPM1_E003	Heterotroph	82
TOPAZ_MSS1_E001	Phototroph	-339
TOPAZ_SPS1_E014	Phototroph	-205
TOPAZ_MSD1_E003	Heterotroph	69
TOPAZ_RSS3_E007	Heterotroph	149
TOPAZ_NAX1_E011	Heterotroph	84
TOPAZ_MSS3_E010	Heterotroph	101
TOPAZ_SAS3_E006	Heterotroph	173
TOPAZ_IOD1_E005	Phototroph	-292
TOPAZ_MSD3_E002	Heterotroph	141
TOPAZ_SPS4_E045	Phototroph	-329
TOPAZ_RSS4_E004	Heterotroph	51
TOPAZ_IOS3_E020	Heterotroph	113
TOPAZ_NPS1_E005	Phototroph	-128
TOPAZ_RSS1_E006	Phototroph	-203
TOPAZ_IOD3_E008	Heterotroph	205
TOPAZ_SAD1_E036	Phototroph	-213
TOPAZ_SPS1_E002	Phototroph	-239
TOPAZ_SPD1_E006	Phototroph	-160
TOPAZ_SPS1_E093	Phototroph	-208
TOPAZ_IOD1_E015	Heterotroph	19
TOPAZ_SAD1_E018	Phototroph	-340
TOPAZ_SPD1_E004	Heterotroph	77
TOPAZ_SPS4_E004	Heterotroph	56
TOPAZ_SPS3_E011	Heterotroph	182
TOPAZ_MSS3_E012	Heterotroph	59
TOPAZ_IOS1_E005	Phototroph	-181
TOPAZ_SPS1_E035	Heterotroph	38
TOPAZ_NAX1_E020	Heterotroph	100
TOPAZ_SAS1_E034	Phototroph	-113
TOPAZ_NPS3_E021	Heterotroph	171
TOPAZ_SPD1_E011	Phototroph	-337
TOPAZ_SAD1_E023	Phototroph	-294
TOPAZ_MSS1_E012	Phototroph	-137
TOPAZ_IOF1_E003	Phototroph	-268
TOPAZ_NPD1_E011	Heterotroph	63
TOPAZ_NPS1_E013	Heterotroph	60
TOPAZ_SPS2_E014	Phototroph	-260
TOPAZ_SOD1_E006	Phototroph	-233
TOPAZ_IOS1_E045	Phototroph	-179
TOPAZ_SAS3_E008	Phototroph	-121
TOPAZ_SPS4_E046	Phototroph	-147
TOPAZ_IOD1_E001	Phototroph	-135
TOPAZ_SPS3_E035	Heterotroph	195
TOPAZ_SAS1_E035	Heterotroph	80
TOPAZ_SPS2_E012	Phototroph	-239
TOPAZ_MSS1_E024	Phototroph	-202
TOPAZ_SPS1_E008	Phototroph	-277
TOPAZ_RSS1_E001	Phototroph	-263
TOPAZ_SPS1_E006	Phototroph	-353
TOPAZ_NAS2_E002	Heterotroph	65
TOPAZ_NPS3_E015	Phototroph	-216
TOPAZ_MSD1_E009	Phototroph	-297
TOPAZ_IOD3_E013	Phototroph	-276
TOPAZ_NAX1_E003	Phototroph	-93
TOPAZ_NAX1_E017	Heterotroph	67
TOPAZ_IOS1_E010	Phototroph	-149
TOPAZ_SOS1_E011	Phototroph	-350
TOPAZ_NPS2_E006	Phototroph	-230
TOPAZ_SPS1_E012	Heterotroph	52
TOPAZ_MSS3_E011	Heterotroph	168
TOPAZ_MSS1_E013	Phototroph	-301
TOPAZ_SPS1_E072	Phototroph	-206
TOPAZ_NPD1_E006	Phototroph	-165
TOPAZ_SPS3_E006	Heterotroph	142
TOPAZ_SPS4_E052	Heterotroph	42
TOPAZ_IOD1_E017	Heterotroph	19
TOPAZ_RSS1_E004	Phototroph	-370
TOPAZ_SPS1_E065	Phototroph	-255
TOPAZ_MSD4_E005	Heterotroph	209
TOPAZ_SAS3_E005	Heterotroph	103
TOPAZ_SPS1_E021	Phototroph	-127
TOPAZ_SPS3_E025	Heterotroph	163
TOPAZ_MSD1_E012	Phototroph	-166
TOPAZ_SPS3_E042	Heterotroph	110
TOPAZ_SPS1_E055	Phototroph	-155
TOPAZ_SAS1_E012	Phototroph	-273
TOPAZ_MSS3_E013	Heterotroph	141
TOPAZ_NAD1_E011	Heterotroph	91
TOPAZ_NPS1_E023	Phototroph	-306
TOPAZ_IOS4_E010	Heterotroph	286
TOPAZ_NPS2_E002	Phototroph	-164
TOPAZ_NAS1_E022	Phototroph	-194
TOPAZ_RSD3_E001	Heterotroph	183
TOPAZ_NAD1_E006	Phototroph	-264
TOPAZ_SPS1_E041	Phototroph	-210
TOPAZ_NPD1_E007	Phototroph	-173
TOPAZ_NAS1_E010	Phototroph	-334
TOPAZ_SPS1_E029	Heterotroph	36
TOPAZ_MSD1_E016	Phototroph	-314
TOPAZ_SPS4_E027	Phototroph	-143
TOPAZ_SPS3_E082	Heterotroph	103
TOPAZ_SPS4_E010	Heterotroph	41
TOPAZ_SAD1_E040	Phototroph	-358
TOPAZ_SAS1_E026	Phototroph	-161
TOPAZ_MSS3_E014	Heterotroph	87
TOPAZ_MSD3_E001	Heterotroph	116
TOPAZ_MSD3_E004	Phototroph	-215
TOPAZ_MSS4_E009	Heterotroph	193
TOPAZ_MSS3_E002	Heterotroph	131
TOPAZ_SPS1_E084	Heterotroph	52
TOPAZ_SAS1_E016	Phototroph	-153
TOPAZ_NAD2_E002	Heterotroph	67
TOPAZ_NAX1_E007	Phototroph	-140
