# Supplementary material for: Eukaryotic genomes from a global metagenomic data set illuminate trophic modes and biogeography of ocean plankton
Source: mBio. 2023 Nov 10;14(6):e01676-23. doi: 10.1128/mbio.01676-23 (PMC10746220; doi:10.1128/mbio.01676-23)
Supplement: Table S7 — Network analysis community composition. [file mbio.01676-23-s0008.csv]

#Table S7. Network analysis community composition.
	EukorProk	community	degree	ANICluster
TOPAZ_SPS4_E010	euk	1	68	None
TOPAZ_SPS1_E084	euk	2	22	None
TOPAZ_SPS3_E064	euk	1	67	None
TOPAZ_NAS3_E002	euk	1	34	None
TOPAZ_NPS1_E017	euk	3	3	None
TOPAZ_SPS3_E077	euk	1	34	None
TOPAZ_SAS3_E005	euk	1	62	None
TOPAZ_SPS3_E055	euk	1	10	None
TOPAZ_NAS3_E009	euk	1	36	None
TOPAZ_NPS1_E006	euk	2	19	None
TOPAZ_SPS1_E073	euk	7	65	None
TOPAZ_NPS1_E005	euk	7	86	None
TOPAZ_IOD1_E003	euk	7	65	None
TOPAZ_SPS3_E019	euk	1	65	None
TOPAZ_MSS2_E008	euk	1	42	None
TOPAZ_NPS3_E021	euk	1	69	None
TOPAZ_SAD3_E001	euk	1	59	None
TOPAZ_SPS1_E051	euk	7	71	cluster_58
TOPAZ_SPS1_E032	euk	7	71	cluster_58
TOPAZ_SAS3_E007	euk	1	51	None
TOPAZ_NAX3_E006	euk	1	28	None
TOPAZ_MSS4_E010	euk	1	8	None
TOPAZ_SPD3_E005	euk	1	42	None
TOPAZ_MSS3_E011	euk	1	80	None
TOPAZ_SPS3_E035	euk	1	80	None
TOPAZ_MSS4_E009	euk	1	78	None
TOPAZ_SPS1_E038	euk	7	64	None
TOPAZ_SPS3_E082	euk	1	41	None
TOPAZ_MSS3_E013	euk	1	45	None
TOPAZ_IOD1_E012	euk	4	21	cluster_39
TOPAZ_IOS1_E012	euk	4	21	cluster_39
TOPAZ_RSS1_E005	euk	4	21	cluster_39
TOPAZ_IOD3_E008	euk	1	55	None
TOPAZ_NAS3_E008	euk	1	56	None
TOPAZ_IOS3_E020	euk	1	66	None
TOPAZ_NAS1_E003	euk	4	25	cluster_39
TOPAZ_NPS3_E006	euk	1	44	None
TOPAZ_IOS1_E005	euk	7	68	None
TOPAZ_NPS1_E011	euk	7	74	None
TOPAZ_IOS3_E012	euk	1	42	None
TOPAZ_MSS3_E010	euk	1	32	None
TOPAZ_SPS3_E040	euk	1	52	None
TOPAZ_SPS1_E054	euk	7	77	None
TOPAZ_MSS3_E018	euk	1	69	None
TOPAZ_NAS1_E015	euk	7	83	None
TOPAZ_MSS3_E008	euk	1	50	None
TOPAZ_NPD3_E017	euk	1	50	None
TOPAZ_NPS4_E003	euk	1	67	None
TOPAZ_SPS3_E071	euk	1	57	None
TOPAZ_NAD3_E004	euk	1	41	None
TOPAZ_NAS3_E007	euk	1	56	None
TOPAZ_MSD3_E007	euk	1	38	None
TOPAZ_SPS4_E009	euk	1	16	None
TOPAZ_SPS3_E045	euk	1	52	None
TOPAZ_MSS2_E007	euk	1	60	None
TOPAZ_SPS3_E081	euk	1	61	None
TOPAZ_SPS3_E014	euk	1	12	None
TOPAZ_SAD1_E041	euk	2	27	None
TOPAZ_MSS2_E005	euk	1	72	None
TOPAZ_SPS3_E018	euk	1	37	None
TOPAZ_MSD3_E005	euk	1	53	None
TOPAZ_SAS1_E019	euk	5	14	None
TOPAZ_NAS1_E018	euk	7	100	cluster_02
TOPAZ_SPD3_E002	euk	1	58	None
TOPAZ_SAD1_E035	euk	3	4	cluster_33
TOPAZ_SPS2_E003	euk	1	28	None
TOPAZ_SPD3_E003	euk	1	80	None
TOPAZ_MSS3_E002	euk	1	51	None
TOPAZ_NAX1_E005	euk	7	53	None
TOPAZ_SAS3_E006	euk	1	54	None
TOPAZ_NAD3_E007	euk	1	33	None
TOPAZ_NAS1_E008	euk	2	15	None
TOPAZ_SPS4_E034	euk	1	12	None
TOPAZ_MSS1_E026	euk	4	43	cluster_04
TOPAZ_SPS1_E086	euk	7	69	None
TOPAZ_NAD1_E003	euk	4	23	cluster_39
TOPAZ_SPS1_E088	euk	7	53	None
TOPAZ_SPS1_E025	euk	7	80	cluster_52
TOPAZ_SPS1_E047	euk	7	80	cluster_52
TOPAZ_NAD2_E002	euk	1	52	None
TOPAZ_SAS1_E034	euk	7	46	None
TOPAZ_SPS1_E036	euk	4	66	cluster_59
TOPAZ_SPS1_E050	euk	4	66	cluster_59
TOPAZ_MSS1_E004	euk	7	73	None
TOPAZ_SPS2_E017	euk	3	23	None
TOPAZ_MSD1_E016	euk	4	33	cluster_39
TOPAZ_MSD1_E003	euk	4	58	cluster_04
TOPAZ_MSS1_E009	euk	4	39	cluster_62
TOPAZ_SAS1_E016	euk	4	39	cluster_62
TOPAZ_SAS1_E033	euk	4	9	cluster_32
TOPAZ_NPS1_E022	euk	7	58	cluster_27
TOPAZ_SPS4_E052	euk	1	67	None
TOPAZ_NPS1_E013	euk	2	14	None
TOPAZ_SAD1_E027	euk	4	40	None
TOPAZ_IOS4_E008	euk	1	40	None
TOPAZ_NPS3_E014	euk	1	70	None
TOPAZ_SPS3_E001	euk	1	65	None
TOPAZ_NAS2_E003	euk	1	40	None
TOPAZ_NAX3_E001	euk	1	27	None
TOPAZ_NAS1_E036	euk	4	70	None
TOPAZ_IOS3_E015	euk	1	28	None
TOPAZ_MSS2_E006	euk	1	59	None
TOPAZ_SAS1_E011	euk	2	22	None
TOPAZ_SOD1_E003	euk	2	9	None
TOPAZ_SOD1_E006	euk	2	25	None
TOPAZ_IOD1_E011	euk	7	28	None
TOPAZ_NPS4_E006	euk	1	31	None
TOPAZ_SAS1_E005	euk	4	38	cluster_39
TOPAZ_SPD1_E004	euk	2	20	cluster_73
TOPAZ_SPD1_E020	euk	2	20	cluster_73
TOPAZ_SPD3_E009	euk	1	75	None
TOPAZ_NAD1_E007	euk	4	29	None
TOPAZ_SAD1_E043	euk	7	83	None
TOPAZ_NPD3_E012	euk	1	65	None
TOPAZ_SAS1_E037	euk	5	27	None
TOPAZ_NPS3_E001	euk	1	65	None
TOPAZ_MSS4_E003	euk	2	59	cluster_20
TOPAZ_MSD4_E005	euk	2	59	cluster_20
TOPAZ_IOD1_E018	euk	7	32	cluster_06
TOPAZ_SPS4_E027	euk	7	32	cluster_06
TOPAZ_SPS1_E033	euk	7	32	cluster_06
TOPAZ_SPS1_E085	euk	7	32	cluster_06
TOPAZ_SPS4_E046	euk	7	32	cluster_06
TOPAZ_IOS1_E015	euk	7	32	cluster_06
TOPAZ_IOD3_E009	euk	7	32	cluster_06
TOPAZ_SPS3_E006	euk	1	49	None
TOPAZ_NAD1_E006	euk	4	29	cluster_29
TOPAZ_SAD1_E006	euk	4	29	cluster_29
TOPAZ_NAS1_E031	euk	4	29	cluster_29
TOPAZ_IOD1_E005	euk	4	29	cluster_29
TOPAZ_SPS3_E011	euk	1	54	None
TOPAZ_MSS3_E006	euk	1	77	None
TOPAZ_NAS1_E022	euk	4	28	None
TOPAZ_SAD1_E003	euk	7	56	None
TOPAZ_IOD3_E010	euk	4	60	cluster_05
TOPAZ_SPD1_E005	euk	4	60	cluster_05
TOPAZ_NPD1_E012	euk	4	60	cluster_05
TOPAZ_SPD1_E011	euk	4	60	cluster_05
TOPAZ_SPD1_E008	euk	4	60	cluster_05
TOPAZ_NAS1_E035	euk	6	1	cluster_14
TOPAZ_SAD1_E011	euk	7	88	None
TOPAZ_NAS1_E016	euk	7	90	None
TOPAZ_SPS1_E074	euk	7	27	None
TOPAZ_NAS1_E023	euk	4	35	cluster_04
TOPAZ_NPS1_E026	euk	7	35	None
TOPAZ_NAX1_E010	euk	7	105	None
TOPAZ_SAS1_E004	euk	4	32	None
TOPAZ_IOD1_E015	euk	7	42	None
TOPAZ_NPS1_E007	euk	1	40	cluster_11
TOPAZ_SPS1_E010	euk	1	40	cluster_11
TOPAZ_NPS3_E016	euk	1	40	cluster_11
TOPAZ_SPS2_E018	euk	1	40	cluster_11
TOPAZ_NPS2_E002	euk	1	40	cluster_11
TOPAZ_NPD2_E002	euk	1	40	cluster_11
TOPAZ_SPD2_E003	euk	1	40	cluster_11
TOPAZ_SPS1_E087	euk	1	40	cluster_11
TOPAZ_NAS1_E011	euk	4	5	cluster_25
TOPAZ_IOD1_E017	euk	7	42	None
TOPAZ_SPS1_E006	euk	4	91	cluster_35
TOPAZ_NAX1_E022	euk	4	91	cluster_35
TOPAZ_SPS1_E046	euk	4	91	cluster_35
TOPAZ_SPD1_E018	euk	4	91	cluster_35
TOPAZ_SPD1_E002	euk	4	91	cluster_35
TOPAZ_NPD1_E013	euk	4	91	cluster_35
TOPAZ_NPS1_E024	euk	4	91	cluster_35
TOPAZ_SAD1_E009	euk	4	91	cluster_35
TOPAZ_NPD1_E006	euk	4	24	cluster_21
TOPAZ_NPS1_E012	euk	4	24	cluster_21
TOPAZ_SAD1_E013	euk	4	17	cluster_39
TOPAZ_SPS3_E079	euk	1	49	None
TOPAZ_SPS2_E001	euk	3	37	cluster_12
TOPAZ_SPS2_E001	euk	3	37	cluster_49
TOPAZ_SPS2_E014	euk	3	37	cluster_12
TOPAZ_SPS2_E014	euk	3	37	cluster_49
TOPAZ_SPD1_E003	euk	3	37	cluster_12
TOPAZ_SPD1_E003	euk	3	37	cluster_49
TOPAZ_SPD1_E022	euk	3	37	cluster_12
TOPAZ_SPD1_E022	euk	3	37	cluster_49
TOPAZ_SPS1_E008	euk	3	37	cluster_12
TOPAZ_SPS1_E008	euk	3	37	cluster_49
TOPAZ_SPD2_E002	euk	3	37	cluster_12
TOPAZ_SPD2_E002	euk	3	37	cluster_49
TOPAZ_NPS2_E006	euk	3	37	cluster_12
TOPAZ_NPS2_E006	euk	3	37	cluster_49
TOPAZ_NPS1_E018	euk	3	37	cluster_12
TOPAZ_NPS1_E018	euk	3	37	cluster_49
TOPAZ_SPS1_E091	euk	3	37	cluster_12
TOPAZ_SPS1_E091	euk	3	37	cluster_49
TOPAZ_NPD3_E013	euk	3	37	cluster_12
TOPAZ_NPD3_E013	euk	3	37	cluster_49
TOPAZ_NPD1_E004	euk	3	37	cluster_12
TOPAZ_NPD1_E004	euk	3	37	cluster_49
TOPAZ_IOS1_E046	euk	3	37	cluster_12
TOPAZ_IOS1_E046	euk	3	37	cluster_49
TOPAZ_SPS3_E094	euk	3	37	cluster_12
TOPAZ_SPS3_E094	euk	3	37	cluster_49
TOPAZ_NPS3_E015	euk	3	37	cluster_12
TOPAZ_NPS3_E015	euk	3	37	cluster_49
TOPAZ_RSS1_E001	euk	3	37	cluster_12
TOPAZ_RSS1_E001	euk	3	37	cluster_49
TOPAZ_IOD1_E014	euk	3	37	cluster_12
TOPAZ_IOD1_E014	euk	3	37	cluster_49
TOPAZ_IOF1_E003	euk	3	37	cluster_12
TOPAZ_IOF1_E003	euk	3	37	cluster_49
TOPAZ_SAD1_E026	euk	3	37	cluster_12
TOPAZ_SAD1_E026	euk	3	37	cluster_49
TOPAZ_SPS1_E040	euk	3	37	cluster_12
TOPAZ_SPS1_E040	euk	3	37	cluster_49
TOPAZ_SAS1_E012	euk	3	37	cluster_12
TOPAZ_SAS1_E012	euk	3	37	cluster_49
TOPAZ_NPD2_E001	euk	3	37	cluster_12
TOPAZ_NPD2_E001	euk	3	37	cluster_49
TOPAZ_SPS1_E069	euk	4	46	None
TOPAZ_NPD1_E002	euk	3	8	cluster_19
TOPAZ_NPS1_E003	euk	3	8	cluster_19
TOPAZ_IOS4_E010	euk	2	30	None
TOPAZ_MSD1_E009	euk	4	16	None
TOPAZ_SAS1_E035	euk	7	62	cluster_04
TOPAZ_SPD1_E019	euk	7	62	cluster_04
TOPAZ_SAS4_E005	euk	2	36	None
TOPAZ_NAS1_E019	euk	4	56	cluster_16
TOPAZ_NAD1_E005	euk	4	56	cluster_16
TOPAZ_MSD1_E014	euk	7	30	None
TOPAZ_NAX1_E015	euk	7	51	None
TOPAZ_IOS1_E002	euk	5	8	None
TOPAZ_MSS1_E011	euk	5	31	None
TOPAZ_MSS3_E014	euk	1	45	None
TOPAZ_SAD1_E036	euk	4	32	cluster_32
TOPAZ_IOD3_E011	euk	1	21	None
TOPAZ_NPS3_E002	euk	1	37	None
TOPAZ_SAD1_E014	euk	7	87	None
TOPAZ_IOS1_E033	euk	7	83	None
TOPAZ_SPS1_E055	euk	7	68	None
TOPAZ_SPS1_E018	euk	7	67	None
TOPAZ_NPD1_E009	euk	4	14	None
TOPAZ_SPS4_E004	euk	2	4	None
TOPAZ_SPS1_E070	euk	7	91	cluster_04
TOPAZ_SAS1_E003	euk	5	38	None
TOPAZ_MSS4_E005	euk	1	22	None
TOPAZ_RSS3_E007	euk	1	59	None
TOPAZ_IOS1_E009	euk	7	15	None
TOPAZ_NAS1_E038	euk	7	59	None
TOPAZ_SPS1_E030	euk	7	51	None
TOPAZ_IOD3_E001	euk	1	63	None
TOPAZ_NAS1_E012	euk	7	90	cluster_22
TOPAZ_SPS4_E048	euk	1	29	None
TOPAZ_NAS1_E005	euk	7	59	None
TOPAZ_SOS1_E013	euk	2	29	None
TOPAZ_IOS1_E018	euk	7	27	None
TOPAZ_IOD1_E013	euk	3	15	None
TOPAZ_RSS3_E010	euk	1	56	None
TOPAZ_SPS4_E007	euk	2	28	cluster_81
TOPAZ_SPS4_E031	euk	2	28	cluster_81
TOPAZ_SPD3_E001	euk	1	77	None
TOPAZ_SAS1_E018	euk	2	29	None
TOPAZ_SPS4_E001	euk	2	47	cluster_18
TOPAZ_SPS4_E045	euk	2	47	cluster_18
TOPAZ_NAS1_E026	euk	4	20	cluster_32
TOPAZ_NAX1_E009	euk	4	20	cluster_32
TOPAZ_SPS3_E042	euk	1	70	cluster_57
TOPAZ_SAD1_E016	euk	7	51	None
TOPAZ_MSD1_E008	euk	5	16	None
TOPAZ_IOD3_E005	euk	1	58	None
TOPAZ_IOS2_E007	euk	1	92	None
TOPAZ_NAS1_E009	euk	5	11	None
TOPAZ_IOS1_E030	euk	7	70	cluster_43
TOPAZ_IOD1_E010	euk	7	70	cluster_43
TOPAZ_SPS1_E009	euk	7	70	cluster_43
TOPAZ_SPS1_E060	euk	7	70	cluster_43
TOPAZ_NPS1_E008	euk	7	70	cluster_43
TOPAZ_MSS1_E006	euk	7	27	None
TOPAZ_SPS1_E001	euk	4	15	None
TOPAZ_SPS1_E080	euk	2	29	None
TOPAZ_SPS4_E033	euk	2	40	cluster_67
TOPAZ_SPS4_E028	euk	2	40	cluster_67
TOPAZ_SPS1_E066	euk	4	61	None
TOPAZ_IOS1_E013	euk	7	76	None
TOPAZ_SPS1_E021	euk	7	58	None
TOPAZ_NAS1_E021	euk	4	39	None
TOPAZ_SOS1_E007	euk	2	36	cluster_34
TOPAZ_MSS1_E003	euk	4	57	cluster_02
TOPAZ_IOD1_E004	euk	7	12	cluster_27
TOPAZ_NAX1_E017	euk	7	67	None
TOPAZ_IOS1_E036	euk	7	46	None
TOPAZ_MSD1_E011	euk	4	29	None
TOPAZ_IOS3_E005	euk	1	68	None
TOPAZ_SPS1_E078	euk	2	21	cluster_78
TOPAZ_SAD1_E033	euk	4	62	cluster_04
TOPAZ_SPS1_E064	euk	7	15	None
TOPAZ_MSS2_E002	euk	1	76	None
TOPAZ_NAD3_E006	euk	1	39	None
TOPAZ_NAX1_E020	euk	2	8	None
TOPAZ_MSS3_E012	euk	1	58	None
TOPAZ_SAD1_E010	euk	7	50	None
TOPAZ_NPS1_E021	euk	7	40	None
TOPAZ_IOS1_E014	euk	7	38	None
TOPAZ_IOD1_E001	euk	4	53	None
TOPAZ_NAS2_E002	euk	1	64	None
TOPAZ_SAD1_E012	euk	4	42	None
TOPAZ_SOS1_E011	euk	2	16	None
TOPAZ_SAS1_E026	euk	4	40	None
TOPAZ_IOS1_E022	euk	7	22	None
TOPAZ_SPS1_E028	euk	3	33	cluster_44
TOPAZ_SPS1_E048	euk	3	33	cluster_44
TOPAZ_SAS1_E010	euk	7	43	None
TOPAZ_NAS1_E006	euk	7	57	None
TOPAZ_IOS1_E035	euk	7	41	None
TOPAZ_SAS2_E002	euk	2	42	None
TOPAZ_NAX1_E011	euk	4	84	None
TOPAZ_MSS3_E005	euk	1	67	None
TOPAZ_NAX1_E008	euk	3	4	None
TOPAZ_MSS1_E024	euk	5	14	None
TOPAZ_NPS1_E001	euk	4	8	None
TOPAZ_IOS1_E043	euk	7	34	cluster_27
TOPAZ_SPS4_E038	euk	2	43	cluster_09
TOPAZ_SPS4_E020	euk	2	43	cluster_09
TOPAZ_NAS4_E003	euk	2	43	cluster_09
TOPAZ_MSS4_E006	euk	2	43	cluster_09
TOPAZ_SPS4_E053	euk	2	43	cluster_09
TOPAZ_NAS1_E029	euk	4	46	cluster_82
TOPAZ_SAD1_E034	euk	4	46	cluster_82
TOPAZ_SPS3_P003	prok	3	3	None
TOPAZ_MSD3_E002	euk	1	66	None
TOPAZ_MSS1_E032	euk	4	31	None
TOPAZ_MSS1_E010	euk	4	2	None
TOPAZ_SPS3_E072	euk	1	40	None
TOPAZ_SPS1_E035	euk	7	66	cluster_65
TOPAZ_SPS1_E061	euk	7	66	cluster_65
TOPAZ_SAD1_E032	euk	4	38	None
TOPAZ_NAS1_E010	euk	4	56	cluster_00
TOPAZ_SAD1_E030	euk	4	56	cluster_00
TOPAZ_SAS1_E014	euk	4	56	cluster_00
TOPAZ_NAD1_E010	euk	4	56	cluster_00
TOPAZ_NPD1_E005	euk	4	56	cluster_00
TOPAZ_NPS1_E023	euk	4	56	cluster_00
TOPAZ_NPS1_E010	euk	2	7	None
TOPAZ_NPS1_E002	euk	7	30	None
TOPAZ_SAS1_E028	euk	4	15	None
TOPAZ_SAS1_P107	euk	4	15	None
TOPAZ_MSS1_E021	euk	2	24	cluster_42
TOPAZ_IOS1_E034	euk	7	12	None
TOPAZ_SPS1_E029	euk	2	25	None
TOPAZ_SAD1_E045	euk	4	70	None
TOPAZ_SAD1_E022	euk	4	60	cluster_03
TOPAZ_NAX1_E021	euk	4	60	cluster_03
TOPAZ_MSD1_E018	euk	4	60	cluster_03
TOPAZ_NAS1_E013	euk	4	60	cluster_03
TOPAZ_NPD1_E001	euk	4	60	cluster_03
TOPAZ_SAS1_E009	euk	4	60	cluster_03
TOPAZ_SAD1_E007	euk	4	38	None
TOPAZ_SPS2_E002	euk	3	10	cluster_77
TOPAZ_SPS2_E024	euk	3	10	cluster_77
TOPAZ_IOF1_E001	euk	2	21	None
TOPAZ_SAS3_E013	euk	1	77	None
TOPAZ_SOS1_P007	prok	2	12	None
TOPAZ_SAD4_E002	euk	1	4	None
TOPAZ_NPS1_P075	prok	7	17	None
TOPAZ_NAX1_E007	euk	5	29	None
TOPAZ_NAS1_E027	euk	4	42	cluster_13
TOPAZ_SAD1_E037	euk	4	42	cluster_13
TOPAZ_SAS1_E023	euk	4	22	None
TOPAZ_NPS2_E004	euk	1	49	None
TOPAZ_MSD1_E004	euk	4	63	cluster_31
TOPAZ_SAS1_E025	euk	4	63	cluster_31
TOPAZ_NAS1_E007	euk	4	63	cluster_31
TOPAZ_SPS1_E077	euk	4	63	cluster_31
TOPAZ_MSS1_E001	euk	4	63	cluster_31
TOPAZ_SAD1_E040	euk	4	63	cluster_31
TOPAZ_SPS1_E005	euk	4	63	cluster_31
TOPAZ_SPS1_P223	prok	7	20	None
TOPAZ_SOS1_E002	euk	7	31	None
TOPAZ_SAD1_E024	euk	7	85	None
TOPAZ_IOS4_E001	euk	1	14	None
TOPAZ_RSD3_E001	euk	1	40	None
TOPAZ_MSD1_P023	prok	7	10	None
TOPAZ_SPS1_E043	euk	5	19	cluster_45
TOPAZ_SPS1_E004	euk	5	19	cluster_45
TOPAZ_SPX1_E001	euk	7	60	None
TOPAZ_SPS3_E051	euk	1	42	None
TOPAZ_SAD1_E042	euk	4	24	None
TOPAZ_SPD1_P011	prok	7	19	None
TOPAZ_NAX1_P013	prok	7	25	None
TOPAZ_SPS3_P036	prok	3	5	None
TOPAZ_NAX1_E003	euk	7	98	None
TOPAZ_NAD1_E008	euk	4	27	None
TOPAZ_IOS4_E005	euk	2	17	cluster_37
TOPAZ_IOD3_E013	euk	2	17	cluster_37
TOPAZ_IOS3_E010	euk	2	17	cluster_37
TOPAZ_IOS1_E042	euk	7	14	None
TOPAZ_SAD1_E023	euk	4	12	None
TOPAZ_IOS1_E026	euk	5	4	None
TOPAZ_MSS1_E028	euk	5	22	None
TOPAZ_SPD1_E021	euk	2	22	cluster_15
TOPAZ_NPD1_E007	euk	2	22	cluster_15
TOPAZ_MSD2_E001	euk	1	30	None
TOPAZ_MSS1_E027	euk	4	42	cluster_17
TOPAZ_NAS1_E034	euk	4	42	cluster_17
TOPAZ_IOD1_E008	euk	7	66	None
TOPAZ_MSS1_E023	euk	7	20	cluster_38
TOPAZ_NPS4_P005	prok	1	20	None
TOPAZ_IOS3_E011	euk	1	76	None
TOPAZ_SAD1_P091	prok	7	14	None
TOPAZ_NPS1_P042	prok	4	18	None
TOPAZ_SAD1_E017	euk	4	58	None
TOPAZ_SOD1_E005	euk	2	29	None
TOPAZ_MSS4_P007	prok	2	25	None
TOPAZ_MSD1_P032	prok	7	14	None
TOPAZ_IOM1_P127	prok	2	6	None
TOPAZ_SPS4_P052	prok	3	4	None
TOPAZ_NAX1_P031	prok	7	4	None
TOPAZ_SAS3_E008	euk	4	13	None
TOPAZ_SPD1_P030	prok	7	33	None
TOPAZ_SAS1_E021	euk	2	15	None
TOPAZ_SPS1_P404	prok	7	16	None
TOPAZ_MSS1_E013	euk	4	5	None
TOPAZ_NPD2_P005	prok	3	4	None
TOPAZ_MSD1_P114	prok	7	4	None
TOPAZ_SPS4_P036	prok	3	5	None
TOPAZ_NAX1_P030	prok	7	4	None
TOPAZ_SPD1_P322	prok	7	6	None
TOPAZ_MSD1_P149	prok	7	7	None
TOPAZ_SPS2_E012	euk	2	10	cluster_07
TOPAZ_SPS1_E065	euk	2	10	cluster_07
TOPAZ_SPD1_E007	euk	2	10	cluster_07
TOPAZ_SPS1_E016	euk	2	10	cluster_07
TOPAZ_SPX1_E002	euk	2	10	cluster_07
TOPAZ_SPS3_E036	euk	2	10	cluster_07
TOPAZ_SPD1_E016	euk	2	10	cluster_07
TOPAZ_SPS3_E056	euk	2	10	cluster_07
TOPAZ_SPD2_E001	euk	2	10	cluster_07
TOPAZ_SPS3_P030	prok	3	3	None
TOPAZ_SPS2_P006	prok	3	4	None
TOPAZ_NAS1_P088	prok	7	13	None
TOPAZ_SAS3_P012	prok	2	16	None
TOPAZ_NPD3_E015	euk	1	32	None
TOPAZ_SPD1_P247	prok	3	5	None
TOPAZ_SAD1_E025	euk	4	37	None
TOPAZ_MSS1_P164	prok	7	11	None
TOPAZ_MSS1_P190	prok	7	10	None
TOPAZ_MSS1_E020	euk	7	50	None
TOPAZ_RSS1_E002	euk	6	5	cluster_28
TOPAZ_IOS1_E041	euk	6	5	cluster_28
TOPAZ_IOD1_E016	euk	6	5	cluster_28
TOPAZ_IOS2_E002	euk	6	5	cluster_28
TOPAZ_IOS1_E008	euk	5	5	None
TOPAZ_SPD1_E010	euk	3	18	cluster_54
TOPAZ_SPD1_E012	euk	3	18	cluster_54
TOPAZ_NPS4_P001	prok	3	3	None
TOPAZ_SAS1_E036	euk	7	72	None
TOPAZ_SPS3_P043	prok	3	1	None
TOPAZ_NPM1_P162	prok	1	9	None
TOPAZ_MSD1_E012	euk	7	70	None
TOPAZ_SPD1_P215	prok	7	6	None
TOPAZ_SAS1_E020	euk	2	7	None
TOPAZ_SPS1_E017	euk	7	17	None
TOPAZ_NAX3_E005	euk	1	49	None
TOPAZ_SPS1_E067	euk	3	26	None
TOPAZ_IOM1_P014	prok	2	7	None
TOPAZ_IOD1_P018	prok	7	11	None
TOPAZ_SPS1_P133	prok	7	7	None
TOPAZ_SAS1_E008	euk	4	7	cluster_36
TOPAZ_MSS1_P122	prok	7	12	None
TOPAZ_MSS1_P134	prok	7	15	None
TOPAZ_NAS1_E037	euk	3	5	cluster_33
TOPAZ_NAX1_E024	euk	3	5	cluster_33
TOPAZ_SPS1_P079	prok	7	12	None
TOPAZ_MSD1_P093	prok	7	9	None
TOPAZ_MSS1_P147	prok	7	8	None
TOPAZ_IOS1_E006	euk	7	26	None
TOPAZ_SPS1_P237	prok	7	11	None
TOPAZ_SAD1_P101	prok	4	8	None
TOPAZ_IOS1_E029	euk	3	3	None
TOPAZ_NAX1_E014	euk	2	28	None
TOPAZ_MSD1_P219	prok	4	15	None
TOPAZ_SPS3_P010	prok	1	6	None
TOPAZ_MSD1_P198	prok	4	7	None
TOPAZ_RSD1_P010	prok	7	10	None
TOPAZ_MSS1_E016	euk	5	7	cluster_23
TOPAZ_MSD1_P106	prok	7	6	None
TOPAZ_SAS1_E027	euk	4	43	None
TOPAZ_SPS1_P215	prok	7	12	None
TOPAZ_SPS1_P606	prok	7	3	None
TOPAZ_RSS4_E004	euk	1	48	None
TOPAZ_RSS1_E008	euk	7	17	None
TOPAZ_SAS1_P102	prok	2	2	None
TOPAZ_NAS1_P205	prok	2	8	None
TOPAZ_SPS4_E041	euk	2	5	None
TOPAZ_NAX1_P019	prok	4	3	None
TOPAZ_SPS1_P191	prok	3	5	None
TOPAZ_SPS1_P110	prok	3	4	None
TOPAZ_NAS4_P003	prok	1	20	None
TOPAZ_NPS1_P139	prok	7	6	None
TOPAZ_SAS3_E014	euk	1	40	None
TOPAZ_SOS1_E003	euk	2	19	None
TOPAZ_SPS1_E023	euk	2	1	cluster_80
TOPAZ_SPS1_E092	euk	2	1	cluster_80
TOPAZ_MSD3_P009	prok	1	54	None
TOPAZ_IOD1_P033	prok	7	9	None
TOPAZ_NAX1_E019	euk	4	3	None
TOPAZ_SPS1_P240	prok	3	5	None
TOPAZ_SPD1_P075	prok	7	3	None
TOPAZ_SPS4_E006	euk	1	8	None
TOPAZ_NAX1_P050	prok	7	3	None
TOPAZ_NPS1_E025	euk	7	29	None
TOPAZ_NPS1_E004	euk	7	16	None
TOPAZ_SOS1_E001	euk	7	34	cluster_41
TOPAZ_NPS4_P007	prok	3	1	None
TOPAZ_NAX1_P012	prok	7	6	None
TOPAZ_RSS1_E007	euk	4	13	None
TOPAZ_NPD1_P015	prok	7	5	None
TOPAZ_SPS1_P615	prok	7	15	None
TOPAZ_NPD1_P078	prok	7	5	None
TOPAZ_NPS1_P153	prok	7	2	None
TOPAZ_MSD1_P191	prok	4	8	None
TOPAZ_MSD4_E004	euk	1	20	None
TOPAZ_NAX1_P026	prok	4	2	None
TOPAZ_SPS4_P131	prok	4	3	None
TOPAZ_NAS1_P030	prok	6	2	None
TOPAZ_SPS1_P546	prok	3	3	None
TOPAZ_SAD1_P112	prok	7	4	None
TOPAZ_SOS4_P001	prok	2	8	None
TOPAZ_SPS3_P048	prok	3	3	None
TOPAZ_MSS1_P072	prok	7	4	None
TOPAZ_MSD1_P094	prok	7	8	None
TOPAZ_NAS1_E030	euk	4	21	cluster_26
TOPAZ_SAD1_E018	euk	4	21	cluster_26
TOPAZ_RSS1_E004	euk	4	21	cluster_26
TOPAZ_NAD1_E001	euk	4	21	cluster_26
TOPAZ_MSD1_P110	prok	4	1	None
TOPAZ_SPS4_P102	prok	1	6	None
TOPAZ_MSS1_E015	euk	7	16	None
TOPAZ_SPS1_P010	prok	7	3	None
TOPAZ_SPS1_E072	euk	2	10	cluster_21
TOPAZ_SPS1_E014	euk	2	10	cluster_21
TOPAZ_RSD1_E001	euk	4	31	cluster_39
TOPAZ_IOF1_P011	prok	7	7	None
TOPAZ_MSS1_E014	euk	2	4	cluster_30
TOPAZ_SPS3_P054	prok	3	2	None
TOPAZ_NAX1_P023	prok	4	2	None
TOPAZ_MSS1_E012	euk	7	21	None
TOPAZ_IOS1_E040	euk	7	6	None
TOPAZ_RSD1_P009	prok	7	5	None
TOPAZ_SPX1_P028	prok	7	2	None
TOPAZ_SAS1_E030	euk	4	4	None
TOPAZ_IOS1_E045	euk	5	11	None
TOPAZ_SAS1_P035	prok	4	1	None
TOPAZ_SPS1_P268	prok	1	1	None
TOPAZ_IOS4_E002	euk	1	6	None
TOPAZ_SPS1_P510	prok	7	4	None
TOPAZ_NPD1_P030	prok	7	5	None
TOPAZ_NPD1_P008	prok	7	1	None
TOPAZ_SAS1_P092	prok	2	2	None
TOPAZ_IOS1_P129	prok	3	1	None
TOPAZ_SPD1_P007	prok	7	3	None
TOPAZ_SPS1_P101	prok	7	3	None
TOPAZ_IOD1_E009	euk	3	5	cluster_24
TOPAZ_IOF1_E002	euk	3	5	cluster_24
TOPAZ_IOS1_E020	euk	3	5	cluster_24
TOPAZ_NPS1_P116	prok	7	7	None
TOPAZ_SPS1_P354	prok	2	5	None
TOPAZ_SPS2_P068	prok	3	2	None
TOPAZ_MSD1_P131	prok	7	2	None
TOPAZ_SPD1_P291	prok	2	4	None
TOPAZ_SPS1_P115	prok	7	7	None
TOPAZ_SPS1_P624	prok	4	2	None
TOPAZ_SPS1_P138	prok	1	1	None
TOPAZ_RSS1_P015	prok	7	2	None
TOPAZ_SPS1_P146	prok	3	2	None
TOPAZ_SPD1_E006	euk	3	4	cluster_79
TOPAZ_SPD1_E017	euk	3	4	cluster_79
TOPAZ_IOS1_P067	prok	7	8	None
TOPAZ_SPS1_P433	prok	3	2	None
TOPAZ_MSD1_P122	prok	4	1	None
TOPAZ_SPS3_P040	prok	3	4	None
TOPAZ_MSD1_P071	prok	4	3	None
TOPAZ_SPS1_P090	prok	7	1	None
TOPAZ_SPS2_P008	prok	3	1	None
TOPAZ_IOS1_E019	euk	7	9	None
TOPAZ_MSS1_P179	prok	7	11	None
TOPAZ_MSD1_P059	prok	7	4	None
TOPAZ_MSS4_P018	prok	2	2	None
TOPAZ_NAS1_P078	prok	7	6	None
TOPAZ_SPS2_P103	prok	1	2	None
TOPAZ_SOS1_P019	prok	7	7	None
TOPAZ_SOS1_E005	euk	4	8	None
TOPAZ_SPS1_E002	euk	2	9	None
TOPAZ_RSD1_P008	prok	7	3	None
TOPAZ_SPS1_P211	prok	3	4	None
TOPAZ_MSD1_P104	prok	7	7	None
TOPAZ_MSS1_P155	prok	7	2	None
TOPAZ_SPS1_P475	prok	7	1	None
TOPAZ_SPS3_P017	prok	3	1	None
TOPAZ_SAS1_P079	prok	7	1	None
TOPAZ_SPS2_P069	prok	2	1	None
TOPAZ_MSS1_P137	prok	7	2	None
TOPAZ_SPD1_P042	prok	3	2	None
TOPAZ_SPS1_P123	prok	3	4	None
TOPAZ_NAS1_P001	prok	4	4	None
TOPAZ_SPS1_P198	prok	7	1	None
TOPAZ_IOS1_P058	prok	2	1	None
TOPAZ_SPS2_P071	prok	3	1	None
TOPAZ_MSS1_P113	prok	2	2	None
TOPAZ_SPD1_P133	prok	7	2	None
TOPAZ_MSS4_P012	prok	1	1	None
TOPAZ_NPD1_P086	prok	1	1	None
TOPAZ_SPS1_P417	prok	7	1	None
TOPAZ_SPS2_P093	prok	1	3	None
TOPAZ_NAS1_P023	prok	7	4	None
TOPAZ_IOM1_P135	prok	2	5	None
TOPAZ_NPS1_P148	prok	7	1	None
TOPAZ_SAD1_E038	euk	4	6	None
TOPAZ_SPS1_P007	prok	7	2	None
TOPAZ_SPS1_P382	prok	2	8	None
TOPAZ_NAS1_P036	prok	7	1	None
TOPAZ_SPS3_P005	prok	3	3	None
TOPAZ_NAS1_P133	prok	4	1	None
TOPAZ_SPS1_E041	euk	2	9	cluster_74
TOPAZ_SPS1_E052	euk	2	9	cluster_74
TOPAZ_NPD1_P060	prok	3	2	None
TOPAZ_SAD1_P075	prok	7	1	None
TOPAZ_IOD1_P048	prok	7	1	None
TOPAZ_NAX1_P042	prok	7	6	None
TOPAZ_SAS1_E041	euk	4	2	None
TOPAZ_NAS1_P098	prok	7	1	None
TOPAZ_MSS4_P014	prok	1	13	None
TOPAZ_MSS1_P096	prok	7	1	None
TOPAZ_SPS1_E031	euk	7	1	cluster_64
TOPAZ_SPS1_E049	euk	7	1	cluster_64
TOPAZ_SAD1_P030	prok	7	1	None
TOPAZ_SOD1_P005	prok	2	11	None
TOPAZ_NAS4_E011	euk	1	10	None
TOPAZ_SPS3_E025	euk	1	48	None
TOPAZ_SOS1_E009	euk	2	6	None
TOPAZ_MSS1_E002	euk	1	1	cluster_40
TOPAZ_NAS1_E020	euk	3	5	None
TOPAZ_MSS1_E018	euk	5	10	None
TOPAZ_NPS2_P005	prok	3	7	None
TOPAZ_SPS1_P601	prok	3	1	None
TOPAZ_SPS1_P591	prok	3	3	None
TOPAZ_SAD1_P008	prok	4	10	None
TOPAZ_MSD1_P158	prok	2	2	None
TOPAZ_SPS1_P242	prok	3	3	None
TOPAZ_MSS1_P094	prok	7	3	None
TOPAZ_RSS3_P002	prok	6	1	None
TOPAZ_RSS4_P001	prok	6	1	None
TOPAZ_SAS4_E003	euk	2	2	None
TOPAZ_RSS1_E006	euk	4	1	None
TOPAZ_SPS1_E015	euk	4	5	cluster_61
TOPAZ_SPS1_E093	euk	4	5	cluster_61
TOPAZ_SPX1_P060	prok	6	1	None
TOPAZ_NAS1_P048	prok	4	1	None
TOPAZ_SPX1_P026	prok	7	3	None
TOPAZ_SPS1_P108	prok	3	1	None
TOPAZ_SPS3_P031	prok	3	2	None
TOPAZ_SPS1_P275	prok	3	3	None
TOPAZ_MSD1_P133	prok	1	10	None
TOPAZ_SPD1_P126	prok	3	4	None
TOPAZ_NAX1_P015	prok	4	2	None
TOPAZ_NAX1_P006	prok	7	2	None
TOPAZ_SPD1_P045	prok	7	6	None
TOPAZ_SPS1_P449	prok	3	1	None
TOPAZ_MSD3_E001	euk	1	1	None
TOPAZ_IOS1_P015	prok	3	1	None
TOPAZ_NAM1_P053	prok	7	4	None
TOPAZ_MSD1_P005	prok	7	1	None
TOPAZ_NPS1_P091	prok	3	1	None
TOPAZ_SPS2_P042	prok	3	1	None
TOPAZ_SPS1_P204	prok	3	2	None
TOPAZ_NPS2_P010	prok	3	1	None
TOPAZ_SPS1_P087	prok	7	1	None
TOPAZ_SPD1_P028	prok	3	1	None
TOPAZ_MSD1_P079	prok	4	1	None
TOPAZ_IOD1_P015	prok	7	1	None
TOPAZ_MSD1_P126	prok	7	5	None
TOPAZ_NAS1_P096	prok	7	2	None
TOPAZ_SPS1_P272	prok	7	1	None
TOPAZ_SAS4_P009	prok	2	1	None
TOPAZ_SAD1_P051	prok	7	2	None
TOPAZ_SPS1_P620	prok	7	1	None
TOPAZ_SPS1_P484	prok	3	1	None
TOPAZ_IOD1_P030	prok	7	1	None
TOPAZ_SPS1_P219	prok	7	1	None
TOPAZ_IOS1_P070	prok	7	1	None
TOPAZ_SAD1_P094	prok	3	1	None
