# Supplementary material for: Eukaryotic genomes from a global metagenomic data set illuminate trophic modes and biogeography of ocean plankton
Source: mBio. 2023 Nov 10;14(6):e01676-23. doi: 10.1128/mbio.01676-23 (PMC10746220; doi:10.1128/mbio.01676-23)
Supplement: Table S8 — Eukaryotic cluster groups derived from average nucleotide identity clustering of eukaryotic TOPAZ MAGs with the Delmont eukaryotic MAGs (Delmont et al. 2022) based on an ANI cutoff of 99%. [file mbio.01676-23-s0009.csv]

#Table S8. Eukaryotic cluster groups derived from average nucleotide identity clustering of eukaryotic TOPAZ MAGs with the Delmont eukaryotic MAGs (Delmont et al. 2022) based on an ANI cutoff of 99%.
CLUSTER	MAGs
cluster_00	TOPAZ_NAS1_E010, TOPAZ_NAD1_E010, TOPAZ_NPD1_E005, TARA_AOS_82_MAG_00050, TOPAZ_SAD1_E030, TOPAZ_SAS1_E014, TOPAZ_NPS1_E023
cluster_01	TOPAZ_SPS1_E058, TOPAZ_SPS1_E012, TARA_PSE_93_MAG_00188
cluster_02	TOPAZ_MSS1_E003, TOPAZ_SAS1_E031, TOPAZ_MSD1_E013, TARA_AON_82_MAG_00160, TOPAZ_NAS1_E018
cluster_03	TOPAZ_MSD1_E018, TOPAZ_SAS1_E009, TARA_AON_82_MAG_00137, TOPAZ_NAX1_E021, TOPAZ_SAD1_E022, TOPAZ_NAS1_E013, TOPAZ_NPD1_E001
cluster_04	TARA_AON_82_MAG_00125, TOPAZ_SPD1_E019, TOPAZ_MSS1_E026, TOPAZ_NAX1_E013, TOPAZ_NPD1_E003, TOPAZ_NAS1_E017, TOPAZ_SAD1_E033, TOPAZ_NAS1_E023, TOPAZ_NAD1_E004, TOPAZ_MSD1_E003, TOPAZ_SPS1_E070, TOPAZ_SAS1_E035, TOPAZ_SPS1_E024
cluster_05	TOPAZ_SPD1_E005, TARA_PSE_93_MAG_00017, TOPAZ_NPD1_E012, TOPAZ_SPD1_E011, TOPAZ_SPD1_E008, TOPAZ_SPD1_E001, TOPAZ_IOD3_E010
cluster_06	TARA_ION_45_MAG_00010, TOPAZ_SPS1_E085, TOPAZ_SPS4_E027, TOPAZ_SPS4_E046, TOPAZ_SPS1_E033, TOPAZ_IOD1_E018, TOPAZ_IOD3_E009, TOPAZ_IOS1_E015
cluster_07	TOPAZ_SPS1_E016, TOPAZ_SPS3_E036, TOPAZ_SPS2_E012, TOPAZ_SPX1_E002, TARA_PSW_86_MAG_00160, TOPAZ_SPD1_E007, TOPAZ_SPD2_E001, TOPAZ_SPD1_E016, TOPAZ_SPS1_E065, TOPAZ_SPS3_E056
cluster_08	TOPAZ_MSS1_E007, TARA_MED_95_MAG_00419, TOPAZ_MSD1_E010
cluster_09	TOPAZ_SPS4_E038, TOPAZ_SPS4_E020, TOPAZ_MSS4_E006, TOPAZ_SPS4_E053, TARA_PSE_93_MAG_00265, TOPAZ_NAS4_E003
cluster_10	TOPAZ_SPM1_E005, TOPAZ_NAM1_E001, TOPAZ_NAD1_E011, TOPAZ_SPM1_E001, TARA_PSE_93_MAG_00199, TOPAZ_SPM1_E004, TOPAZ_SAM1_E006, TOPAZ_SPM1_E002, TOPAZ_SPM1_E003, TOPAZ_NPM1_E003, TOPAZ_SPD1_E009, TOPAZ_SPD1_E023
cluster_11	TOPAZ_NPS2_E002, TOPAZ_SPS1_E087, TARA_PSE_93_MAG_00121, TOPAZ_NPS1_E007, TOPAZ_SPS1_E010, TOPAZ_SPS2_E018, TOPAZ_NPS3_E016, TOPAZ_NPD2_E002, TOPAZ_SPD2_E003
cluster_12	TOPAZ_SPS3_E094, TOPAZ_SPD1_E003, TOPAZ_IOD1_E014, TOPAZ_IOF1_E003, TOPAZ_NPS2_E006, TOPAZ_NPD3_E013, TOPAZ_NPD1_E004, TOPAZ_SPD2_E002, TOPAZ_SPS1_E008, TOPAZ_SPD1_E022, TOPAZ_NPS1_E018, TOPAZ_SPS1_E040, TOPAZ_SPS2_E014, TOPAZ_SPS1_E091, TOPAZ_SAS1_E012, TOPAZ_NPS3_E015, TOPAZ_SAD1_E026, TOPAZ_IOS1_E046, TOPAZ_RSS1_E001, TARA_AOS_82_MAG_00032, TOPAZ_SPS2_E001, TOPAZ_NPD2_E001
cluster_13	TOPAZ_NAS1_E027, TOPAZ_SAD1_E037, TARA_AON_82_MAG_00097
cluster_14	TOPAZ_NAS1_E035, TARA_AON_82_MAG_00159
cluster_15	TARA_PON_109_MAG_00217, TOPAZ_SPD1_E021, TOPAZ_NPD1_E007
cluster_16	TARA_ANE_2018_MAG_00101, TOPAZ_NAS1_E019, TOPAZ_NAD1_E005
cluster_17	TARA_AON_82_MAG_00118, TOPAZ_SAS1_E042, TOPAZ_MSS1_E027, TOPAZ_NAS1_E034
cluster_18	TOPAZ_SPS4_E045, TARA_PSE_93_MAG_00171, TOPAZ_SPS4_E001
cluster_19	TARA_PON_109_MAG_00226, TOPAZ_NPD1_E002, TOPAZ_NPS1_E003
cluster_20	TOPAZ_MSS4_E003, TOPAZ_MSD4_E005, TARA_MED_95_MAG_00463
cluster_21	TARA_PSW_86_MAG_00208, TOPAZ_SPS1_E014, TOPAZ_NPS1_E012, TOPAZ_NPD1_E006, TOPAZ_SPS1_E072
cluster_22	TARA_AON_82_MAG_00356, TOPAZ_NAS1_E012
cluster_23	TOPAZ_MSS1_E016, TARA_MED_95_MAG_00378
cluster_24	TOPAZ_IOS1_E020, TOPAZ_IOD1_E009, TARA_ION_45_MAG_00156, TOPAZ_IOF1_E002
cluster_25	TOPAZ_NAS1_E011, TOPAZ_MSD1_E006, TARA_AON_82_MAG_00189
cluster_26	TOPAZ_NAD1_E001, TOPAZ_NAS1_E030, TOPAZ_SAD1_E018, TOPAZ_MSD1_E015, TARA_RED_19_MAG_00007, TOPAZ_RSS1_E004
cluster_27	TARA_ION_45_MAG_00201, TOPAZ_IOD1_E004, TOPAZ_IOS1_E043, TOPAZ_NPS1_E022
cluster_28	TOPAZ_RSS1_E002, TARA_IOS_50_MAG_00056, TOPAZ_IOD1_E016, TOPAZ_IOS1_E041, TOPAZ_IOS2_E002
cluster_29	TOPAZ_NAS1_E031, TARA_IOS_50_MAG_00065, TOPAZ_SAD1_E006, TOPAZ_NAD1_E006, TOPAZ_IOD1_E005
cluster_30	TOPAZ_MSS1_E014, TARA_MED_95_MAG_00216
cluster_31	TOPAZ_MSS1_E001, TOPAZ_SAS1_E025, TOPAZ_SPS1_E077, TOPAZ_SAD1_E040, TOPAZ_NAS1_E007, TOPAZ_MSD1_E004, TOPAZ_SPS1_E005, TARA_AON_82_MAG_00012
cluster_32	TOPAZ_NAS1_E026, TARA_AON_82_MAG_00340, TOPAZ_NAX1_E009, TOPAZ_SAD1_E036, TOPAZ_SAS1_E033
cluster_33	TOPAZ_NAS1_E037, TOPAZ_SAD1_E035, TARA_PON_109_MAG_00124, TOPAZ_NAX1_E024
cluster_34	TARA_SOC_28_MAG_00079, TOPAZ_SOS1_E007
cluster_35	TOPAZ_NPS1_E024, TOPAZ_SAD1_E009, TOPAZ_SPS1_E046, TARA_PSE_93_MAG_00090, TOPAZ_SPD1_E018, TOPAZ_NPD1_E013, TOPAZ_NAX1_E022, TOPAZ_SPS1_E006, TOPAZ_SPD1_E002
cluster_36	TOPAZ_SAS1_E008, TARA_ARC_108_MAG_00063
cluster_37	TOPAZ_IOD3_E013, TOPAZ_IOS4_E005, TOPAZ_IOS3_E010, TOPAZ_IOS1_E044, TARA_ION_45_MAG_00200
cluster_38	TARA_MED_95_MAG_00273, TOPAZ_MSS1_E023
cluster_39	TOPAZ_SAD1_E013, TARA_MED_95_MAG_00421, TARA_ION_45_MAG_00030, TOPAZ_IOD1_E012, TOPAZ_RSD1_E001, TOPAZ_NAD1_E003, TOPAZ_RSS1_E005, TOPAZ_NAS1_E003, TOPAZ_SAS1_E005, TOPAZ_IOS1_E012, TOPAZ_MSD1_E016
cluster_40	TOPAZ_MSS1_E002, TARA_MED_95_MAG_00462
cluster_41	TOPAZ_SOS1_E001, TARA_AOS_82_MAG_00045
cluster_42	TARA_MED_95_MAG_00362, TOPAZ_MSS1_E021
cluster_43	TOPAZ_SPS1_E009, TOPAZ_IOS1_E030, TOPAZ_NPS1_E008, TOPAZ_SPS1_E060, TOPAZ_IOD1_E010, TARA_PON_109_MAG_00219
cluster_44	TOPAZ_SPS1_E028, TARA_PSE_93_MAG_00236, TOPAZ_SPS1_E048
cluster_45	TOPAZ_SPS1_E043, TOPAZ_SPS1_E004, TARA_PSE_93_MAG_00214
cluster_46	TOPAZ_SPS3_E084, TOPAZ_SPS3_E083, TOPAZ_SPS3_E028
cluster_47	TOPAZ_SPS2_E008, TOPAZ_SPS2_E019, TOPAZ_SPS2_E025
cluster_48	TOPAZ_SPS2_E004, TOPAZ_SPS2_E026
cluster_49	TOPAZ_SPS3_E094, TOPAZ_SPD1_E003, TOPAZ_IOD1_E014, TOPAZ_IOF1_E003, TOPAZ_NPS2_E006, TOPAZ_NPD3_E013, TOPAZ_NPD1_E004, TOPAZ_SPD2_E002, TOPAZ_SPS1_E008, TOPAZ_SPD1_E022, TOPAZ_NPS1_E018, TOPAZ_SPS1_E040, TOPAZ_SPS2_E014, TOPAZ_SPS1_E091, TOPAZ_SAS1_E012, TOPAZ_NPS3_E015, TOPAZ_SAD1_E026, TOPAZ_IOS1_E046, TOPAZ_RSS1_E001, TOPAZ_SPS2_E001, TOPAZ_NPD2_E001
cluster_50	TOPAZ_SPS1_E079, TOPAZ_SPS1_E007, TOPAZ_NAD1_E002, TOPAZ_NPS1_E009, TOPAZ_NPD1_E008, TOPAZ_NAS1_E024
cluster_51	TOPAZ_SPS1_E019, TOPAZ_SPS1_E056
cluster_52	TOPAZ_SPS1_E025, TOPAZ_SPS1_E047
cluster_53	TOPAZ_SPS3_E066, TOPAZ_SPS3_E034
cluster_54	TOPAZ_SPD1_E010, TOPAZ_SPD1_E012
cluster_55	TOPAZ_SPS4_E032, TOPAZ_SPS4_E015
cluster_56	TOPAZ_SPS3_E021, TOPAZ_SPS3_E090
cluster_57	TOPAZ_SPS3_E073, TOPAZ_SPS3_E042
cluster_58	TOPAZ_SPS1_E051, TOPAZ_SPS1_E032
cluster_59	TOPAZ_SPS1_E036, TOPAZ_SPS1_E050
cluster_60	TOPAZ_SPS3_E043, TOPAZ_SPS3_E070
cluster_61	TOPAZ_SPS1_E093, TOPAZ_SPS1_E015
cluster_62	TOPAZ_MSS1_E009, TOPAZ_SAS1_E016
cluster_63	TOPAZ_SPS2_E007, TOPAZ_SPS2_E022
cluster_64	TOPAZ_SPS1_E049, TOPAZ_SPS1_E031
cluster_65	TOPAZ_SPS1_E035, TOPAZ_SPS1_E061
cluster_66	TOPAZ_SPS2_E013, TOPAZ_SPS2_E005
cluster_67	TOPAZ_SPS4_E033, TOPAZ_SPS4_E028
cluster_68	TOPAZ_NPM1_E002, TOPAZ_NPD1_E011, TOPAZ_NAM1_E003
cluster_69	TOPAZ_SPS1_E013, TOPAZ_SPS1_E068
cluster_70	TOPAZ_SPS1_E034, TOPAZ_SPS1_E045
cluster_71	TOPAZ_SPS3_E062, TOPAZ_SPS3_E015
cluster_72	TOPAZ_SPS3_E052, TOPAZ_SPS3_E023
cluster_73	TOPAZ_SPD1_E020, TOPAZ_SPD1_E004
cluster_74	TOPAZ_SPS1_E052, TOPAZ_SPS1_E041
cluster_75	TOPAZ_SPS1_E022, TOPAZ_SPS1_E059
cluster_76	TOPAZ_SPS4_E011, TOPAZ_SPS4_E036
cluster_77	TOPAZ_SPS2_E024, TOPAZ_SPS2_E002
cluster_78	TOPAZ_SPS1_E078, TOPAZ_SPS1_E039
cluster_79	TOPAZ_SPD1_E017, TOPAZ_SPD1_E006
cluster_80	TOPAZ_SPS1_E092, TOPAZ_SPS1_E023
cluster_81	TOPAZ_SPS4_E031, TOPAZ_SPS4_E007
cluster_82	TOPAZ_NAS1_E029, TOPAZ_SAD1_E034
