# Supplementary material for: Eukaryotic genomes from a global metagenomic data set illuminate trophic modes and biogeography of ocean plankton
Source: mBio. 2023 Nov 10;14(6):e01676-23. doi: 10.1128/mbio.01676-23 (PMC10746220; doi:10.1128/mbio.01676-23)
Supplement: Table S9 — Environmental correlations with network derived communities. [file mbio.01676-23-s0010.csv]

#Table S9. Environmental correlations with network derived communities.
community	Correlation_Rho	Corelation_Pval	Corelation_parameter
1	-0.180887774	4.21E-06	Depth ref \[m\]
2	-0.131448518	0.008520745	Depth ref \[m\]
3	-0.040432915	1	Depth ref \[m\]
4	0.020386885	1	Depth ref \[m\]
5	-0.114904852	0.061104314	Depth ref \[m\]
6	-0.031804459	1	Depth ref \[m\]
7	0.05237012	1	Depth ref \[m\]
none	0.296178343	3.70E-18	Depth ref \[m\]
1	0.19342474	5.65E-07	Sal
2	-0.04338541	1	Sal
3	-0.165388561	7.52E-05	Sal
4	-0.049349953	1	Sal
5	0.113873415	0.076015346	Sal
6	0.293106385	1.95E-17	Sal
7	0.02604235	1	Sal
none	0.071634267	1	Sal
1	0.342273575	6.84E-25	Tpot \[^oC\]
2	-0.021212992	1	Tpot \[^oC\]
3	0.374220143	2.82E-30	Tpot \[^oC\]
4	-0.19480548	3.21E-07	Tpot \[^oC\]
5	0.134492967	0.005705414	Tpot \[^oC\]
6	0.243286875	7.84E-12	Tpot \[^oC\]
7	0.031741879	1	Tpot \[^oC\]
none	-0.12003499	0.034493329	Tpot \[^oC\]
1	-0.264054791	6.75E-14	Sigma-theta \[kg/m^3\]
2	-0.058511382	1	Sigma-theta \[kg/m^3\]
3	-0.492533925	2.80E-55	Sigma-theta \[kg/m^3\]
4	0.110176982	0.113584326	Sigma-theta \[kg/m^3\]
5	-0.105226508	0.190289504	Sigma-theta \[kg/m^3\]
6	-0.105430396	0.187536325	Sigma-theta \[kg/m^3\]
7	-0.044075274	1	Sigma-theta \[kg/m^3\]
none	0.115585128	0.062879247	Sigma-theta \[kg/m^3\]
1	-0.095948137	0.47490201	O_2 \[$\mu$/kg\]^*
2	0.194796968	5.13E-07	O_2 \[$\mu$/kg\]^*
3	-0.286394045	1.97E-16	O_2 \[$\mu$/kg\]^*
4	0.300220112	3.33E-18	O_2 \[$\mu$/kg\]^*
5	0.047654911	1	O_2 \[$\mu$/kg\]^*
6	-0.019019304	1	O_2 \[$\mu$/kg\]^*
7	0.06758202	1	O_2 \[$\mu$/kg\]^*
none	-0.065948444	1	O_2 \[$\mu$/kg\]^*
1	-0.266350035	3.82E-14	\[PO_4\]^{3-} \[$\mu$ mol/l\]
2	0.050087578	1	\[PO_4\]^{3-} \[$\mu$ mol/l\]
3	0.261197038	1.48E-13	\[PO_4\]^{3-} \[$\mu$ mol/l\]
4	0.026046026	1	\[PO_4\]^{3-} \[$\mu$ mol/l\]
5	-0.151415038	0.000646777	\[PO_4\]^{3-} \[$\mu$ mol/l\]
6	-0.417803477	6.01E-38	\[PO_4\]^{3-} \[$\mu$ mol/l\]
7	-0.059963471	1	\[PO_4\]^{3-} \[$\mu$ mol/l\]
none	-0.038442877	1	\[PO_4\]^{3-} \[$\mu$ mol/l\]
1	-0.229889666	3.04E-10	\[NO_2\]^- + \[NO_3\]^- \[$\mu$ mol/l\]
2	0.008976346	1	\[NO_2\]^- + \[NO_3\]^- \[$\mu$ mol/l\]
3	0.248239619	3.97E-12	\[NO_2\]^- + \[NO_3\]^- \[$\mu$ mol/l\]
4	0.059016795	1	\[NO_2\]^- + \[NO_3\]^- \[$\mu$ mol/l\]
5	-0.146585643	0.001281327	\[NO_2\]^- + \[NO_3\]^- \[$\mu$ mol/l\]
6	-0.355238865	1.68E-26	\[NO_2\]^- + \[NO_3\]^- \[$\mu$ mol/l\]
7	-0.025471609	1	\[NO_2\]^- + \[NO_3\]^- \[$\mu$ mol/l\]
none	0.024567546	1	\[NO_2\]^- + \[NO_3\]^- \[$\mu$ mol/l\]
1	-0.182264731	4.39E-06	\[Si(OH)_4\]^- \[$\mu$ mol/l\]
2	-0.073170722	1	\[Si(OH)_4\]^- \[$\mu$ mol/l\]
3	0.187775497	1.65E-06	\[Si(OH)_4\]^- \[$\mu$ mol/l\]
4	0.014609391	1	\[Si(OH)_4\]^- \[$\mu$ mol/l\]
5	-0.111651473	0.097709504	\[Si(OH)_4\]^- \[$\mu$ mol/l\]
6	-0.186918487	1.92E-06	\[Si(OH)_4\]^- \[$\mu$ mol/l\]
7	-0.001548192	1	\[Si(OH)_4\]^- \[$\mu$ mol/l\]
none	0.049933759	1	\[Si(OH)_4\]^- \[$\mu$ mol/l\]
1	-0.066953856	1	Chl a env \[mg/m^3\]
2	0.157583852	0.000206681	Chl a env \[mg/m^3\]
3	0.325201514	2.93E-22	Chl a env \[mg/m^3\]
4	0.409283491	6.38E-37	Chl a env \[mg/m^3\]
5	0.032110735	1	Chl a env \[mg/m^3\]
6	-0.040211271	1	Chl a env \[mg/m^3\]
7	0.216512183	3.82E-09	Chl a env \[mg/m^3\]
none	-0.079185237	1	Chl a env \[mg/m^3\]
1	-0.068717806	1	Chl a \[mg/m^3\]
2	0.150400557	0.000617363	Chl a \[mg/m^3\]
3	0.319400058	2.10E-21	Chl a \[mg/m^3\]
4	0.401396816	2.34E-35	Chl a \[mg/m^3\]
5	0.030683685	1	Chl a \[mg/m^3\]
6	-0.034232046	1	Chl a \[mg/m^3\]
7	0.210274555	1.44E-08	Chl a \[mg/m^3\]
none	-0.086828872	0.974062581	Chl a \[mg/m^3\]
1	0.034929186	1	bbp470 \[1/m\]
2	0.052347232	1	bbp470 \[1/m\]
3	-0.010214748	1	bbp470 \[1/m\]
4	0.167740504	0.000106552	bbp470 \[1/m\]
5	0.042612689	1	bbp470 \[1/m\]
6	0.102247126	0.329164651	bbp470 \[1/m\]
7	0.049678019	1	bbp470 \[1/m\]
none	-0.299955436	2.64E-17	bbp470 \[1/m\]
1	-0.221262078	5.07E-09	fCDOM \[ppb (QSE)\] env
2	0.037223473	1	fCDOM \[ppb (QSE)\] env
3	0.053718654	1	fCDOM \[ppb (QSE)\] env
4	0.024004678	1	fCDOM \[ppb (QSE)\] env
5	-0.105701908	0.22205791	fCDOM \[ppb (QSE)\] env
6	-0.388021056	6.09E-31	fCDOM \[ppb (QSE)\] env
7	-0.107760593	0.184561711	fCDOM \[ppb (QSE)\] env
none	-0.019158945	1	fCDOM \[ppb (QSE)\] env
1	-0.015607225	1	bacp660 \[1/m\]
2	0.163195935	0.000170407	bacp660 \[1/m\]
3	0.179884012	1.16E-05	bacp660 \[1/m\]
4	0.277304877	7.31E-15	bacp660 \[1/m\]
5	0.028966827	1	bacp660 \[1/m\]
6	-0.022194424	1	bacp660 \[1/m\]
7	0.09112955	0.834352325	bacp660 \[1/m\]
none	-0.287134405	4.91E-16	bacp660 \[1/m\]
1	0.001823757	1	fCDOM \[ppb (QSE)\]
2	-0.01277927	1	fCDOM \[ppb (QSE)\]
3	-0.115891593	1	fCDOM \[ppb (QSE)\]
4	0.040940918	1	fCDOM \[ppb (QSE)\]
5	-0.074924221	1	fCDOM \[ppb (QSE)\]
6	-0.039467369	1	fCDOM \[ppb (QSE)\]
7	0.041777325	1	fCDOM \[ppb (QSE)\]
none	-0.037837262	1	fCDOM \[ppb (QSE)\]
1	0.09576197	1	PAR day \[mol quanta/m^2/day\]^{**}
2	-0.016226092	1	PAR day \[mol quanta/m^2/day\]^{**}
3	0.353739428	5.88E-16	PAR day \[mol quanta/m^2/day\]^{**}
4	-0.266287687	1.92E-08	PAR day \[mol quanta/m^2/day\]^{**}
5	0.008448669	1	PAR day \[mol quanta/m^2/day\]^{**}
6	-0.154612071	0.032280671	PAR day \[mol quanta/m^2/day\]^{**}
7	-0.091679526	1	PAR day \[mol quanta/m^2/day\]^{**}
none	-0.149511245	0.050224174	PAR day \[mol quanta/m^2/day\]^{**}
1	-0.073974188	1	NPP C \[mg/m^2/day\] ^{**}
2	-0.094583304	1	NPP C \[mg/m^2/day\] ^{**}
3	0.150436441	0.008709461	NPP C \[mg/m^2/day\] ^{**}
4	0.166442998	0.001281327	NPP C \[mg/m^2/day\] ^{**}
5	-0.092833446	1	NPP C \[mg/m^2/day\] ^{**}
6	-0.027867867	1	NPP C \[mg/m^2/day\] ^{**}
7	0.081799031	1	NPP C \[mg/m^2/day\] ^{**}
none	-0.119420318	0.193116124	NPP C \[mg/m^2/day\] ^{**}
1	-0.022122878	1	MLD \[m\]
2	0.015423199	1	MLD \[m\]
3	0.064900815	1	MLD \[m\]
4	0.09573546	0.432687459	MLD \[m\]
5	-0.041521508	1	MLD \[m\]
6	-0.026453769	1	MLD \[m\]
7	0.126038871	0.016981348	MLD \[m\]
none	0.252658691	7.48E-13	MLD \[m\]
1	0.099421914	0.307164989	D chl m \[m\]
2	0.022973492	1	D chl m \[m\]
3	0.000736026	1	D chl m \[m\]
4	-0.124482854	0.020416018	D chl m \[m\]
5	0.178266992	6.67E-06	D chl m \[m\]
6	0.078450949	1	D chl m \[m\]
7	-0.013423442	1	D chl m \[m\]
none	0.196106405	2.52E-07	D chl m \[m\]
1	0.018560482	1	Depth max Brunt-Väisälä freq \[m\]
2	-0.036446457	1	Depth max Brunt-Väisälä freq \[m\]
3	0.056591718	1	Depth max Brunt-Väisälä freq \[m\]
4	0.07130772	1	Depth max Brunt-Väisälä freq \[m\]
5	-0.002850844	1	Depth max Brunt-Väisälä freq \[m\]
6	0.115885642	0.054832145	Depth max Brunt-Väisälä freq \[m\]
7	0.12586855	0.017244019	Depth max Brunt-Väisälä freq \[m\]
none	0.283577669	1.60E-16	Depth max Brunt-Väisälä freq \[m\]
1	-0.014688331	1	Depth max O_2 \[m\]
2	-0.057863574	1	Depth max O_2 \[m\]
3	-0.245370012	9.93E-12	Depth max O_2 \[m\]
4	-0.019342384	1	Depth max O_2 \[m\]
5	0.007131857	1	Depth max O_2 \[m\]
6	0.037830485	1	Depth max O_2 \[m\]
7	-0.014945701	1	Depth max O_2 \[m\]
none	0.152577208	0.000599528	Depth max O_2 \[m\]
1	0.038337333	1	Depth nitracline \[m\]
2	0.058464379	1	Depth nitracline \[m\]
3	-0.106141098	0.272924369	Depth nitracline \[m\]
4	0.001755145	1	Depth nitracline \[m\]
5	0.054275889	1	Depth nitracline \[m\]
6	0.088868904	1	Depth nitracline \[m\]
7	0.035886792	1	Depth nitracline \[m\]
none	0.252677937	1.71E-11	Depth nitracline \[m\]
1	-0.141359318	0.00127666	SSD (min) \[day length\]
2	0.120244607	0.022566285	SSD (min) \[day length\]
3	0.079737664	1	SSD (min) \[day length\]
4	0.042698292	1	SSD (min) \[day length\]
5	0.022011031	1	SSD (min) \[day length\]
6	-0.032096184	1	SSD (min) \[day length\]
7	-0.047403404	1	SSD (min) \[day length\]
none	-0.190701763	2.55E-07	SSD (min) \[day length\]
1	-0.016952664	1	u \[cm/s\]^{*}
2	0.03766454	1	u \[cm/s\]^{*}
3	-0.202803024	1.32E-07	u \[cm/s\]^{*}
4	-0.073817871	1	u \[cm/s\]^{*}
5	-0.034303149	1	u \[cm/s\]^{*}
6	0.095900446	0.493086771	u \[cm/s\]^{*}
7	-0.087198188	1	u \[cm/s\]^{*}
none	-0.072374819	1	u \[cm/s\]^{*}
1	-0.010133683	1	v \[cm/s\]^{*}
2	-0.015424443	1	v \[cm/s\]^{*}
3	0.080526108	1	v \[cm/s\]^{*}
4	0.057740054	1	v \[cm/s\]^{*}
5	0.098036712	0.409788532	v \[cm/s\]^{*}
6	0.049405991	1	v \[cm/s\]^{*}
7	0.066247234	1	v \[cm/s\]^{*}
none	0.122528315	0.03306938	v \[cm/s\]^{*}
1	0.002255973	1	OW ^*
2	0.002839726	1	OW ^*
3	0.064675938	1	OW ^*
4	0.044046039	1	OW ^*
5	-0.039719026	1	OW ^*
6	0.119735903	0.044869406	OW ^*
7	0.067821424	1	OW ^*
none	-0.043563224	1	OW ^*
1	-0.061547624	1	MLE \[1/day\]^*
2	-0.119234392	0.0400075	MLE \[1/day\]^*
3	-0.100649209	0.284963236	MLE \[1/day\]^*
4	0.034493186	1	MLE \[1/day\]^*
5	-0.059786584	1	MLE \[1/day\]^*
6	0.07499098	1	MLE \[1/day\]^*
7	0.010639867	1	MLE \[1/day\]^*
none	0.008042437	1	MLE \[1/day\]^*
1	0.200702631	0.000935621	SST grad h \[^oC/100 km\]
2	-0.20391416	0.000660169	SST grad h \[^oC/100 km\]
3	0.250339956	2.21E-06	SST grad h \[^oC/100 km\]
4	-0.263130089	3.70E-07	SST grad h \[^oC/100 km\]
5	0.004469228	1	SST grad h \[^oC/100 km\]
6	0.082193145	1	SST grad h \[^oC/100 km\]
7	-0.035912266	1	SST grad h \[^oC/100 km\]
none	-0.118682413	0.971285504	SST grad h \[^oC/100 km\]
1	0.274206301	1.74E-08	RT \[days\]^*
2	-0.189725894	0.001473191	RT \[days\]^*
3	0.215928844	7.15E-05	RT \[days\]^*
4	-0.347175334	1.98E-14	RT \[days\]^*
5	0.067078873	1	RT \[days\]^*
6	0.06526765	1	RT \[days\]^*
7	-0.130148685	0.327407058	RT \[days\]^*
none	-0.156425103	0.0400075	RT \[days\]^*
